# Supplementary material for: Novel formylpeptide receptor 1/2 agonist limits hypertension-induced cardiovascular damage
Source: Cardiovasc Res. 2024 Jun 16;120(11):1336–50. doi: 10.1093/cvr/cvae103 (PMC11416058; doi:10.1093/cvr/cvae103)
Supplement: cvae103_Supplementary_Data [file cvae103_supplementary_data.zip]

Archive with 2 entries (2 files):
- Supplementary materials.docx
- Supplementary Tables S11-S25.xlsx
