# Supplementary material for: Novel formylpeptide receptor 1/2 agonist limits hypertension-induced cardiovascular damage
Source: Cardiovasc Res. 2024 Jun 16;120(11):1336–50. doi: 10.1093/cvr/cvae103 (PMC11416058; doi:10.1093/cvr/cvae103)
Supplement: cvae103_Supplementary_Data [file cvae103_supplementary_data.zip › Supplementary Tables S11-S25.xlsx]

## Sheet: Table S11
Supplementary Table S11: TA tissue quantitive proteomics for groups WT-Veh, WT-Cmpd17b, Hypertensive-Veh, and Hypertensive-Cmpd17b
Uniprot_1	Gene_Name	Protein_Name	Short_Name	Razor...unique.peptides	Intensity.TA_02	Intensity.TA_03	Intensity.TA_04	Intensity.TA_05	Intensity.TA_06	Intensity.TA_07	Intensity.TA_08	Intensity.TA_09	Intensity.TA_10	Intensity.TA_12	Intensity.TA_13	Intensity.TA_14	Intensity.TA_15	Intensity.TA_16	Intensity.TA_17	Intensity.TA_18	Intensity.TA_19	Intensity.TA_20	LFQ.TA_02	LFQ.TA_03	LFQ.TA_04	LFQ.TA_05	LFQ.TA_06	LFQ.TA_07	LFQ.TA_08	LFQ.TA_09	LFQ.TA_10	LFQ.TA_12	LFQ.TA_13	LFQ.TA_14	LFQ.TA_15	LFQ.TA_16	LFQ.TA_17	LFQ.TA_18	LFQ.TA_19	LFQ.TA_20	Coefficient of variation WT-Veh	Coefficient of variation WT-Cmpd17b	Coefficient of variation HTN-Veh	Coefficient of variation HTN-Cmpd17b	Valid values Intensity.WT-Veh	Valid values Intensity.WT-Cmpd17b	Valid values Intensity.HTN-Veh	Valid values Intensity.HTN-Cmpd17b
A0A0J9YTR2	0610012G03Rik	NA	A0A0J9YTR2_MOUSE	3	NaN	NaN	NaN	NaN	NaN	NaN	24.789	NaN	23.7945	23.2304	23.2618	22.461	22.6589	NaN	22.7464	25.1489	24.4149	23.6609	NaN	NaN	NaN	NaN	NaN	NaN	25.0567	NaN	NaN	NaN	NaN	NaN	NaN	NaN	NaN	24.8031	24.5012	NaN	NaN	NaN	NaN	0.147426	0	2	4	4
Q9D809	2200002D01Rik	NA	Q9D809_MOUSE	2	21.1666	NaN	NaN	21.7203	NaN	22.7682	NaN	NaN	NaN	22.0229	NaN	NaN	NaN	19.3158	20.6914	22.4192	22.2037	NaN	NaN	NaN	NaN	NaN	NaN	23.0759	NaN	NaN	NaN	NaN	NaN	NaN	NaN	NaN	NaN	NaN	NaN	NaN	NaN	NaN	NaN	NaN	2	1	1	4
G3X8U3	2210016F16Rik	Queuosine salvage protein	G3X8U3_MOUSE	11	26.3105	25.4178	24.091	25.7837	24.8878	25.2703	23.4702	NaN	26.4135	23.9345	26.0274	25.5297	26.092	23.9021	26.3111	26.4884	25.9773	26.146	25.897	25.406	24.9885	25.8517	24.9917	25.8978	NaN	NaN	25.4306	25.1679	25.1516	25.7294	25.4082	24.7919	25.7173	25.8159	25.1005	25.5551	0.276303	0.311739	0.195754	0.279545	4	4	4	5
B8JJ66	2310061I04Rik	NA	B8JJ66_MOUSE	3	25.7113	25.2979	25.1999	24.1809	22.0231	23.3838	23.5792	22.5199	24.2148	NaN	24.7161	NaN	24.17	21.6538	23.4107	24.3472	25.0814	24.1725	25.0276	24.8226	24.3635	24.6127	NaN	23.6037	23.7404	NaN	24.5293	NaN	24.647	NaN	24.2023	NaN	23.5814	23.8937	24.5038	23.9754	0.194678	0.369989	0.216225	0.278516	4	5	2	5
Q8BM26	9530003J23Rik	NA	Q8BM26_MOUSE	6	21.357	22.4299	29.4612	26.1852	NaN	NaN	NaN	25.9073	NaN	NaN	NaN	NaN	NaN	NaN	NaN	NaN	NaN	NaN	NaN	NaN	28.4811	27.2084	NaN	NaN	NaN	26.2554	NaN	NaN	NaN	NaN	NaN	NaN	NaN	NaN	NaN	NaN	0.58623	NaN	NaN	NaN	4	1	0	0
E9PVG8	9530053A07Rik	NA	E9PVG8_MOUSE	21	NaN	NaN	NaN	NaN	25.2091	NaN	NaN	NaN	NaN	NaN	NaN	NaN	NaN	24.692	23.2748	NaN	NaN	NaN	NaN	NaN	NaN	NaN	23.701	NaN	NaN	NaN	NaN	NaN	NaN	NaN	NaN	24.6217	22.1207	NaN	NaN	NaN	NaN	NaN	NaN	0.989577	0	1	0	2
Q9D2R0	Aacs	Acetoacetyl-CoA synthetase	AACS_MOUSE	32	29.9514	29.9133	30.353	28.0471	27.5798	27.4159	29.8566	29.3557	30.5337	29.0962	30.1075	28.9302	28.9207	26.7685	27.9733	28.9246	29.4815	30.0441	29.4469	29.5956	29.6663	29.1308	28.5879	28.7065	29.7057	29.6716	29.9588	29.1039	29.5363	29.4112	29.0366	27.7347	28.3907	28.789	29.1872	29.5665	0.156206	0.395248	0.166579	0.455622	4	5	4	5
Q3UHJ0	Aak1	AP2-associated protein kinase 1	AAK1_MOUSE	8	NaN	NaN	NaN	NaN	NaN	NaN	NaN	NaN	NaN	NaN	NaN	NaN	NaN	NaN	21.925	NaN	NaN	NaN	NaN	NaN	NaN	NaN	NaN	NaN	NaN	NaN	NaN	NaN	NaN	NaN	NaN	NaN	NaN	NaN	NaN	NaN	NaN	NaN	NaN	NaN	0	0	0	1
Q8BGQ7	Aars1	Alanine--tRNA ligase, cytoplasmic	SYAC_MOUSE	20	25.9908	25.5456	26.5283	25.5019	26.2997	26.0447	26.2493	24.6547	26.5236	25.9833	26.9556	26.4979	26.6871	26.1349	27.9402	27.3275	27.0867	27.4569	26.3641	26.4671	26.0792	26.4821	26.5767	26.488	26.2932	26.4437	26.4775	26.5396	26.5886	26.8266	26.6649	26.4925	27.3156	26.6745	26.6591	26.6881	0.122764	0.0701991	0.089004	0.246902	4	5	4	5
Q14CH7	Aars2	Alanine--tRNA ligase, mitochondrial	SYAM_MOUSE	7	NaN	23.1739	23.9351	NaN	NaN	NaN	24.0207	20.974	23.6351	23.3246	25.2078	NaN	NaN	NaN	NaN	23.994	23.1154	22.4097	NaN	NaN	NaN	NaN	NaN	NaN	24.3108	NaN	NaN	NaN	24.7372	NaN	NaN	NaN	NaN	NaN	NaN	NaN	NaN	NaN	NaN	NaN	2	3	2	3
Q3THG9	Aarsd1	Alanyl-tRNA editing protein Aarsd1	AASD1_MOUSE	9	25.8676	24.7409	24.1599	23.6957	23.3449	NaN	22.9083	24.0464	24.007	24.127	23.7138	24.8371	23.1212	23.1887	25.7953	25.356	25.5998	25.464	25.2547	25.3639	24.3883	NaN	NaN	NaN	NaN	NaN	NaN	NaN	NaN	25.2435	NaN	NaN	25.5248	25.1425	25.3479	25.1265	0.326672	NaN	NaN	0.133467	4	4	4	5
P61922	Abat	4-aminobutyrate aminotransferase, mitochondrial	GABT_MOUSE	10	23.8953	NaN	23.9196	NaN	23.7215	NaN	NaN	NaN	NaN	NaN	NaN	22.6011	NaN	24.399	22.9563	22.556	25.6344	25.4177	NaN	NaN	NaN	NaN	NaN	NaN	NaN	NaN	NaN	NaN	NaN	NaN	NaN	24.926	NaN	NaN	25.0205	25.5132	NaN	NaN	NaN	0.229053	2	1	1	5
Q8R420	Abca3	Phospholipid-transporting ATPase ABCA3	ABCA3_MOUSE	2	NaN	NaN	NaN	NaN	NaN	NaN	24.7397	NaN	25.0181	NaN	NaN	25.144	24.7153	24.5575	24.3327	24.485	24.5189	24.1826	NaN	NaN	NaN	NaN	NaN	NaN	NaN	NaN	NaN	NaN	NaN	NaN	NaN	NaN	NaN	NaN	NaN	NaN	NaN	NaN	NaN	NaN	0	2	2	5
Q8K440	Abca8b	ABC-type organic anion transporter ABCA8B	ABC8B_MOUSE	2	NaN	NaN	NaN	22.1828	NaN	NaN	NaN	NaN	NaN	NaN	NaN	NaN	NaN	NaN	NaN	NaN	NaN	NaN	NaN	NaN	NaN	NaN	NaN	NaN	NaN	NaN	NaN	NaN	NaN	NaN	NaN	NaN	NaN	NaN	NaN	NaN	NaN	NaN	NaN	NaN	1	0	0	0
Q8K449	Abca9	ATP-binding cassette sub-family A member 9	ABCA9_MOUSE	3	NaN	NaN	NaN	NaN	NaN	21.9842	NaN	NaN	NaN	21.5307	NaN	NaN	20.6735	NaN	21.5795	21.3722	21.1842	NaN	NaN	NaN	NaN	NaN	NaN	NaN	NaN	NaN	NaN	NaN	NaN	NaN	NaN	NaN	NaN	NaN	NaN	NaN	NaN	NaN	NaN	NaN	0	1	2	3
Q9JI39	Abcb10	ATP-binding cassette sub-family B member 10, mitochondrial	ABCBA_MOUSE	11	23.6633	24.7007	23.3803	23.3684	22.6717	22.7966	23.1542	NaN	23.9786	22.517	23.1226	24.1765	23.1113	21.2017	24.0968	22.6652	NaN	23.0936	NaN	24.9877	NaN	NaN	NaN	NaN	NaN	NaN	23.9981	NaN	NaN	24.4979	NaN	NaN	24.4075	NaN	NaN	NaN	NaN	NaN	NaN	NaN	4	4	4	4
P21447	Abcb1a	ATP-dependent translocase ABCB1	MDR1A_MOUSE	4	NaN	NaN	NaN	NaN	NaN	NaN	NaN	NaN	NaN	NaN	NaN	NaN	NaN	NaN	23.1289	NaN	NaN	NaN	NaN	NaN	NaN	NaN	NaN	NaN	NaN	NaN	NaN	NaN	NaN	NaN	NaN	NaN	NaN	NaN	NaN	NaN	NaN	NaN	NaN	NaN	0	0	0	1
Q9DC29	Abcb6	ATP-binding cassette sub-family B member 6	ABCB6_MOUSE	2	NaN	NaN	NaN	NaN	NaN	NaN	NaN	NaN	NaN	NaN	NaN	NaN	NaN	NaN	NaN	NaN	NaN	22.8881	NaN	NaN	NaN	NaN	NaN	NaN	NaN	NaN	NaN	NaN	NaN	NaN	NaN	NaN	NaN	NaN	NaN	NaN	NaN	NaN	NaN	NaN	0	0	0	1
Q61102	Abcb7	Iron-sulfur clusters transporter ABCB7, mitochondrial	ABCB7_MOUSE	9	NaN	23.0701	NaN	NaN	23.7549	22.8814	22.9557	21.7949	23.1388	22.5032	24.0204	22.4014	22.6013	22.2577	23.7205	25.493	24.7228	24.5965	NaN	NaN	NaN	NaN	NaN	NaN	NaN	NaN	NaN	NaN	24.234	NaN	NaN	NaN	24.4413	24.6598	24.3115	24.3525	NaN	NaN	NaN	0.111502	1	5	4	5
Q9CXJ4	Abcb8	Mitochondrial potassium channel ATP-binding subunit	MITOS_MOUSE	14	26.8187	27.6136	27.2374	26.6033	26.6413	25.7368	27.2843	26.3826	27.4053	26.4236	27.2136	26.2164	26.8924	26.476	25.9946	26.6911	26.5077	27.502	26.8225	27.2955	26.581	26.724	26.9595	26.5049	27.0228	26.9487	26.9165	26.5106	26.9915	26.8859	26.7278	26.7175	26.1505	26.5158	26.615	27.0821	0.229536	0.131628	0.141372	0.234022	4	5	4	5
O35379	Abcc1	Multidrug resistance-associated protein 1	MRP1_MOUSE	3	NaN	NaN	NaN	NaN	NaN	NaN	NaN	NaN	NaN	NaN	21.6301	NaN	NaN	NaN	NaN	23.9977	23.0148	NaN	NaN	NaN	NaN	NaN	NaN	NaN	NaN	NaN	NaN	NaN	NaN	NaN	NaN	NaN	NaN	23.7917	NaN	NaN	NaN	NaN	NaN	NaN	0	0	1	2
P48410	Abcd1	ATP-binding cassette sub-family D member 1	ABCD1_MOUSE	3	NaN	NaN	NaN	NaN	NaN	NaN	NaN	NaN	NaN	NaN	NaN	NaN	NaN	NaN	NaN	NaN	NaN	NaN	NaN	NaN	NaN	NaN	NaN	NaN	NaN	NaN	NaN	NaN	NaN	NaN	NaN	NaN	NaN	NaN	NaN	NaN	NaN	NaN	NaN	NaN	0	0	0	0
Q61285	Abcd2	ATP-binding cassette sub-family D member 2	ABCD2_MOUSE	10	NaN	23.1918	21.7647	23.1989	23.433	25.0296	NaN	24.0158	21.8373	22.0079	22.9958	23.1246	23.1735	NaN	22.9997	24.1899	23.1804	23.8667	NaN	NaN	NaN	NaN	NaN	25.2009	NaN	NaN	NaN	NaN	NaN	NaN	NaN	NaN	NaN	24.8853	NaN	NaN	NaN	NaN	NaN	NaN	3	4	4	4
P55096	Abcd3	ATP-binding cassette sub-family D member 3	ABCD3_MOUSE	18	28.3806	27.6464	27.9775	27.7458	27.4262	27.2464	26.9435	25.9797	27.7985	25.8337	28.1571	26.4381	27.2331	25.9933	27.0977	27.2952	27.8639	28.1594	27.9468	27.4611	27.3891	27.584	27.5222	27.5767	27.5727	27.4768	27.1939	26.6745	27.5168	26.9179	27.12	26.6479	26.9234	26.9875	27.4953	27.7369	0.181646	0.103282	0.254284	0.315026	4	5	4	5
P61222	Abce1	ATP-binding cassette sub-family E member 1	ABCE1_MOUSE	16	26.5002	25.0694	26.0591	25.9329	24.7452	25.4274	25.3712	24.4297	26.2439	25.0083	25.3507	25.6218	26.4696	25.1206	27.2343	27.5395	26.3736	27.1907	26.3155	25.4563	25.969	25.9157	25.572	25.8251	25.6779	25.4976	26.0981	25.745	25.922	25.9074	26.2249	25.7739	26.79	26.8078	26.1586	26.0653	0.237201	0.172383	0.143412	0.318094	4	5	4	5
Q6P542	Abcf1	ATP-binding cassette sub-family F member 1	ABCF1_MOUSE	11	22.8903	24.075	24.865	NaN	22.0796	22.2516	NaN	NaN	22.9233	22.7953	24.3492	22.3196	21.9588	23.7368	25.5148	24.0341	24.9657	24.4639	NaN	25.1033	24.5996	NaN	NaN	NaN	NaN	NaN	23.9704	NaN	24.3813	23.7734	NaN	24.1443	24.7098	24.7281	24.1173	24.3798	0.244384	NaN	0.293581	0.204539	3	3	4	5
Q99LE6	Abcf2	ATP-binding cassette sub-family F member 2	ABCF2_MOUSE	6	22.5688	NaN	NaN	NaN	NaN	NaN	21.5912	NaN	NaN	NaN	22.8815	23.4898	22.9798	NaN	24.264	24.4007	23.9642	23.5418	NaN	NaN	NaN	NaN	NaN	NaN	NaN	NaN	NaN	NaN	NaN	NaN	24.0612	NaN	24.6214	NaN	NaN	24.2006	NaN	NaN	NaN	0.204782	1	1	3	4
Q8K268	Abcf3	ATP-binding cassette sub-family F member 3	ABCF3_MOUSE	3	NaN	NaN	NaN	NaN	NaN	NaN	NaN	NaN	NaN	NaN	NaN	NaN	21.6737	21.1244	22.4343	21.3692	22.7166	22.1142	NaN	NaN	NaN	NaN	NaN	NaN	NaN	NaN	NaN	NaN	NaN	NaN	NaN	NaN	NaN	NaN	NaN	NaN	NaN	NaN	NaN	NaN	0	0	1	5
Q6PE15	Abhd10	Palmitoyl-protein thioesterase ABHD10, mitochondrial	ABHDA_MOUSE	3	22.8568	NaN	NaN	NaN	NaN	NaN	NaN	NaN	NaN	NaN	NaN	NaN	NaN	NaN	22.3473	22.0379	24.2852	22.7439	NaN	NaN	NaN	NaN	NaN	NaN	NaN	NaN	NaN	NaN	NaN	NaN	NaN	NaN	NaN	NaN	24.0382	NaN	NaN	NaN	NaN	NaN	1	0	0	4
Q8K4F5	Abhd11	Protein ABHD11	ABHDB_MOUSE	9	27.8602	27.7691	27.7521	25.189	26.9542	25.7656	26.1619	26.1276	27.4696	26.5085	28.0576	25.8651	26.7491	26.0008	26.2148	26.375	27.0262	28.0465	27.1591	27.5274	26.7296	26.3058	27.1521	25.7352	27.1236	27.138	27.2358	26.6126	27.2197	26.5803	26.6845	26.1736	25.7495	26.2751	26.6768	27.2314	0.357052	0.323275	0.227211	0.408889	4	5	4	5
Q99LR1	Abhd12	Lysophosphatidylserine lipase ABHD12	ABD12_MOUSE	10	24.1116	23.7089	23.906	22.421	22.1894	24.3162	21.977	21.9751	23.6258	23.426	25.0823	NaN	22.8713	NaN	25.3666	24.9898	24.4487	24.4538	24.4408	NaN	NaN	NaN	NaN	24.3155	NaN	NaN	23.8656	NaN	24.566	NaN	23.7183	NaN	24.0204	24.598	24.2034	24.2352	NaN	0.218723	0.403936	0.174718	4	5	3	4
Q8VCR7	Abhd14b	Protein ABHD14B	ABHEB_MOUSE	8	25.3838	23.5167	25.06	23.1249	22.5281	23.2874	22.4812	24.7047	25.1779	25.608	22.3429	23.5293	24.0956	24.3434	24.6768	24.7977	25.005	25.0979	25.1911	NaN	24.8376	NaN	NaN	NaN	NaN	25.321	25.4646	25.5491	NaN	NaN	24.6896	25.3991	25.2136	24.6342	24.5054	24.5557	0.172381	0.0703251	0.409242	0.297936	4	5	4	5
Q5F2F2	Abhd15	Protein ABHD15	ABH15_MOUSE	8	NaN	NaN	24.0812	23.8041	NaN	NaN	24.3941	21.9178	NaN	23.8441	25.407	23.0898	23.9818	21.8015	24.5931	23.6016	24.2078	22.3247	NaN	NaN	NaN	NaN	NaN	NaN	NaN	NaN	NaN	NaN	24.8542	NaN	NaN	NaN	24.4328	NaN	24.4755	NaN	NaN	NaN	NaN	0.0209176	2	2	4	5
Q9Z1Q2	Abhd16a	Phosphatidylserine lipase ABHD16A	ABHGA_MOUSE	10	23.8372	23.0226	24.5283	NaN	NaN	22.4855	24.3869	NaN	24.7662	NaN	25.1674	21.6535	23.6659	NaN	22.7667	23.8646	24.8649	24.1958	24.1356	NaN	24.1437	NaN	NaN	NaN	24.6453	NaN	24.5963	NaN	24.947	NaN	23.8767	NaN	NaN	24.5114	24.5569	24.3454	0.00397896	0.0240338	0.501793	0.0757031	3	3	3	4
Q9DBL9	Abhd5	1-acylglycerol-3-phosphate O-acyltransferase ABHD5	ABHD5_MOUSE	12	28.6789	28.5301	28.3825	27.5318	27.9784	27.6771	28.4825	27.497	28.3517	27.7942	28.8204	27.2652	27.3523	26.3575	27.3247	28.1752	28.7266	28.441	27.923	28.486	27.6811	27.9738	27.9774	28.0293	28.1196	28.2263	27.9837	28.0111	28.0144	27.8115	27.6612	26.932	26.9964	27.7877	28.0724	27.7035	0.248951	0.0746906	0.116054	0.334085	4	5	4	5
Q8R2Y0	Abhd6	Monoacylglycerol lipase ABHD6	ABHD6_MOUSE	10	26.58	25.0421	25.3451	24.2869	25.5579	24.9572	25.2432	24.4549	25.6095	23.9493	25.749	21.7147	22.9728	21.3109	24.0887	24.2227	23.1204	26.6722	25.6199	25.5532	25.7113	24.4937	25.2647	25.3421	25.2681	24.971	25.2038	NaN	25.4949	NaN	24.2928	NaN	24.86	24.9193	NaN	25.4522	0.319727	0.0940505	0.557322	0.238075	4	5	4	5
Q8CBW3	Abi1	Abl interactor 1	ABI1_MOUSE	4	NaN	NaN	23.9313	24.2708	NaN	24.6529	23.6984	23.7114	24.2158	24.5223	24.6013	23.9485	24.1015	22.1205	26.9209	24.3483	25.0405	26.8931	NaN	NaN	NaN	NaN	NaN	NaN	NaN	NaN	NaN	NaN	25.4474	25.0892	25.0143	NaN	26.5961	NaN	25.0549	25.5373	NaN	NaN	0.166317	0.569776	2	4	4	5
A0A338P6W9	Abi3bp	NA	A0A338P6W9_MOUSE	12	25.6083	NaN	25.0792	25.3454	NaN	26.712	24.7038	26.0967	26.4465	24.4531	23.9508	23.5064	24.7526	20.9799	23.6729	NaN	NaN	NaN	25.5631	NaN	NaN	25.7503	NaN	26.3615	26.0129	26.08	26.0769	NaN	NaN	25.7462	NaN	NaN	NaN	NaN	NaN	NaN	0.0916273	0.112786	NaN	NaN	3	4	4	2
Q8K4G5	Ablim1	Actin-binding LIM protein 1	ABLM1_MOUSE	23	25.6224	26.3299	27.4379	26.7394	26.6877	27.1179	27.064	25.9381	27.5704	26.8423	27.1678	26.3577	26.9039	25.2384	26.5357	26.9096	27.6473	28.0675	26.1635	26.6588	26.6144	26.8872	26.8283	27.0445	26.9813	26.649	27.0887	26.7839	26.9093	26.7329	26.8138	26.5819	26.5852	26.5276	26.989	27.4114	0.198182	0.120232	0.0519497	0.286369	4	5	4	5
Q8BL65	Ablim2	Actin-binding LIM protein 2	ABLM2_MOUSE	3	NaN	NaN	NaN	NaN	NaN	NaN	NaN	NaN	NaN	25.1938	NaN	NaN	NaN	NaN	21.7227	NaN	22.8292	21.0063	NaN	NaN	NaN	NaN	NaN	NaN	NaN	NaN	NaN	NaN	NaN	NaN	NaN	NaN	NaN	NaN	NaN	NaN	NaN	NaN	NaN	NaN	0	0	1	3
Q69ZX8	Ablim3	Actin-binding LIM protein 3	ABLM3_MOUSE	3	NaN	NaN	NaN	NaN	NaN	23.3542	NaN	NaN	25.6919	NaN	23.646	NaN	NaN	NaN	NaN	NaN	NaN	22.7572	NaN	NaN	NaN	NaN	NaN	NaN	NaN	NaN	NaN	NaN	NaN	NaN	NaN	NaN	NaN	NaN	NaN	NaN	NaN	NaN	NaN	NaN	0	2	1	1
Q4KML4	Abracl	Costars family protein ABRACL	ABRAL_MOUSE	2	24.3998	24.5331	NaN	25.0413	24.7538	24.4298	23.7551	24.6902	24.504	25.2813	24.7629	24.7855	24.068	24.3446	25.127	24.5951	23.3202	23.346	NaN	NaN	NaN	NaN	NaN	NaN	NaN	NaN	NaN	NaN	24.3307	NaN	NaN	NaN	25.0736	NaN	NaN	NaN	NaN	NaN	NaN	NaN	3	5	4	5
Q921H8	Acaa1a	3-ketoacyl-CoA thiolase A, peroxisomal	THIKA_MOUSE	18	29.1879	28.4915	29.0908	28.0183	28.4083	28.7651	28.0661	28.134	28.9001	28.2712	29.4088	27.6658	27.9055	27.1069	29.1948	28.9256	28.7775	28.9969	28.2746	28.2614	28.162	28.3458	28.5292	28.7703	28.2639	28.5554	28.5409	28.4209	28.6097	28.4091	27.9578	28.0505	28.5885	28.5046	28.2952	28.4826	0.0520593	0.122867	0.179521	0.141552	4	5	4	5
Q8VCH0	Acaa1b	3-ketoacyl-CoA thiolase B, peroxisomal	THIKB_MOUSE	3	25.3061	24.65	24.5829	24.2274	24.3619	25.0518	24.1045	24.11	25.0262	24.3713	25.8735	23.6428	23.9423	23.5961	24.4271	23.5965	23.8212	24.2895	NaN	NaN	NaN	NaN	NaN	NaN	NaN	NaN	NaN	NaN	NaN	NaN	NaN	NaN	NaN	NaN	NaN	NaN	NaN	NaN	NaN	NaN	4	5	4	5
Q8BWT1	Acaa2	3-ketoacyl-CoA thiolase, mitochondrial	THIM_MOUSE	47	35.6361	35.6116	35.7226	35.1185	34.9848	34.6576	35.7328	35.3469	35.7201	34.7403	35.5584	34.6415	35.0951	34.3101	35.0389	35.2897	35.3303	35.3236	35.1338	35.5584	35.0911	35.1068	35.3067	34.6682	35.5584	35.386	35.4303	34.4272	35.1377	34.7702	34.9677	34.4763	34.7603	35.0142	35.0552	35.1453	0.167147	0.210252	0.202886	0.17702	4	5	4	5
Q5SWU9	Acaca	Acetyl-CoA carboxylase 1	ACACA_MOUSE	168	34.3033	34.9891	34.6839	33.7849	33.4334	33.3303	34.2689	33.6522	34.3892	33.4083	34.2336	33.4083	33.6522	32.2049	32.9704	33.3568	33.7946	34.1828	33.87	34.5978	34.0911	33.8516	33.6629	33.5062	34.1068	33.8792	34.1223	33.3033	33.8328	33.7751	33.6629	32.8054	32.8497	33.1823	33.5179	33.9153	0.260569	0.183605	0.154159	0.33921	4	5	4	5
E9Q4Z2	Acacb	Acetyl-CoA carboxylase 2	ACACB_MOUSE	96	31.5933	31.875	31.9578	30.903	30.1173	30.1354	31.2693	30.4632	31.5534	29.8378	31.3703	30.106	30.5886	28.9983	29.9818	30.536	30.7896	31.0142	31.0287	31.5573	31.2367	30.92	30.4974	30.4677	31.1421	30.8201	31.169	30.1973	30.8853	30.559	30.5583	29.7332	29.772	30.3178	30.4178	30.8157	0.201715	0.230791	0.192856	0.318635	4	5	4	5
Q8K370	Acad10	Acyl-CoA dehydrogenase family member 10	ACD10_MOUSE	30	28.1199	27.4882	27.9071	27.2862	27.9797	25.0379	26.7776	26.7443	27.721	26.4077	27.8614	27.0384	27.4896	27.0328	26.8028	27.4654	27.8832	28.5149	27.7709	27.5992	27.4275	27.416	28.0745	25.743	27.0052	27.2194	27.5064	26.7358	27.6407	27.422	27.7703	27.423	26.6402	27.1211	27.902	28.1326	0.118613	0.503844	0.280967	0.395112	4	5	4	5
Q80XL6	Acad11	Acyl-CoA dehydrogenase family member 11	ACD11_MOUSE	27	27.9711	26.8992	27.6299	27.1434	26.567	27.5759	26.8794	26.8246	27.2305	25.954	28.0643	26.704	27.0788	25.2942	26.7248	26.8495	27.767	28.2328	27.405	26.7849	27.2142	27.1882	27.184	27.3897	26.9048	27.3039	26.9601	26.4146	27.6444	26.8603	27.1838	25.8079	26.7842	26.9226	27.3541	27.6857	0.171129	0.144904	0.357111	0.430781	4	5	4	5
D3Z7X0	Acad12	NA	D3Z7X0_MOUSE	5	26.3125	25.0695	25.5081	25.4846	25.4108	25.3754	25.378	25.3944	25.4446	25.5679	25.5639	24.8716	25.5617	NaN	25.3361	25.5092	26.3781	26.0123	25.9216	NaN	25.4986	NaN	NaN	NaN	NaN	NaN	NaN	NaN	NaN	NaN	25.4638	NaN	24.9539	25.4542	26.213	NaN	0.205857	NaN	NaN	0.44647	4	5	4	4
Q9D7B6	Acad8	Isobutyryl-CoA dehydrogenase, mitochondrial	ACAD8_MOUSE	20	29.4318	29.0346	29.337	28.6962	28.1437	28.4079	29.8106	28.3698	28.7831	28.4263	29.4918	27.9984	28.7597	27.6189	27.9918	29.3475	29.3546	29.6813	29.1464	29.331	28.9425	28.9789	28.9676	28.6283	29.2528	28.8926	28.8654	28.5348	29.0458	28.3711	28.7803	28.0765	28.4108	28.4402	28.8785	29.0925	0.126142	0.158857	0.207202	0.281434	4	5	4	5
Q8JZN5	Acad9	Complex I assembly factor ACAD9, mitochondrial	ACAD9_MOUSE	33	29.4481	29.6362	29.0272	29.3713	29.4242	28.8108	29.4985	28.7246	28.9072	28.6152	29.7032	28.955	29.3405	28.8108	29.3067	28.9126	29.7623	29.8362	29.32	29.6536	28.8606	29.542	29.4757	29.1504	29.3932	29.2663	29.0384	28.9303	29.2278	29.2396	29.2093	29.1492	28.8201	28.7154	29.2328	29.2821	0.225008	0.121894	0.0974568	0.17099	4	5	4	5
A0A0R4J083	Acadl	Long-chain specific acyl-CoA dehydrogenase, mitochondrial	A0A0R4J083_MOUSE	40	35.2157	35.0142	35.0349	34.4943	34.6469	34.099	34.7946	34.3698	34.7897	33.8328	35.1901	33.9153	34.4396	33.9591	33.8422	34.1753	34.6576	35.1828	34.5811	34.7252	34.5354	34.4458	34.5811	34.0266	34.7302	34.4396	34.4458	33.9242	34.715	34.1828	34.3892	34.3033	33.715	34.043	34.4334	34.7702	0.0818761	0.171184	0.234075	0.272481	4	5	4	5
P45952	Acadm	Medium-chain specific acyl-CoA dehydrogenase, mitochondrial	ACADM_MOUSE	37	34.13	34.3633	34.3101	33.5978	33.6415	33.1765	34.2478	33.6307	34.0911	33.3698	34.1828	33.2336	33.6735	33.0414	33.1223	33.7252	33.8792	34.043	33.9063	34.2048	33.715	33.6522	33.7252	33.3956	34.1901	33.8974	33.9417	33.2759	33.6944	33.4083	33.4823	33.3303	32.8768	33.7553	33.4334	33.6307	0.179085	0.19699	0.123506	0.218295	4	5	4	5
Q07417	Acads	Short-chain specific acyl-CoA dehydrogenase, mitochondrial	ACADS_MOUSE	31	33.1871	33.0739	33.6198	33.3033	32.672	32.7849	33.8608	33.1151	33.7653	33.4083	33.5978	32.4848	32.5306	31.842	32.4847	33.4209	33.2619	33.6735	33.1709	33.2336	33.2124	33.2336	33.198	33.0998	33.5754	33.3436	33.5179	32.7121	33.3169	33.0864	32.9191	32.6926	32.6911	32.9998	33.2897	33.2619	0.0203569	0.139759	0.17805	0.200264	4	5	4	5
Q9DBL1	Acadsb	Short/branched chain specific acyl-CoA dehydrogenase, mitochondrial	ACDSB_MOUSE	17	30.1185	29.8474	29.0377	29.4977	29.2574	29.3147	29.0726	28.6056	29.6801	28.8686	29.9005	29.2415	29.3127	28.542	28.8342	29.6354	30.0509	29.7598	29.4591	29.5268	29.2557	29.4044	29.3771	29.3793	29.6522	29.4912	29.2389	29.211	29.4598	29.2318	29.0753	28.7852	28.8604	28.9286	29.3253	29.4377	0.0783808	0.108564	0.113007	0.208762	4	5	4	5
P50544	Acadvl	Very long-chain specific acyl-CoA dehydrogenase, mitochondrial	ACADV_MOUSE	55	35.0017	35.1146	34.7751	34.3698	34.1753	33.7252	34.4334	33.8516	34.4146	33.113	34.8516	33.4581	34.2336	33.6307	33.7751	34.1529	34.5002	34.7897	34.5698	34.6787	34.1453	34.2689	34.4272	33.8234	34.212	33.9933	34.1679	33.0547	34.3763	33.7849	34.1377	33.8883	33.6735	33.8516	34.2965	34.5641	0.172001	0.157962	0.354709	0.263211	4	5	4	5
Q61282	Acan	Aggrecan core protein	PGCA_MOUSE	22	25.6902	NaN	26.2162	25.151	NaN	26.1579	NaN	23.9394	23.9859	28.8767	25.5558	27.6294	23.827	29.0466	22.4497	25.6242	25.338	NaN	NaN	NaN	25.9275	26.1264	NaN	26.1331	NaN	NaN	NaN	28.7133	25.6961	27.3915	24.4445	29.3291	NaN	24.9289	24.8968	NaN	0.0973128	NaN	1.09451	1.50953	3	3	4	4
Q8QZT1	Acat1	Acetyl-CoA acetyltransferase, mitochondrial	THIL_MOUSE	35	33.3033	33.4581	33.7946	33.1502	32.9711	32.6692	33.5641	32.8328	33.5978	32.8081	33.8792	32.4393	32.7632	32.1671	32.81	32.8749	33.1937	33.5641	33.1018	33.3568	33.1975	33.0773	33.0616	32.7176	33.3033	33.1	33.1995	32.5592	33.1751	32.6273	32.867	32.5584	32.651	32.7561	33.013	33.2619	0.0899525	0.1448	0.200455	0.206916	4	5	4	5
Q8CAY6	Acat2	Acetyl-CoA acetyltransferase, cytosolic	THIC_MOUSE	23	30.5458	30.7954	30.918	30.2338	29.0136	29.6341	30.6713	29.3206	30.6224	29.6909	30.2832	29.2798	29.5774	27.9894	28.8995	30.0146	29.9786	29.9214	29.8858	30.1881	30.1534	30.0053	29.4455	29.84	30.3193	30.059	30.2387	29.8026	29.7797	29.826	29.7136	28.3017	29.127	29.4452	29.6957	29.6629	0.0953569	0.225937	0.0332434	0.330229	4	5	4	5
Q8BMP6	Acbd3	Golgi resident protein GCP60	GCP60_MOUSE	7	24.4846	22.618	24.6152	22.6961	NaN	NaN	22.8931	NaN	23.8383	22.7371	24.0109	24.0812	24.5224	22.7033	25.988	25.3887	24.6511	24.8192	24.2125	NaN	24.0083	NaN	NaN	NaN	NaN	NaN	24.4046	NaN	24.8707	24.8623	24.4597	24.4083	25.2879	24.9941	24.622	24.5042	0.0998942	NaN	0.154557	0.267473	4	2	4	5
Q5XG73	Acbd5	Acyl-CoA-binding domain-containing protein 5	ACBD5_MOUSE	4	23.0464	24.9361	24.2081	23.2893	23.2515	24.6116	23.3112	NaN	NaN	NaN	23.4043	NaN	NaN	NaN	23.4786	25.2597	23.4568	24.015	NaN	24.6319	NaN	NaN	NaN	24.5694	NaN	NaN	NaN	NaN	NaN	NaN	NaN	NaN	NaN	24.8737	NaN	24.1816	NaN	NaN	NaN	0.332831	4	3	1	4
P09470	Ace	Angiotensin-converting enzyme	ACE_MOUSE	33	26.9766	25.1981	26.2353	27.0458	24.9759	26.9265	24.418	25.3263	26.0392	28.4624	26.8263	27.8574	27.4443	27.8875	26.3051	26.4232	27.597	26.3755	26.874	25.7325	26.4753	27.3421	25.6416	27.2499	24.4572	26.2297	26.1031	28.4649	26.6382	28.2223	27.4605	28.2031	25.9994	26.319	27.0251	26.0665	0.437177	0.659968	0.496701	0.76581	4	5	4	5
Q9JIX8	Acin1	Apoptotic chromatin condensation inducer in the nucleus	ACINU_MOUSE	9	23.5659	23.2192	23.1943	23.4909	23.8271	24.467	22.7918	20.7781	24.1227	23.4048	23.6051	27.398	26.5298	26.4055	26.7834	25.7983	25.5613	26.5286	NaN	NaN	NaN	NaN	25.765	25.5558	NaN	NaN	25.8343	NaN	NaN	26.4979	25.0115	NaN	27.0331	26.8795	26.1242	25.0625	NaN	0.0981471	0.670269	0.510194	4	5	4	5
Q91V92	Acly	ATP-citrate synthase	ACLY_MOUSE	86	34.8562	35.3502	35.5383	34.2897	33.8516	33.5867	35.1716	34.4396	35.2301	34.043	34.7897	33.8883	34.1068	32.4324	33.5296	34.2965	34.3303	34.5641	34.5062	35.1529	34.8234	34.3101	34.0673	33.8608	34.8746	34.5121	34.8328	34.0512	34.3236	34.1975	34.2549	33.0145	33.4702	33.8792	34.1068	34.2689	0.260576	0.29896	0.0788483	0.322265	4	5	4	5
P28271	Aco1	Cytoplasmic aconitate hydratase	ACOC_MOUSE	44	30.4681	30.3203	30.5296	29.6536	29.3714	29.3309	30.2423	29.8151	30.5897	29.8551	30.4999	29.3612	29.8164	28.3002	29.6302	30.3996	30.386	30.2115	30.1724	30.3534	30.0783	29.9994	29.792	29.6623	30.1585	30.0084	30.1172	29.8586	30.041	29.8163	29.7997	29.24	29.4627	29.904	29.7877	29.8223	0.107885	0.144062	0.0793377	0.184339	4	5	4	5
Q99KI0	Aco2	Aconitate hydratase, mitochondrial	ACON_MOUSE	77	36.2914	36.1146	36.4853	35.5669	35.7047	35.2793	36.1772	35.6442	36.1434	35.1029	36.3584	35.1791	35.5498	35.0349	35.099	35.8996	36.0471	36.2514	35.9041	36.0592	35.9086	35.6655	35.7628	35.3336	36.0038	35.7201	35.8951	34.9548	35.8375	35.3568	35.595	35.2999	35.1453	35.6198	35.6944	35.8677	0.110238	0.1656	0.25019	0.199727	4	5	4	5
A0A2R8VJW0	Aco2	NA	A0A2R8VJW0_MOUSE	2	25.5798	26.8209	25.0746	27.2496	26.6777	28.4064	26.9776	25.8434	24.6358	25.3749	25.3032	26.5899	25.7564	24.9979	24.8569	24.3704	24.824	25.7633	25.6287	26.4085	NaN	27.0349	26.5283	28.1917	26.6819	26.5626	NaN	25.8261	NaN	26.984	25.6412	25.4116	25.1108	NaN	NaN	25.8421	0.462539	0.673954	0.54589	0.258123	4	5	4	5
A0A2R8W744	Aco2	NA	A0A2R8W744_MOUSE	2	NaN	NaN	NaN	NaN	NaN	NaN	NaN	NaN	NaN	NaN	22.9502	NaN	NaN	NaN	NaN	NaN	NaN	NaN	NaN	NaN	NaN	NaN	NaN	NaN	NaN	NaN	NaN	NaN	NaN	NaN	NaN	NaN	NaN	NaN	NaN	NaN	NaN	NaN	NaN	NaN	0	0	1	0
O55137	Acot1	Acyl-coenzyme A thioesterase 1	ACOT1_MOUSE	5	23.5343	24.575	23.4753	22.871	23.2101	22.9433	25.312	22.424	25.6839	NaN	25.83	NaN	24.0631	NaN	25.1469	24.1142	23.8897	26.5216	NaN	25.0479	NaN	NaN	NaN	NaN	25.4898	NaN	25.0333	NaN	25.3535	NaN	24.7409	NaN	24.3704	24.0195	24.4444	25.8169	NaN	0.221912	0.29579	0.645437	4	5	2	4
Q8VHQ9	Acot11	Acyl-coenzyme A thioesterase 11	ACO11_MOUSE	33	30.8669	30.9762	31.6756	30.1419	29.6327	28.7607	30.7964	29.693	30.7254	28.6904	30.4454	29.2218	29.8616	28.4498	29.1477	29.9617	30.1864	30.5373	30.3856	30.7533	30.94	30.2997	29.8096	29.2245	30.5573	29.9871	30.3825	29.0336	30.1114	29.5194	29.7309	28.7063	29.0635	29.9204	29.934	30.0989	0.21089	0.335651	0.302036	0.377756	4	5	4	5
Q9CQR4	Acot13	Acyl-coenzyme A thioesterase 13	ACO13_MOUSE	10	29.7992	30.0085	30.1842	29.1029	28.6201	26.4797	30.1619	29.2492	30.3215	27.9053	30.1071	27.5396	28.9502	26.8023	28.919	28.8875	29.2538	30.4231	28.81	29.5342	29.5121	29.2488	29.4866	27.8598	29.9454	29.1989	29.8385	28.2609	29.2742	28.7572	29.4795	28.59	28.1493	29.0527	29.2856	29.7276	0.215579	0.435684	0.353277	0.40913	4	5	4	5
Q9QYR9	Acot2	Acyl-coenzyme A thioesterase 2, mitochondrial	ACOT2_MOUSE	22	31.0926	30.9929	31.4647	30.1684	30.4489	29.8499	30.9952	29.9352	31.1831	29.2976	31.1474	29.467	30.3503	29.4283	29.883	30.3944	30.6551	31.2293	30.6961	30.8862	30.5933	30.3381	30.6564	30.0392	30.7373	30.2237	30.8431	29.4217	30.7693	29.8705	30.4864	29.8997	29.7529	29.9592	30.336	30.89	0.155641	0.229142	0.398466	0.351048	4	5	4	5
Q91V12	Acot7	Cytosolic acyl coenzyme A thioester hydrolase	BACH_MOUSE	4	24.9876	23.915	22.7085	22.5727	23.3306	22.8147	NaN	23.5975	23.571	24.2273	25.0217	23.5504	24.7611	23.7319	26.5251	26.5993	26.4959	25.1375	24.8048	NaN	NaN	NaN	NaN	NaN	NaN	24.4208	24.5648	24.8184	24.9477	24.5897	25.1173	24.8496	26.4529	25.5835	25.2939	24.9435	NaN	0.0705088	0.1518	0.511879	4	4	4	5
Q9R0X4	Acot9	Acyl-coenzyme A thioesterase 9, mitochondrial	ACOT9_MOUSE	25	29.0626	29.0334	28.8029	28.5423	28.019	27.7779	28.6462	27.9884	28.9821	28.0062	29.2235	27.8127	28.6827	27.1475	28.2728	28.7246	28.6413	29.0842	28.8425	28.5305	28.4382	28.621	28.535	28.1883	28.2768	28.3158	28.5168	27.8858	28.8709	28.0824	28.4906	27.9397	28.1315	28.2743	28.289	28.5685	0.123387	0.106301	0.309978	0.161901	4	5	4	5
Q9R0H0	Acox1	Peroxisomal acyl-coenzyme A oxidase 1	ACOX1_MOUSE	30	29.9555	29.6155	29.3913	29.6216	29.3417	30.0893	29.5484	29.2209	29.5448	28.461	30.4134	28.6005	28.9778	27.6771	29.1598	29.4557	29.9066	30.0058	29.6918	29.3534	29.3353	29.547	29.5916	30.0483	29.3044	29.4667	29.0999	28.9316	29.9056	29.3114	29.3015	28.7626	28.9702	29.0552	29.4201	29.8468	0.119295	0.261952	0.293612	0.315898	4	5	4	5
A2A848	Acox1	NA	A2A848_MOUSE	2	25.6013	26.1148	26.2506	24.7419	25.5311	NaN	26.042	25.7177	26.2389	NaN	25.7738	25.0947	25.5892	22.7735	NaN	25.567	23.1803	NaN	NaN	25.8222	25.6273	24.7203	25.5596	NaN	25.8575	25.8731	25.8765	NaN	24.8488	25.3615	25.5561	NaN	NaN	25.3789	NaN	NaN	0.357926	0.101577	0.238519	NaN	4	4	3	3
Q9EPL9	Acox3	Peroxisomal acyl-coenzyme A oxidase 3	ACOX3_MOUSE	7	NaN	NaN	NaN	NaN	NaN	NaN	NaN	NaN	NaN	NaN	23.0376	NaN	NaN	NaN	23.9539	23.8079	23.4744	22.6985	NaN	NaN	NaN	NaN	NaN	NaN	NaN	NaN	NaN	NaN	NaN	NaN	NaN	NaN	NaN	NaN	NaN	NaN	NaN	NaN	NaN	NaN	0	0	1	4
Q9D358	Acp1	Low molecular weight phosphotyrosine protein phosphatase	PPAC_MOUSE	5	25.2096	24.6491	25.3922	24.6493	25.3679	NaN	25.0161	24.2638	25.1127	24.7255	23.7376	25.7164	22.7881	24.6597	22.2951	25.66	25.1628	25.5552	25.1957	25.1975	25.038	NaN	25.117	NaN	24.9276	NaN	NaN	NaN	25.114	25.6803	25.3718	25.6125	24.6351	24.7412	24.5343	24.7674	0.0622973	0.092699	0.19726	0.351126	4	4	4	5
P24638	Acp2	Lysosomal acid phosphatase	PPAL_MOUSE	6	NaN	23.2964	23.3206	NaN	NaN	NaN	NaN	NaN	NaN	NaN	NaN	21.9411	NaN	NaN	24.7768	24.8017	22.8912	23.0287	NaN	NaN	NaN	NaN	NaN	NaN	NaN	NaN	NaN	NaN	NaN	NaN	NaN	NaN	24.2223	25.0847	23.3255	NaN	NaN	NaN	NaN	0.579975	2	0	1	4
Q05117	Acp5	Tartrate-resistant acid phosphatase type 5	PPA5_MOUSE	7	24.9105	24.6253	24.7102	22.8817	22.4457	23.8492	23.2213	24.4841	25.1762	24.432	25.591	25.1353	23.9706	24.189	25.9743	25.9543	25.5727	26.0078	24.9306	24.8097	24.5904	NaN	NaN	NaN	NaN	25.1218	25.1999	24.9188	25.1488	24.9156	24.522	24.5603	25.7297	25.8324	25.263	25.3191	0.117379	0.0382699	0.172802	0.312542	4	5	4	5
Q8BP40	Acp6	Lysophosphatidic acid phosphatase type 6	PPA6_MOUSE	8	NaN	NaN	25.6303	NaN	24.5049	24.0132	24.6532	24.1751	25.3593	25.7495	25.9609	NaN	21.9586	NaN	23.4655	26.113	25.2399	25.846	NaN	NaN	25.3471	NaN	NaN	NaN	25.6655	NaN	25.1784	25.4871	25.6521	NaN	NaN	NaN	24.4456	25.5326	25.2322	25.8471	NaN	0.236506	0.0808175	0.369693	1	5	3	4
Q8VCW8	Acsf2	Medium-chain acyl-CoA ligase ACSF2, mitochondrial	ACSF2_MOUSE	26	30.5105	30.2738	30.8823	29.0795	28.8551	28.9343	30.4196	29.7826	29.9723	29.6877	30.4836	28.6934	29.1961	28.1139	29.9925	30.371	30.4268	31.1759	30.2535	30.2535	30.3841	29.7603	29.9356	29.6969	30.1366	29.9246	30.0083	29.8396	30.2476	29.6251	29.6733	28.9366	29.5509	30.0746	30.0338	30.422	0.175202	0.108655	0.208904	0.356152	4	5	4	5
Q3URE1	Acsf3	Malonate--CoA ligase ACSF3, mitochondrial	ACSF3_MOUSE	28	29.4619	29.258	30.1973	28.6084	27.8464	28.0378	30.1327	28.7323	28.8759	27.973	29.0309	27.3649	28.0851	27.5522	27.5778	28.7237	28.3827	28.7918	28.677	29.1522	29.1958	28.9093	28.5486	28.3528	29.1377	28.8508	28.9708	28.3932	28.6597	28.1848	28.4345	28.4466	28.0651	28.4937	28.6336	28.6645	0.160857	0.214103	0.135404	0.15396	4	5	4	5
P41216	Acsl1	Long-chain-fatty-acid--CoA ligase 1	ACSL1_MOUSE	56	34.212	33.8516	34.1223	33.3568	33.4581	33.2478	33.6522	33.1836	33.9153	32.7868	34.3763	32.642	33.2619	32.5128	33.2336	33.4581	33.6944	34.2336	33.6307	33.7553	33.3956	33.3956	33.5296	33.3436	33.5527	33.4209	33.5062	32.9139	33.6944	32.9514	33.3303	32.793	33.1207	33.2478	33.4334	33.7653	0.12532	0.0591428	0.26393	0.251916	4	5	4	5
D3YVF6	Acsl1	NA	D3YVF6_MOUSE	2	26.6036	28.2726	NaN	28.4462	27.8707	27.9766	28.2295	27.4997	NaN	27.3963	NaN	27.418	26.995	27.0893	25.8587	24.0861	23.4029	NaN	NaN	NaN	NaN	NaN	NaN	NaN	NaN	27.4009	NaN	NaN	NaN	NaN	NaN	NaN	NaN	NaN	NaN	NaN	NaN	NaN	NaN	NaN	3	4	3	4
Q9QUJ7	Acsl4	Long-chain-fatty-acid--CoA ligase 4	ACSL4_MOUSE	4	NaN	NaN	NaN	NaN	NaN	NaN	NaN	NaN	NaN	NaN	NaN	NaN	NaN	NaN	NaN	NaN	23.4661	NaN	NaN	NaN	NaN	NaN	NaN	NaN	NaN	NaN	NaN	NaN	NaN	NaN	NaN	NaN	NaN	NaN	NaN	NaN	NaN	NaN	NaN	NaN	0	0	0	1
Q8JZR0	Acsl5	Long-chain-fatty-acid--CoA ligase 5	ACSL5_MOUSE	29	30.7645	30.8517	31.3598	29.9261	29.6233	29.0283	30.5471	29.4175	30.9623	28.5481	30.9401	28.6918	29.6551	28.5688	29.3577	29.7717	30.0297	30.8787	30.5145	30.7047	30.7409	30.1268	29.9556	29.4384	30.4525	29.889	30.2979	29.0099	30.3515	29.2987	29.7737	29.025	29.3109	29.7469	29.6785	30.365	0.181745	0.261628	0.421132	0.367798	4	5	4	5
Q8K0L3	Acsm2	Acyl-coenzyme A synthetase ACSM2, mitochondrial	ACSM2_MOUSE	9	NaN	NaN	NaN	NaN	NaN	27.3041	20.795	23.7978	NaN	NaN	NaN	NaN	NaN	NaN	NaN	NaN	NaN	NaN	NaN	NaN	NaN	NaN	NaN	27.1599	NaN	24.1983	NaN	NaN	NaN	NaN	NaN	NaN	NaN	NaN	NaN	NaN	NaN	1.09244	NaN	NaN	0	3	0	0
Q3UNX5	Acsm3	Acyl-coenzyme A synthetase ACSM3, mitochondrial	ACSM3_MOUSE	19	28.4089	28.4155	28.274	27.0915	26.9944	27.2282	28.0618	27.1798	28.1081	26.916	28.8489	27.2309	27.5247	26.5221	27.0603	27.3977	28.6204	28.6194	28.1004	28.0449	27.5687	27.656	27.4221	27.7731	28.1081	27.8717	27.8041	27.4411	28.2766	27.4264	27.58	27.5266	26.7412	27.3581	28.1301	28.0747	0.184588	0.166176	0.312093	0.364277	4	5	4	5
Q99NB1	Acss1	Acetyl-coenzyme A synthetase 2-like, mitochondrial	ACS2L_MOUSE	26	29.6634	28.7797	29.5453	28.531	28.5162	27.9016	28.2862	28.1212	28.7425	27.6961	29.2627	28.4205	28.9235	28.0977	28.375	29.0061	29.9113	29.9205	29.0381	28.6418	28.8107	28.7775	28.9252	28.3748	28.6218	28.733	28.4812	28.0053	28.9559	28.6391	28.7466	28.4045	28.2976	28.5358	29.3657	29.4734	0.116531	0.15115	0.255353	0.39704	4	5	4	5
Q9QXG4	Acss2	Acetyl-coenzyme A synthetase, cytoplasmic	ACSA_MOUSE	32	29.6547	30.0532	30.4356	28.0266	28.3366	28.4352	29.9762	28.8874	29.8851	28.7718	29.6637	28.9827	29.077	26.2949	28.6585	29.1508	29.4665	29.9114	29.3269	29.6954	29.5948	29.079	28.6984	28.8063	29.6579	29.2996	29.6279	28.9898	29.1961	29.1117	28.9884	27.2194	28.5272	28.9303	29.0831	29.3745	0.186618	0.298388	0.0707912	0.441418	4	5	4	5
Q14DH7	Acss3	Acyl-CoA synthetase short-chain family member 3, mitochondrial	ACSS3_MOUSE	30	29.8475	29.6037	29.5516	28.4694	28.1308	28.2349	29.0831	28.1789	29.0659	28.2926	29.7416	28.2894	28.741	27.6832	28.2792	28.2202	29.6994	30.0911	29.3914	29.2246	29.0607	28.8223	28.5895	28.59	29.0479	28.8145	28.8015	28.335	29.2509	28.8149	28.5457	28.1681	28.2417	28.2199	29.2572	29.4677	0.165158	0.135177	0.284628	0.457843	4	5	4	5
P68134	Acta1	Actin, alpha skeletal muscle	ACTS_MOUSE	3	NaN	NaN	NaN	26.8307	NaN	NaN	NaN	NaN	NaN	22.1191	NaN	NaN	NaN	NaN	24.6254	NaN	NaN	NaN	NaN	NaN	NaN	27.5691	NaN	NaN	NaN	NaN	NaN	NaN	NaN	NaN	NaN	NaN	NaN	NaN	NaN	NaN	NaN	NaN	NaN	NaN	1	0	1	1
P62737	Acta2	Actin, aortic smooth muscle	ACTA_MOUSE	2	28.1357	NaN	31.0665	NaN	NaN	25.0077	23.4961	NaN	31.0402	24.7687	31.0879	23.3244	24.3661	NaN	NaN	27.6965	30.2405	28.106	27.583	NaN	30.5613	NaN	NaN	NaN	NaN	NaN	30.6499	NaN	30.5281	NaN	24.5534	NaN	NaN	27.4937	29.9532	27.7425	1.09572	NaN	1.36994	0.993321	2	3	4	3
P60710	Actb	Actin, cytoplasmic 1	ACTB_MOUSE	23	34.8516	34.2193	34.8746	34.7252	34.6033	34.9374	34.6198	34.3956	34.5527	35.4365	35.0872	34.5412	34.5978	34.402	35.1791	35.2265	34.6143	34.3436	34.3101	34.043	34.2048	34.6198	34.4396	34.8186	34.1901	34.5296	34.2336	35.1828	34.5354	34.6198	34.5062	34.6307	35.0911	35.1865	34.3633	33.6198	0.174026	0.18191	0.241869	0.386196	4	5	4	5
Q8BFZ3	Actbl2	Beta-actin-like protein 2	ACTBL_MOUSE	2	NaN	NaN	NaN	NaN	NaN	NaN	NaN	32.4418	NaN	NaN	NaN	NaN	NaN	NaN	NaN	23.7855	NaN	NaN	NaN	NaN	NaN	NaN	NaN	NaN	NaN	NaN	NaN	NaN	NaN	NaN	NaN	NaN	NaN	NaN	NaN	NaN	NaN	NaN	NaN	NaN	0	1	0	1
P68033	Actc1	Actin, alpha cardiac muscle 1	ACTC_MOUSE	48	36.043	35.3336	36.1453	36.1566	35.8883	36.2283	35.5267	35.6576	35.6918	36.3551	35.9677	35.7653	36.0653	35.9219	35.212	35.7047	35.7378	35.9219	35.5032	35.1791	35.4702	36.1716	35.8138	36.3118	35.3633	35.628	35.1938	36.2549	35.3303	36.0552	36.0812	36.1358	34.9848	35.4943	35.5032	35.4209	0.315154	0.31971	0.248968	0.301032	4	5	4	5
P63260	Actg1	Actin, cytoplasmic 2	ACTG_MOUSE	2	28.7361	28.3601	29.1489	29.0935	28.3317	29.703	28.6856	28.7564	28.4564	30.2844	29.1772	28.7346	28.5959	28.1307	29.393	29.4662	28.6508	28.1581	NaN	NaN	28.507	29.0322	28.6557	29.3726	28.4268	NaN	28.1184	29.9193	28.6383	29.4026	28.9076	28.9935	29.1045	29.098	NaN	27.8571	0.254615	0.3993	0.401628	0.333125	4	5	4	5
Q9Z2N8	Actl6a	Actin-like protein 6A	ACL6A_MOUSE	11	24.9975	NaN	23.7303	24.1355	24.9566	24.3378	NaN	24.5527	23.3355	25.2228	NaN	24.8456	25.2395	24.3364	26.7201	26.9869	25.5325	22.0636	24.8817	NaN	NaN	NaN	25.4082	NaN	NaN	25.1632	NaN	25.5418	NaN	24.9256	24.993	24.8648	26.4126	26.2163	25.3722	NaN	NaN	0.119783	0.246988	0.461444	3	4	3	5
A1BN54	Actn1	NA	A1BN54_MOUSE	84	32.2487	31.3338	32.1988	32.5803	31.4781	33.1959	31.5062	31.3735	31.7343	32.8509	32.5346	32.4685	32.5367	32.1594	31.685	32.2854	32.1321	31.5237	31.8419	31.3127	31.7787	32.4677	31.5521	33.1108	31.6064	31.9916	31.7318	32.7712	32.1205	32.7472	32.506	32.4823	31.5656	32.0479	31.9029	30.8902	0.340289	0.550658	0.195381	0.379645	4	5	4	5
Q9JI91	Actn2	Alpha-actinin-2	ACTN2_MOUSE	60	30.8202	NaN	NaN	31.1051	32.2944	NaN	NaN	25.6039	NaN	NaN	20.9587	30.5755	31.9995	32.1356	28.2488	26.6786	31.6713	32.7607	30.4597	NaN	NaN	31.1193	32.2215	NaN	NaN	26.0034	NaN	NaN	NaN	31.185	32.2015	32.7062	28.3113	26.1	31.3087	32.3019	0.317755	1.37673	0.478571	0.990923	2	2	3	5
O88990	Actn3	Alpha-actinin-3	ACTN3_MOUSE	45	NaN	NaN	NaN	22.7851	NaN	NaN	NaN	NaN	NaN	NaN	NaN	NaN	NaN	NaN	21.4269	NaN	NaN	21.563	NaN	NaN	NaN	NaN	NaN	NaN	NaN	NaN	NaN	NaN	NaN	NaN	NaN	NaN	NaN	NaN	NaN	NaN	NaN	NaN	NaN	NaN	1	0	0	2
P57780	Actn4	Alpha-actinin-4	ACTN4_MOUSE	40	30.477	30.7279	30.9159	30.5021	30.0279	31.5517	30.7156	30.4361	30.4623	31.2857	31.2015	30.7744	30.9146	30.3448	30.7049	31.1171	30.9481	30.2632	30.4114	30.4607	30.2575	30.6866	30.3409	31.408	30.5445	30.6517	30.3323	31.1162	30.8146	31.1411	30.8636	30.9304	30.5687	30.816	30.6189	30.1604	0.125172	0.353819	0.116374	0.192764	4	5	4	5
Q9QZB7	Actr10	Actin-related protein 10	ARP10_MOUSE	5	25.2693	23.5173	23.6409	NaN	NaN	NaN	23.3091	23.1701	23.579	23.3381	23.4357	NaN	23.3116	23.518	23.9864	23.9888	22.9153	23.1752	NaN	NaN	NaN	NaN	NaN	NaN	NaN	NaN	NaN	NaN	NaN	NaN	NaN	NaN	NaN	23.8033	NaN	NaN	NaN	NaN	NaN	NaN	3	3	3	5
P61164	Actr1a	Alpha-centractin	ACTZ_MOUSE	14	28.3411	27.9117	28.6902	27.5396	27.0312	27.5884	27.0993	27.6828	27.2514	28.3231	28.6487	26.1861	27.2085	26.4359	28.2633	28.4569	28.3177	28.2133	27.738	27.4507	27.7437	28.1176	27.2252	27.8118	27.4444	27.7925	28.0224	27.9154	27.7829	26.9882	27.6466	27.0353	27.9125	27.8566	27.7697	27.742	0.193436	0.213001	0.252323	0.211603	4	5	4	5
Q8R5C5	Actr1b	Beta-centractin	ACTY_MOUSE	7	27.0572	24.8348	25.2259	25.1895	NaN	24.5705	25.5759	25.2302	26.0459	25.4931	26.7568	24.8898	25.8879	25.1843	26.9277	26.2789	25.7056	26.1763	25.7009	25.4169	NaN	NaN	NaN	NaN	25.3573	25.8528	25.4487	NaN	25.6771	25.722	25.8417	25.6271	26.0939	25.7207	25.7138	25.7642	0.138716	0.190029	0.0596713	0.133395	4	4	4	5
P61161	Actr2	Actin-related protein 2	ARP2_MOUSE	19	28.654	28.4971	28.8482	28.4954	28.4612	28.2092	28.0343	27.9931	28.5967	28.6243	28.6477	28.6436	28.4653	27.8298	30.2207	29.9925	28.5943	27.6047	28.4754	28.1473	28.2128	28.4644	28.6393	28.6906	28.0885	28.3518	28.2932	28.705	28.281	28.7289	28.4684	28.2221	29.7281	29.715	28.3506	28.1062	0.116694	0.172452	0.143228	0.576565	4	5	4	5
Q99JY9	Actr3	Actin-related protein 3	ARP3_MOUSE	22	28.5372	28.4875	28.9748	28.7576	28.9185	29.5772	28.247	28.5594	28.8742	29.8937	29.2444	28.2526	28.8707	28.3434	30.7368	30.584	29.1155	28.0818	28.6424	28.691	28.3562	29.1792	29.0671	29.5949	28.5861	28.7811	28.698	29.2806	28.7401	29.1062	28.9221	28.7485	30.1369	29.8928	28.7004	28.1926	0.247861	0.309674	0.160863	0.575352	4	5	4	5
Q91XE4	Acy3	N-acyl-aromatic-L-amino acid amidohydrolase (carboxylate-forming)	ACY3_MOUSE	6	22.9667	NaN	22.6474	NaN	23.8156	25.2159	22.3304	22.6284	NaN	NaN	22.2757	23.9503	23.0122	23.8528	24.4048	23.5236	24.1307	25.8009	NaN	NaN	NaN	NaN	25.0031	25.2921	NaN	NaN	NaN	NaN	NaN	24.4608	NaN	24.5457	NaN	NaN	24.2774	24.7857	NaN	0.141189	NaN	0.174726	2	4	3	5
P56376	Acyp1	Acylphosphatase-1	ACYP1_MOUSE	5	26.5222	24.8574	25.4202	25.4105	25.919	26.1876	25.165	24.8833	25.8421	24.35	26.5745	25.8191	25.8424	24.2445	26	23.2112	25.0945	26.144	25.964	NaN	24.9093	25.658	25.905	26.2262	25.5475	25.5543	25.7993	24.3218	25.8703	25.9022	25.416	25.3305	25.4172	NaN	24.905	25.5744	0.343531	0.203254	0.409797	0.185717	4	5	4	5
P56375	Acyp2	Acylphosphatase-2	ACYP2_MOUSE	6	26.3574	25.0741	26.8709	NaN	22.566	NaN	25.5287	25.072	24.6354	22.2576	25.6762	NaN	23.4311	22.8422	22.6659	23.5423	24.6385	26.0968	25.2948	25.1182	25.442	NaN	NaN	NaN	25.0533	24.6089	25.2592	NaN	25.0414	NaN	24.3462	24.242	NaN	24.3787	24.717	25.4063	0.111616	0.219909	0.334299	0.393594	3	4	3	5
P03958	Ada	Adenosine deaminase	ADA_MOUSE	9	NaN	NaN	NaN	NaN	NaN	NaN	NaN	22.3765	NaN	NaN	NaN	NaN	NaN	22.2923	27.5347	24.1888	NaN	NaN	NaN	NaN	NaN	NaN	NaN	NaN	NaN	NaN	NaN	NaN	NaN	NaN	NaN	23.0475	27.3313	24.4048	NaN	NaN	NaN	NaN	NaN	1.33427	0	1	0	3
O35598	Adam10	Disintegrin and metalloproteinase domain-containing protein 10	ADA10_MOUSE	5	NaN	NaN	NaN	NaN	NaN	23.7615	NaN	NaN	NaN	NaN	NaN	NaN	NaN	NaN	25.5445	NaN	22.7213	22.751	NaN	NaN	NaN	NaN	NaN	NaN	NaN	NaN	NaN	NaN	NaN	NaN	NaN	NaN	26.0137	NaN	NaN	NaN	NaN	NaN	NaN	NaN	0	1	0	3
E9PUN6	Adamts9	NA	E9PUN6_MOUSE	2	NaN	NaN	25.0257	NaN	NaN	NaN	NaN	25.0354	NaN	NaN	NaN	25.4352	NaN	NaN	NaN	NaN	NaN	NaN	NaN	NaN	NaN	NaN	NaN	NaN	NaN	NaN	NaN	NaN	NaN	NaN	NaN	NaN	NaN	NaN	NaN	NaN	NaN	NaN	NaN	NaN	1	1	1	0
Q80T21	Adamtsl4	ADAMTS-like protein 4	ATL4_MOUSE	2	NaN	NaN	NaN	NaN	NaN	NaN	NaN	NaN	NaN	22.5671	NaN	NaN	NaN	NaN	NaN	NaN	NaN	NaN	NaN	NaN	NaN	NaN	NaN	NaN	NaN	NaN	NaN	NaN	NaN	NaN	NaN	NaN	NaN	NaN	NaN	NaN	NaN	NaN	NaN	NaN	0	0	1	0
Q9D0L4	Adck1	AarF domain-containing protein kinase 1	ADCK1_MOUSE	15	26.8335	27.2417	25.5449	26.0805	26.3316	25.8493	27.1121	26.1028	26.5694	25.311	26.7208	24.8381	26.3971	23.9846	26.4289	23.7688	26.8441	26.9486	26.3739	26.611	26.1598	26.2303	26.4565	26.214	26.7008	26.1177	26.1986	25.6182	26.4471	NaN	26.226	24.9606	25.8746	NaN	26.3435	26.4947	0.142395	0.173987	0.27625	0.403503	4	5	4	5
Q9QYC0	Add1	Alpha-adducin	ADDA_MOUSE	20	27.4939	26.9249	26.8411	27.3957	27.2542	27.0482	26.4446	25.7251	26.6137	26.5276	27.6837	26.7932	27.649	27.1076	28.8574	28.3258	28.3368	27.8333	27.1346	27.1263	26.6319	27.621	27.7993	27.7757	26.3675	26.6183	26.9444	26.8069	27.5068	27.504	27.398	27.5802	28.2491	27.4629	27.7853	27.5478	0.278633	0.449876	0.206631	0.240802	4	5	4	5
Q9QYB8	Add2	Beta-adducin	ADDB_MOUSE	3	NaN	NaN	NaN	22.6204	NaN	NaN	NaN	NaN	NaN	NaN	NaN	NaN	NaN	NaN	NaN	NaN	23.5608	22.5295	NaN	NaN	NaN	NaN	NaN	NaN	NaN	NaN	NaN	NaN	NaN	NaN	NaN	NaN	NaN	NaN	NaN	NaN	NaN	NaN	NaN	NaN	1	0	0	2
A0A494B9K4	Add3	NA	A0A494B9K4_MOUSE	23	26.003	24.9459	26.7503	26.4456	26.2557	26.4361	26.3727	24.5331	26.353	26.3632	28.1659	25.5182	26.6101	25.6134	27.8567	27.623	26.5885	27.8585	26.3761	26.4125	26.4234	26.7928	26.7396	27.052	26.4685	25.9908	26.1794	26.7295	27.3506	26.1248	26.259	26.5658	27.3542	27.2208	26.5869	26.7671	0.144075	0.298571	0.409483	0.259816	4	5	4	5
P00329	Adh1	Alcohol dehydrogenase 1	ADH1_MOUSE	19	30.9839	30.2618	30.1765	29.7381	29.5721	29.6429	29.9877	29.137	29.8924	29.5591	30.5173	29.2753	29.4585	29.502	30.1109	30.0479	30.0728	30.0682	30.3736	30.1285	29.573	29.9566	29.9505	29.6829	29.7127	29.5018	29.8948	29.271	30.1877	29.4629	29.5526	29.9015	29.6604	29.5764	29.6973	29.7016	0.225074	0.122799	0.300854	0.0853878	4	5	4	5
P28474	Adh5	Alcohol dehydrogenase class-3	ADHX_MOUSE	19	29.5665	29.5108	29.4252	29.1332	28.2708	28.9432	28.3819	28.6503	28.3674	28.891	29.0033	28.5701	28.8353	27.7943	28.9297	29.3908	29.1148	28.788	29.1169	29.0867	28.4919	29.1356	28.8757	29.4979	28.214	28.3877	28.3812	28.5207	28.6985	28.9495	28.9062	28.4295	29.0224	28.516	28.7677	28.5945	0.19233	0.407134	0.13425	0.170032	4	5	4	5
Q64437	Adh7	All-trans-retinol dehydrogenase [NAD(+)] ADH7	ADH7_MOUSE	6	NaN	NaN	22.9313	23.3458	NaN	NaN	22.7252	NaN	22.0298	22.4367	22.3895	NaN	23.3257	NaN	25.4184	NaN	NaN	NaN	NaN	NaN	NaN	NaN	NaN	NaN	NaN	NaN	NaN	NaN	NaN	NaN	24.1555	NaN	25.2368	NaN	NaN	NaN	NaN	NaN	NaN	NaN	2	2	3	1
Q8R0N6	Adhfe1	Hydroxyacid-oxoacid transhydrogenase, mitochondrial	HOT_MOUSE	14	29.2152	28.7423	28.8313	27.8028	27.5662	27.8853	28.0842	28.3231	27.8827	28.6672	28.7911	28.1213	27.5497	27.1271	27.7014	27.6596	29.1559	29.1085	27.9905	28.3636	27.9224	28.1095	28.0709	28.0912	27.7974	28.3077	27.8779	28.4373	28.114	28.4869	27.8648	27.9027	27.3507	27.6236	28.3767	28.5058	0.139485	0.140176	0.195333	0.332446	4	5	4	5
Q60994	Adipoq	Adiponectin	ADIPO_MOUSE	6	28.677	27.4429	28.472	27.9693	27.9974	28.6217	27.2759	28.1943	28.6057	28.258	29.3927	27.306	28.0984	27.5509	27.8457	27.3164	29.017	29.5589	28.1088	27.43	27.8279	28.0936	28.0864	28.6427	27.6294	28.1691	28.5622	27.9739	28.7253	27.9079	28.3311	28.281	27.6278	27.4795	28.6956	28.8213	0.205019	0.268124	0.27233	0.397587	4	5	4	5
P55264	Adk	Adenosine kinase	ADK_MOUSE	16	28.2639	27.4947	28.4742	27.47	26.4546	26.7361	28.9365	28.1602	28.1037	28.0877	27.9263	26.3996	27.4685	25.93	27.9012	27.8674	27.4517	28.3821	28.1807	27.6032	27.6788	27.7148	27.1875	27.3447	27.9849	27.7997	28.0929	27.7007	28.0527	27.171	27.6157	27.0243	27.8366	27.9677	27.6606	27.9006	0.195603	0.263042	0.244919	0.228792	4	5	4	5
Q8VDL4	Adpgk	ADP-dependent glucokinase	ADPGK_MOUSE	10	NaN	NaN	22.9004	NaN	NaN	24.3258	NaN	NaN	NaN	NaN	NaN	NaN	NaN	NaN	25.6414	25.9227	22.2187	23.8273	NaN	NaN	NaN	NaN	NaN	NaN	NaN	NaN	NaN	NaN	NaN	NaN	NaN	NaN	25.6843	25.8002	NaN	NaN	NaN	NaN	NaN	0.0567569	1	1	0	4
P54923	Adprh	[Protein ADP-ribosylarginine] hydrolase	ADPRH_MOUSE	6	24.528	23.8993	25.6329	24.5962	24.8269	24.2772	NaN	NaN	24.0872	24.3231	24.6247	24.5081	24.0097	24.8698	26.6209	26.0238	25.5979	25.2962	NaN	NaN	25.4355	NaN	25.1981	NaN	NaN	NaN	NaN	NaN	25.4214	25.1516	25.0143	25.2998	26.1722	25.7742	25.1437	25.0464	NaN	NaN	0.146288	0.349938	4	3	4	5
Q8BGK2	Adprhl1	[Protein ADP-ribosylarginine] hydrolase-like protein 1	ARHL1_MOUSE	4	23.802	NaN	NaN	NaN	25.0537	NaN	NaN	NaN	NaN	NaN	NaN	24.1097	25.5956	24.5768	24.4223	23.7248	25.0759	25.2939	NaN	NaN	NaN	NaN	25.2743	NaN	NaN	NaN	NaN	NaN	NaN	24.6983	25.6033	24.9892	NaN	NaN	24.7577	25.3002	NaN	NaN	0.429605	0.190363	1	1	2	5
Q8CG72	Adprs	ADP-ribose glycohydrolase ARH3	ADPRS_MOUSE	4	24.6674	NaN	NaN	NaN	22.6242	NaN	22.9689	NaN	NaN	22.5686	24.6439	23.2956	24.5192	23.0996	25.2286	25.0103	23.8733	24.196	24.5711	NaN	NaN	NaN	NaN	NaN	NaN	NaN	NaN	NaN	24.5988	24.346	24.0218	24.2311	25.239	24.5862	23.8778	NaN	NaN	NaN	0.19703	0.422025	1	2	4	5
Q9JKV1	Adrm1	Proteasomal ubiquitin receptor ADRM1	ADRM1_MOUSE	4	23.9029	23.9642	NaN	23.7895	24.4928	23.5286	23.7878	24.0932	25.0245	23.6511	24.3175	23.435	24.5327	23.2254	25.4088	25.4313	25.1028	25.0387	NaN	NaN	NaN	NaN	24.5061	NaN	NaN	24.7526	24.7561	NaN	24.6775	24.1111	24.5298	23.8523	24.7011	24.9972	24.4745	24.6747	NaN	0.0963571	0.19392	0.266333	3	5	4	5
P54822	Adsl	Adenylosuccinate lyase	PUR8_MOUSE	19	27.6931	25.3162	26.8327	26.6577	26.8346	26.4927	26.3037	26.0626	26.9751	26.9516	27.391	26.7645	26.7103	25.6786	27.3833	27.8355	27.6662	27.6952	27.0552	26.3935	26.6982	26.8797	26.8989	26.8746	26.9176	26.8427	26.6492	26.8539	26.8614	26.8921	26.9902	26.4406	27.3421	27.1391	26.9698	27.1035	0.189719	0.0719858	0.0442609	0.213099	4	5	4	5
P28650	Adss1	Adenylosuccinate synthetase isozyme 1	PURA1_MOUSE	14	25.4224	25.1851	24.3689	24.35	25.9619	24.9105	24.5319	24.7596	23.7502	23.7374	25.1616	25.1422	25.8743	24.8505	26.9454	26.6359	24.9518	25.8228	25.3753	25.1493	24.8935	25.4782	26.1975	25.5831	25.1403	25.5691	24.4838	24.7337	24.7227	25.7577	25.3827	25.4638	26.2683	25.9359	25.2111	25.7215	0.174208	0.417026	0.358922	0.286033	4	5	4	5
P46664	Adss2	Adenylosuccinate synthetase isozyme 2	PURA2_MOUSE	8	24.0442	24.9336	24.2716	NaN	24.3531	24.7487	24.6679	24.9099	25.3434	25.4074	25.7862	25.8284	24.8149	22.1669	25.6991	26.266	24.772	24.5265	NaN	NaN	24.6234	NaN	24.8683	25.3303	25.2087	25.1638	25.2448	25.5839	25.14	25.2747	24.8289	NaN	25.4824	25.6428	25.1763	24.8327	NaN	0.115005	0.216321	0.237461	3	5	4	5
Q640N1	Aebp1	Adipocyte enhancer-binding protein 1	AEBP1_MOUSE	22	27.8381	25.6168	28.1733	28.102	24.7387	28.7552	25.8817	27.4394	27.4105	29.1905	27.5054	28.7529	28.0673	28.647	26.2708	27.2002	27.505	26.6763	27.5676	25.5617	27.867	28.2293	24.9882	28.9321	26.6979	28.0306	27.3105	29.0891	27.2674	28.7271	28.0698	28.9296	26.1389	27.2158	27.3081	26.1381	0.555643	0.849348	0.4933	0.924915	4	5	4	5
Q9QZQ1	Afdn	Afadin	AFAD_MOUSE	8	22.105	NaN	NaN	NaN	NaN	22.5668	NaN	23.721	24.2517	NaN	23.6802	NaN	NaN	22.709	23.1053	23.4558	23.5048	NaN	NaN	NaN	NaN	NaN	NaN	NaN	NaN	NaN	NaN	NaN	24.4094	NaN	NaN	NaN	NaN	24.3116	24.3469	NaN	NaN	NaN	NaN	0.0173087	1	3	1	4
Q3V384	Afg1l	AFG1-like ATPase	AFG1L_MOUSE	19	27.7713	27.4765	28.4604	26.8158	25.9997	25.5249	27.6169	26.4001	27.2576	26.4937	31.3013	26.0978	31.3546	25.8614	26.7252	27.7851	27.7782	31.4902	29.0608	29.1975	29.403	28.9752	28.7421	28.376	29.5788	28.6719	28.9267	28.311	29.5627	28.3125	28.5255	27.6348	28.0676	28.9898	28.4686	29.2408	0.132275	0.343856	0.482068	0.434119	4	5	4	5
Q920A7	Afg3l1	AFG3-like protein 1	AFG31_MOUSE	3	22.9285	NaN	23.048	NaN	NaN	NaN	21.9215	NaN	NaN	NaN	NaN	NaN	NaN	NaN	NaN	NaN	NaN	20.7319	NaN	NaN	NaN	NaN	NaN	NaN	NaN	NaN	NaN	NaN	NaN	NaN	NaN	NaN	NaN	NaN	NaN	NaN	NaN	NaN	NaN	NaN	2	1	0	1
Q8JZQ2	Afg3l2	AFG3-like protein 2	AFG32_MOUSE	28	28.9637	29.4418	29.3863	28.4441	28.2797	27.8154	28.0622	28.5965	29.0122	28.1604	28.9238	28.2776	28.4009	27.8601	27.8137	28.7288	28.8778	28.8502	28.4994	28.8779	28.5519	28.3232	28.4855	28.0626	28.6448	28.7496	28.7786	28.2521	28.491	28.2035	28.2142	28.42	27.6833	28.2999	28.4511	28.3895	0.166156	0.184662	0.0979536	0.19261	4	5	4	5
O89020	Afm	Afamin	AFAM_MOUSE	14	26.6889	26.7125	26.3124	26.1192	26.0328	23.8392	23.1467	26.2831	26.6238	27.4297	25.74	27.272	26.8104	27.3922	27.4342	27.2777	26.7015	26.104	26.9662	26.7124	25.9592	26.7992	26.7335	25.9564	NaN	26.966	26.6238	27.3339	26.2872	26.9608	26.6722	26.9923	26.8028	27.0494	26.4456	25.9874	0.268737	0.269259	0.303922	0.276752	4	5	4	5
Q8K2K6	Agfg1	Arf-GAP domain and FG repeat-containing protein 1	AGFG1_MOUSE	3	NaN	NaN	NaN	NaN	NaN	NaN	NaN	NaN	NaN	NaN	NaN	NaN	21.7943	NaN	22.8078	21.7617	NaN	NaN	NaN	NaN	NaN	NaN	NaN	NaN	NaN	NaN	NaN	NaN	NaN	NaN	NaN	NaN	NaN	NaN	NaN	NaN	NaN	NaN	NaN	NaN	0	0	1	2
Q80WC7	Agfg2	Arf-GAP domain and FG repeat-containing protein 2	AGFG2_MOUSE	2	NaN	NaN	NaN	NaN	NaN	NaN	NaN	NaN	23.3153	NaN	NaN	23.6903	23.3015	NaN	24.3516	23.9198	23.787	24.2709	NaN	NaN	NaN	NaN	NaN	NaN	NaN	NaN	NaN	NaN	NaN	NaN	NaN	NaN	NaN	NaN	NaN	NaN	NaN	NaN	NaN	NaN	0	1	2	4
Q9ESW4	Agk	Acylglycerol kinase, mitochondrial	AGK_MOUSE	11	26.1809	25.1249	26.4154	24.1696	24.9652	25.5806	25.538	24.1893	26.4192	23.9431	27.1263	24.62	25.4443	23.3949	26.4829	26.029	26.8749	27.1263	26.0362	25.5341	25.7964	NaN	26.2635	25.9688	25.7954	NaN	25.9502	NaN	26.2008	25.6725	25.6705	NaN	25.9968	25.8648	26.0869	26.1986	0.172754	0.14004	0.222973	0.0974039	4	5	4	5
F8VPN4	Agl	4-alpha-glucanotransferase	F8VPN4_MOUSE	70	29.3312	29.4887	30.0588	28.1719	28.0357	26.6207	29.6951	29.0292	29.2915	28.2464	29.0243	28.601	29.1576	27.4449	27.8368	28.8992	29.6809	29.7216	29.1626	29.431	29.3106	28.8907	28.9212	27.5272	29.4226	29.2751	29.1223	28.7532	28.7656	28.7353	28.8836	28.1575	28.0817	28.5978	29.0236	29.108	0.155801	0.384712	0.0476043	0.321967	4	5	4	5
Q8CJG1	Ago1	Protein argonaute-1	AGO1_MOUSE	2	NaN	NaN	NaN	NaN	NaN	NaN	NaN	NaN	NaN	NaN	22.866	NaN	NaN	NaN	NaN	22.5086	NaN	NaN	NaN	NaN	NaN	NaN	NaN	NaN	NaN	NaN	NaN	NaN	NaN	NaN	NaN	NaN	NaN	NaN	NaN	NaN	NaN	NaN	NaN	NaN	0	0	1	1
Q8CJG0	Ago2	Protein argonaute-2	AGO2_MOUSE	13	22.6484	NaN	23.1419	NaN	23.6421	NaN	NaN	NaN	NaN	23.3412	22.3771	24.5451	22.1295	22.9726	24.6083	25.6229	24.7098	23.0687	NaN	NaN	NaN	NaN	NaN	NaN	NaN	NaN	NaN	NaN	NaN	24.887	NaN	NaN	24.7025	24.9518	24.1831	NaN	NaN	NaN	NaN	0.257454	2	1	4	5
O35083	Agpat1	1-acyl-sn-glycerol-3-phosphate acyltransferase alpha	PLCA_MOUSE	4	26.0668	25.2203	25.7078	25.588	23.8513	24.9443	25.2427	23.1762	25.5869	24.5355	26.1598	23.2582	25.4373	24.1477	25.5179	24.8646	25.2481	26.0772	25.5734	25.5966	25.7872	25.5155	NaN	25.5756	25.6591	NaN	25.2746	25.0057	25.2766	NaN	24.9827	25.1618	24.9042	25.3667	24.9822	25.5135	0.0840336	0.135204	0.116646	0.17881	4	5	4	5
Q8K3K7	Agpat2	1-acyl-sn-glycerol-3-phosphate acyltransferase beta	PLCB_MOUSE	13	31.059	31.3356	31.3049	30.2704	30.2535	30.207	30.5242	30.216	30.6312	29.8822	31.1539	29.69	30.2503	28.8116	30.1987	29.6843	30.3353	30.9264	30.6868	30.9484	30.7327	30.3421	30.1047	30.4549	30.0255	30.1143	30.378	29.1018	30.9007	29.8404	30.1906	28.8357	29.9745	29.4659	30.3989	30.8856	0.168193	0.133089	0.506658	0.519508	4	5	4	5
Q9D517	Agpat3	1-acyl-sn-glycerol-3-phosphate acyltransferase gamma	PLCC_MOUSE	18	28.2028	27.9991	28.3548	27.7993	27.1683	27.4084	28.1408	27.5336	27.7766	27.2893	28.4282	26.4517	27.1943	25.6967	27.5899	28.3788	28.9249	28.155	28.149	28.007	28.0342	27.9205	27.6172	27.8018	28.3247	27.9027	27.9797	27.787	28.0646	27.1867	27.3532	26.7186	27.6163	27.5424	27.8572	28.2055	0.065812	0.18866	0.279204	0.341235	4	5	4	5
Q8C0I1	Agps	Alkyldihydroxyacetonephosphate synthase, peroxisomal	ADAS_MOUSE	4	NaN	NaN	30.1112	NaN	NaN	NaN	NaN	NaN	NaN	NaN	NaN	NaN	NaN	NaN	23.6426	NaN	NaN	NaN	NaN	NaN	NaN	NaN	NaN	NaN	NaN	NaN	NaN	NaN	NaN	NaN	NaN	NaN	NaN	NaN	NaN	NaN	NaN	NaN	NaN	NaN	1	0	0	1
A2ASQ1	Agrn	Agrin	AGRIN_MOUSE	30	25.7327	24.7553	26.3574	26.3555	25.7945	26.7269	26.1949	24.8422	25.8802	27.6538	25.8325	26.3979	26.1341	26.8946	25.4672	25.456	26.5392	24.203	25.6298	25.836	26.0801	26.3648	26.0602	26.9375	25.9353	25.8079	25.7892	27.3452	25.509	26.4023	26.0363	27.1165	25.5754	25.8116	26.2099	24.5768	0.222086	0.393069	0.571713	0.637757	4	5	4	5
P11859	Agt	Angiotensinogen	ANGT_MOUSE	5	24.1517	23.5447	22.0499	21.7435	23.0343	21.9943	21.6783	NaN	NaN	NaN	21.9181	25.2185	23.2999	25.0629	24.6315	24.3613	24.1242	21.4429	24.5091	24.2539	NaN	NaN	24.0562	NaN	NaN	NaN	NaN	NaN	NaN	24.6086	24.0357	24.8136	24.0207	23.9681	23.6344	NaN	0.124756	NaN	0.27717	0.380272	4	3	3	5
P50247	Ahcy	Adenosylhomocysteinase	SAHH_MOUSE	19	29.3032	28.5861	28.7342	28.9939	28.8	29.0765	28.1223	28.6684	29.0089	28.8023	28.6387	28.5399	28.8397	29.0984	30.593	29.911	29.3377	28.7471	29.1349	28.6217	28.3579	29.2021	29.2595	29.1841	28.4663	28.8797	28.6261	28.731	28.5182	28.7996	28.6541	29.4654	29.9905	29.2798	28.8242	28.6621	0.271726	0.23428	0.082359	0.380021	4	5	4	5
Q80SW1	Ahcyl1	S-adenosylhomocysteine hydrolase-like protein 1	SAHH2_MOUSE	26	29.3247	29.0273	29.3016	27.9273	28.1848	27.9311	28.3167	28.4568	28.7144	28.096	29.4844	27.5322	28.5575	25.5954	28.3499	28.8034	28.7915	29.1581	28.731	28.7905	28.4475	28.4844	28.3729	28.5365	28.7077	28.6035	28.6163	28.0466	28.7972	28.3439	28.3714	25.8975	28.2362	28.3551	28.4457	28.5756	0.119479	0.0842646	0.220606	0.453502	4	5	4	5
Q68FL4	Ahcyl2	Putative adenosylhomocysteinase 3	SAHH3_MOUSE	6	NaN	NaN	NaN	22.8129	NaN	NaN	23.0707	NaN	NaN	23.9499	NaN	NaN	NaN	NaN	NaN	23.0876	24.0241	NaN	NaN	NaN	NaN	NaN	NaN	NaN	NaN	NaN	NaN	NaN	NaN	NaN	NaN	NaN	NaN	NaN	NaN	NaN	NaN	NaN	NaN	NaN	1	1	1	2
E9Q616	Ahnak	NA	E9Q616_MOUSE	287	31.36	31.8772	32.2083	32.4727	31.6923	33.0382	31.9618	31.8671	32.4514	32.6088	32.4639	32.5208	32.3465	32.4799	32.1324	31.9357	31.9969	31.4099	31.3828	31.9795	31.8145	32.434	31.8831	32.9062	32.0658	32.3886	32.1379	32.4739	31.9712	32.7898	32.3659	32.4881	31.9737	31.7923	31.8822	31.3758	0.301336	0.300352	0.229064	0.28568	4	5	4	5
Q8BK64	Ahsa1	Activator of 90 kDa heat shock protein ATPase homolog 1	AHSA1_MOUSE	14	26.7104	26.9872	26.6075	25.3231	25.5199	25.0156	25.1431	25.679	26.7598	24.9734	26.8115	23.7549	25.7344	25.2074	27.1748	26.9349	26.525	26.2377	26.2237	26.3119	25.8126	25.8159	26.0252	25.5421	25.6236	25.4613	26.2168	25.6118	26.3838	NaN	26.231	25.9178	26.8992	26.1867	26.2741	26.0645	0.182582	0.236164	0.260963	0.29257	4	5	4	5
P29699	Ahsg	Alpha-2-HS-glycoprotein	FETUA_MOUSE	7	28.6329	28.4688	27.5163	28.2901	28.5279	26.3047	NaN	26.6315	27.8414	27.7445	26.9265	28.9329	28.3586	30.9307	25.9016	27.5045	27.7096	25.6633	28.0115	27.9396	27.4852	28.2628	28.6733	26.7486	NaN	27.395	27.4493	27.9601	26.7239	29.1112	28.1783	31.0294	27.4315	27.3172	27.651	26.2896	0.21311	0.617226	0.623389	1.60579	4	4	4	5
O70200	Aif1	Allograft inflammatory factor 1	AIF1_MOUSE	2	NaN	NaN	NaN	NaN	NaN	NaN	NaN	NaN	NaN	NaN	NaN	NaN	NaN	NaN	25.2029	24.2043	NaN	NaN	NaN	NaN	NaN	NaN	NaN	NaN	NaN	NaN	NaN	NaN	NaN	NaN	NaN	NaN	25.0047	NaN	NaN	NaN	NaN	NaN	NaN	NaN	0	0	0	2
Q9Z0X1	Aifm1	Apoptosis-inducing factor 1, mitochondrial	AIFM1_MOUSE	29	31.3749	31.6143	31.5435	30.8976	31.028	30.4128	31.6196	31.0449	31.3651	30.7057	31.5962	30.5322	31.0596	30.2782	30.5879	31.0764	31.3707	31.6143	31.0519	31.2724	30.9117	31.0671	31.1848	30.7206	31.337	31.2662	31.1903	30.5917	30.958	30.8682	31.0482	30.7453	30.5187	30.8619	31.0389	31.1122	0.104648	0.152592	0.130988	0.159941	4	5	4	5
Q8BUE4	Aifm2	Ferroptosis suppressor protein 1	FSP1_MOUSE	15	28.2251	27.715	28.1286	27.2825	25.6428	25.9745	27.5223	26.8646	27.7774	NaN	28.7872	26.7462	27.4687	26.2613	27.3853	27.3551	27.7287	28.4651	27.8015	27.7905	27.4495	27.6438	26.7986	27.105	27.3763	27.2686	27.4168	NaN	27.9497	27.1984	27.2291	26.847	26.9893	26.9978	27.4718	27.7652	0.110405	0.16347	0.314538	0.283206	4	5	3	5
P31230	Aimp1	Aminoacyl tRNA synthase complex-interacting multifunctional protein 1	AIMP1_MOUSE	10	25.2155	25.0561	26.9318	25.3185	25.2083	25.1734	24.2298	25.6266	26.1474	24.8572	26.2211	25.6597	25.7938	25.1991	27.2367	26.216	26.1407	26.8129	25.2578	25.5051	25.7472	25.8739	25.7643	25.9601	NaN	26.0338	25.8895	25.4948	26.0598	26.3059	25.9371	26.0568	26.4076	26.0239	25.7244	26.2296	0.183814	0.0785402	0.223794	0.173377	4	5	4	5
Q8R010	Aimp2	Aminoacyl tRNA synthase complex-interacting multifunctional protein 2	AIMP2_MOUSE	7	23.262	21.9417	23.7306	24.6403	21.933	22.3574	23.9396	NaN	22.6086	23.9502	24.9025	22.0627	24.6026	21.692	24.7661	25.2689	23.6747	23.6006	NaN	NaN	24.0768	NaN	NaN	NaN	NaN	NaN	NaN	NaN	NaN	NaN	NaN	NaN	NaN	24.6222	NaN	NaN	NaN	NaN	NaN	NaN	4	4	4	5
O08915	Aip	AH receptor-interacting protein	AIP_MOUSE	2	NaN	NaN	NaN	NaN	23.1415	22.6563	NaN	NaN	NaN	NaN	NaN	22.8779	23.2125	23.4311	22.5162	NaN	22.2617	22.9462	NaN	NaN	NaN	NaN	NaN	NaN	NaN	NaN	NaN	NaN	NaN	NaN	NaN	NaN	NaN	NaN	NaN	NaN	NaN	NaN	NaN	NaN	0	2	2	4
Q9R0Y5	Ak1	Adenylate kinase isoenzyme 1	KAD1_MOUSE	9	26.7793	25.0683	25.6595	25.3973	27.589	24.9037	24.4684	NaN	26.5899	24.1692	27.2297	26.4614	27.4408	27.4253	26.4507	25.1894	27.2104	28.511	26.8244	25.1587	26.4617	NaN	27.3376	NaN	NaN	NaN	26.2296	NaN	NaN	27.35	27.4114	28.0735	26.2351	25.1961	26.5923	27.8239	0.500778	0.51783	0.0300983	0.718479	4	4	4	5
Q9WTP6	Ak2	Adenylate kinase 2, mitochondrial	KAD2_MOUSE	17	30.6541	30.6954	30.0358	28.8113	29.3713	28.6536	29.3199	29.5277	30.3186	29.0735	30.1661	29.2537	29.5303	28.8887	29.1172	28.9142	30.2206	30.0875	29.7296	30.1256	29.6071	29.4998	29.6378	29.2776	29.6644	29.6774	29.8776	29.256	29.6703	29.6579	29.4581	29.3394	28.9283	28.7427	29.4906	29.6671	0.200692	0.143546	0.13143	0.258244	4	5	4	5
Q9WTP7	Ak3	GTP:AMP phosphotransferase AK3, mitochondrial	KAD3_MOUSE	18	29.6345	29.7339	29.6621	29.2759	29.4356	29.3324	29.5232	28.9152	29.7419	29.123	29.8432	28.6282	29.3835	28.4966	28.8906	29.0751	30.0588	29.6761	29.3275	29.4763	29.0649	29.2444	29.5279	29.2981	29.2988	29.4274	29.4502	29.0907	29.5435	29.4041	29.3814	29.3714	28.6693	28.83	29.2817	29.4291	0.117935	0.0695475	0.126847	0.225094	4	5	4	5
Q9WUR9	Ak4	Adenylate kinase 4, mitochondrial	KAD4_MOUSE	2	NaN	NaN	NaN	NaN	NaN	NaN	NaN	NaN	NaN	NaN	NaN	NaN	NaN	22.7539	NaN	NaN	22.2138	22.8403	NaN	NaN	NaN	NaN	NaN	NaN	NaN	NaN	NaN	NaN	NaN	NaN	NaN	NaN	NaN	NaN	NaN	NaN	NaN	NaN	NaN	NaN	0	0	0	3
O08715	Akap1	A-kinase anchor protein 1, mitochondrial	AKAP1_MOUSE	10	24.2617	24.4844	22.6103	23.4242	21.9709	NaN	NaN	23.9704	23.8407	NaN	25.5964	22.0848	24.3908	22.9968	22.8277	23.9908	24.1671	22.5425	24.7432	25.1467	NaN	23.6223	NaN	NaN	NaN	23.9041	24.4052	NaN	25.0271	NaN	24.7887	NaN	NaN	24.2175	23.8553	NaN	0.470068	0.243187	0.116611	0.176598	4	3	3	5
Q9WTQ5	Akap12	A-kinase anchor protein 12	AKA12_MOUSE	3	NaN	NaN	21.7353	NaN	NaN	NaN	NaN	NaN	NaN	NaN	23.1721	NaN	NaN	NaN	NaN	NaN	NaN	NaN	NaN	NaN	NaN	NaN	NaN	NaN	NaN	NaN	NaN	NaN	NaN	NaN	NaN	NaN	NaN	NaN	NaN	NaN	NaN	NaN	NaN	NaN	1	0	1	0
O54931	Akap2	A-kinase anchor protein 2	AKAP2_MOUSE	14	NaN	25.226	25.7761	25.4081	23.6342	24.8317	25.7915	26.1414	25.1287	23.302	26.5836	25.7558	25.8559	25.0333	25.7116	26.4827	25.7831	26.0265	NaN	25.4846	25.3848	25.6266	24.7258	25.6374	26.1114	26.324	24.5898	NaN	25.9987	26.0394	25.4791	25.7982	25.6529	25.6231	25.695	25.57	0.0847519	0.500769	0.201864	0.0603922	3	5	4	5
Q70FJ1	Akap9	A-kinase anchor protein 9	AKAP9_MOUSE	2	NaN	NaN	NaN	NaN	NaN	NaN	NaN	NaN	NaN	25.6801	NaN	NaN	NaN	NaN	NaN	NaN	NaN	NaN	NaN	NaN	NaN	NaN	NaN	NaN	NaN	NaN	NaN	NaN	NaN	NaN	NaN	NaN	NaN	NaN	NaN	NaN	NaN	NaN	NaN	NaN	0	0	1	0
Q9JII6	Akr1a1	Aldo-keto reductase family 1 member A1	AK1A1_MOUSE	20	29.3668	28.7176	29.5544	28.8371	28.4946	29.2084	29.1599	28.896	29.4577	29.6214	29.6495	28.2315	28.629	28.2772	29.3019	29.5134	29.0292	29.1743	28.7631	28.7722	28.828	28.9935	28.8357	29.3108	28.8673	29.1819	29.038	29.305	28.8134	28.8768	28.8493	28.6593	29.1884	28.9442	28.786	28.661	0.0761916	0.141963	0.171753	0.161724	4	5	4	5
P45376	Akr1b1	Aldo-keto reductase family 1 member B1	ALDR_MOUSE	16	30.1339	29.6734	29.8015	30.0125	29.3858	29.8209	29.6821	29.4126	30.4725	30.0606	30.1372	29.3192	29.5884	29.4216	30.533	30.5812	30.3646	30.6777	29.7253	29.8501	29.9326	30.4375	29.982	30.3088	30.1371	30.047	30.0061	30.1123	29.9333	30.0109	30.174	29.5329	30.3716	30.4334	29.9027	30.1342	0.233839	0.0952676	0.0737283	0.239407	4	5	4	5
G5E895	Akr1b10	NA	G5E895_MOUSE	12	29.7429	29.0774	30.1283	27.8811	29.0588	27.038	29.1736	29.0073	29.9777	28.5636	30.1107	27.601	28.7717	27.7281	29.3474	29.6577	29.4883	29.9912	29.2993	29.0301	29.5168	28.3041	28.9678	28.1494	29.0982	29.2088	29.5867	28.5653	29.5813	28.0085	28.8358	27.9864	29.0578	29.4155	29.1299	29.415	0.323658	0.324558	0.466688	0.323559	4	5	4	5
P45377	Akr1b8	Aldose reductase-related protein 2	ALD2_MOUSE	5	22.7484	25.067	25.9171	23.6173	NaN	NaN	NaN	25.6089	NaN	NaN	26.8146	26.0119	26.2288	26.1127	24.7285	25.0383	26.07	25.2394	NaN	NaN	NaN	NaN	NaN	NaN	NaN	NaN	NaN	NaN	26.6549	NaN	26.2277	26.263	NaN	NaN	NaN	25.758	NaN	NaN	0.207864	0.245046	4	1	3	5
Q8VC28	Akr1c13	Aldo-keto reductase family 1 member C13	AK1CD_MOUSE	7	23.7078	NaN	24.1046	NaN	NaN	NaN	23.4223	23.579	23.8689	24.0244	23.4521	23.2758	23.9444	22.7949	25.6526	25.6469	24.497	NaN	24.7403	NaN	NaN	NaN	NaN	NaN	NaN	NaN	NaN	NaN	NaN	NaN	24.081	NaN	25.5184	25.0012	24.0061	NaN	NaN	NaN	NaN	0.475788	2	3	4	4
Q91WT7	Akr1c14	NA	Q91WT7_MOUSE	4	22.4679	NaN	NaN	NaN	NaN	NaN	NaN	NaN	NaN	NaN	NaN	NaN	NaN	21.9429	NaN	NaN	NaN	NaN	NaN	NaN	NaN	NaN	NaN	NaN	NaN	NaN	NaN	NaN	NaN	NaN	NaN	NaN	NaN	NaN	NaN	NaN	NaN	NaN	NaN	NaN	1	0	0	1
P70694	Akr1c6	Estradiol 17 beta-dehydrogenase 5	DHB5_MOUSE	4	25.6973	NaN	23.0969	23.6089	24.1091	NaN	NaN	NaN	22.9135	23.6371	23.9871	NaN	NaN	25.9662	21.5453	22.4034	NaN	NaN	25.2286	NaN	NaN	NaN	NaN	NaN	NaN	NaN	NaN	23.4345	23.7591	NaN	NaN	26.3364	NaN	NaN	NaN	NaN	NaN	NaN	0.158403	NaN	3	2	2	3
Q9DCT1	Akr1e2	1,5-anhydro-D-fructose reductase	AKCL2_MOUSE	8	23.2604	24.4746	24.4223	NaN	NaN	NaN	23.788	NaN	25.0357	25.1173	24.5029	NaN	NaN	NaN	24.5261	25.6238	25.8343	23.3441	NaN	NaN	NaN	NaN	NaN	NaN	NaN	NaN	NaN	25.5531	NaN	NaN	NaN	NaN	25.1615	25.7106	25.5603	NaN	NaN	NaN	NaN	0.18798	3	2	2	4
Q8CG76	Akr7a2	Aflatoxin B1 aldehyde reductase member 2	ARK72_MOUSE	11	28.5225	27.8133	28.7124	27.9817	27.2935	27.4848	28.1041	27.7955	28.5201	27.0696	28.2661	26.7532	27.5271	26.4412	28.1825	28.3986	28.3963	28.5648	27.9493	27.8747	27.9343	27.9082	27.3688	27.1997	28.14	27.9923	28.228	27.6143	27.9764	27.1203	27.4273	26.8601	27.8633	28.213	28.1316	28.1857	0.0225811	0.302106	0.250282	0.310072	4	5	4	5
P31750	Akt1	RAC-alpha serine/threonine-protein kinase	AKT1_MOUSE	4	23.4578	NaN	22.4898	NaN	22.336	22.0941	24.8891	23.9537	21.9804	22.2692	NaN	21.7716	NaN	21.4467	22.5802	NaN	22.4568	21.755	NaN	NaN	NaN	NaN	NaN	NaN	24.6107	24.0986	NaN	NaN	NaN	NaN	NaN	NaN	NaN	NaN	NaN	NaN	NaN	0.248368	NaN	NaN	2	5	2	4
Q60823	Akt2	RAC-beta serine/threonine-protein kinase	AKT2_MOUSE	20	27.9652	27.8379	27.7216	25.8596	27.0377	25.0061	27.593	26.562	28.0014	26.2656	27.9161	26.0507	26.5415	25.0509	26.0454	27.279	27.1197	27.7538	27.278	27.6448	27.1876	26.5831	26.9785	25.233	27.6988	27.3333	27.3328	26.6363	27.328	26.7749	26.8536	26.2497	26.2961	26.9265	26.6877	27.0677	0.286507	0.458017	0.223069	0.250027	4	5	4	5
P10518	Alad	Delta-aminolevulinic acid dehydratase	HEM2_MOUSE	11	27.7475	27.1121	27.5764	25.7082	25.2496	25.4951	26.2428	25.6829	27.742	26.2029	27.9819	24.1866	25.8812	23.6446	26.8443	27.214	26.9963	27.5388	26.8002	26.704	26.6667	26.7274	25.8822	26.2373	26.2189	26.3622	26.9698	26.2685	27.276	NaN	26.3579	NaN	26.6755	26.8056	26.9422	27.0974	0.0393359	0.300124	0.416592	0.12604	4	5	4	5
P07724	Alb	Albumin	ALBU_MOUSE	81	37.4131	36.9742	36.8974	36.6918	36.5121	36.2897	36.4067	36.5556	36.7922	36.8399	36.7428	36.7175	36.78	36.288	36.6655	36.9417	36.9308	36.4943	36.886	36.7428	36.2897	36.5209	36.5698	36.099	36.2567	36.7677	36.5047	36.8516	36.2157	36.886	36.7428	36.6787	36.6388	36.7302	36.6116	36.099	0.177137	0.180479	0.194772	0.158855	4	5	4	5
Q61490	Alcam	CD166 antigen	CD166_MOUSE	2	NaN	NaN	NaN	NaN	NaN	NaN	NaN	NaN	NaN	NaN	NaN	NaN	NaN	22.4863	23.0185	NaN	NaN	NaN	NaN	NaN	NaN	NaN	NaN	NaN	NaN	NaN	NaN	NaN	NaN	NaN	NaN	NaN	NaN	NaN	NaN	NaN	NaN	NaN	NaN	NaN	0	0	0	2
Q571I9	Aldh16a1	Aldehyde dehydrogenase family 16 member A1	A16A1_MOUSE	8	22.1676	23.65	22.124	23.1291	21.4167	23.3254	22.0359	NaN	24.5065	21.4798	NaN	23.1844	24.3115	NaN	25.7394	25.8758	23.6852	25.0429	NaN	NaN	NaN	NaN	NaN	23.5986	NaN	NaN	24.7502	NaN	NaN	NaN	24.154	NaN	25.421	25.5814	24.204	24.2288	NaN	0.536283	NaN	0.487652	4	4	3	4
Q9Z110	Aldh18a1	Delta-1-pyrroline-5-carboxylate synthase	P5CS_MOUSE	7	NaN	NaN	NaN	NaN	NaN	NaN	NaN	NaN	NaN	NaN	NaN	21.5919	NaN	NaN	25.6365	23.2802	NaN	NaN	NaN	NaN	NaN	NaN	NaN	NaN	NaN	NaN	NaN	NaN	NaN	NaN	NaN	NaN	25.0554	NaN	NaN	NaN	NaN	NaN	NaN	NaN	0	0	1	2
P24549	Aldh1a1	Retinal dehydrogenase 1	AL1A1_MOUSE	24	29.7205	29.1235	28.7485	28.0719	28.682	28.6581	28.4747	27.9005	29.1947	28.1217	29.3044	28.4361	28.5557	28.9221	30.3376	28.7474	29.5466	29.1167	29.0813	29.0137	28.1979	28.8818	28.9947	29.0499	28.3009	28.441	28.5344	28.0602	28.5343	29.0704	28.7129	29.5471	29.7	28.3445	28.7525	28.6267	0.245709	0.237181	0.281828	0.416631	4	5	4	5
O35945	Aldh1a7	Aldehyde dehydrogenase, cytosolic 1	AL1A7_MOUSE	14	28.9174	28.9195	28.8965	28.1226	27.3863	27.851	28.7103	28.3049	28.701	28.3026	28.588	28.1111	28.3451	26.1827	27.4442	28.0693	28.635	28.5422	28.49	28.8204	28.2051	28.1488	27.8671	28.0606	28.5919	28.9337	28.4726	28.3268	27.9277	28.2632	28.0838	26.9612	27.3259	27.8535	28.2482	27.9371	0.222074	0.292606	0.122977	0.333745	4	5	4	5
Q9CZS1	Aldh1b1	Aldehyde dehydrogenase X, mitochondrial	AL1B1_MOUSE	18	26.6663	NaN	NaN	26.0929	26.8967	NaN	NaN	NaN	NaN	NaN	NaN	26.6572	27.8258	27.3878	25.0131	23.9242	27.3218	28.4786	26.6531	NaN	NaN	26.6392	27.7013	NaN	NaN	NaN	NaN	NaN	NaN	26.5055	27.7338	27.8521	25.5012	24.7117	27.0243	27.9417	0.00680007	NaN	0.568086	0.749799	2	1	2	5
Q8R0Y6	Aldh1l1	Cytosolic 10-formyltetrahydrofolate dehydrogenase	AL1L1_MOUSE	49	30.0878	29.6608	29.8525	29.4541	28.8379	29.1939	28.964	28.7985	29.5496	29.7126	29.8469	29.3365	29.1888	28.7277	29.1268	28.9728	30.4563	30.3437	29.5376	29.4555	29.3488	29.5582	29.114	29.5308	29.4494	29.4139	29.3036	29.8485	29.3499	29.7941	29.1339	29.3961	28.8601	29.1415	29.9571	29.7462	0.0649064	0.107886	0.233305	0.302713	4	5	4	5
P47738	Aldh2	Aldehyde dehydrogenase, mitochondrial	ALDH2_MOUSE	35	33.2897	33.4083	33.4083	32.5194	32.7382	33.0326	33.1504	32.6066	33.1952	32.8602	33.4581	32.4746	32.865	31.8887	32.6992	32.6916	33.1632	33.4334	32.9553	33.1556	32.7159	32.7687	32.7137	33.1374	32.9092	32.7499	32.9899	32.7382	32.9184	32.9171	32.8471	32.3702	32.5126	32.3657	32.8915	33.0526	0.1415	0.122191	0.0577029	0.22513	4	5	4	5
A0A0G2JEU1	Aldh2	NA	A0A0G2JEU1_MOUSE	2	NaN	NaN	NaN	NaN	23.8456	24.2669	NaN	NaN	NaN	NaN	NaN	NaN	23.5356	NaN	22.8709	NaN	NaN	NaN	NaN	NaN	NaN	NaN	NaN	NaN	NaN	NaN	NaN	NaN	NaN	NaN	NaN	NaN	NaN	NaN	NaN	NaN	NaN	NaN	NaN	NaN	0	2	1	1
P47739	Aldh3a1	Aldehyde dehydrogenase, dimeric NADP-preferring	AL3A1_MOUSE	3	NaN	NaN	NaN	26.8833	NaN	NaN	26.1392	NaN	NaN	NaN	NaN	NaN	NaN	NaN	24.2279	NaN	NaN	NaN	NaN	NaN	NaN	NaN	NaN	NaN	NaN	NaN	NaN	NaN	NaN	NaN	NaN	NaN	24.0297	NaN	NaN	NaN	NaN	NaN	NaN	NaN	1	1	0	1
P47740	Aldh3a2	Aldehyde dehydrogenase family 3 member A2	AL3A2_MOUSE	13	25.9358	25.3722	26.133	24.5132	24.4837	24.6043	25.5961	24.2432	26.8657	23.8372	26.6898	24.4441	25.0942	25.1945	27.0466	27.1644	26.4159	26.0628	25.584	25.7334	25.6505	25.5257	25.5281	25.8055	25.4743	25.2065	26.325	24.862	25.915	25.989	25.8246	25.8296	26.5242	26.0838	25.5978	25.3577	0.0622008	0.318041	0.301441	0.325058	4	5	4	5
E9Q3E1	Aldh3b2	Aldehyde dehydrogenase family 3 member B2	AL3B2_MOUSE	8	NaN	24.2808	NaN	22.689	NaN	23.3239	22.7642	NaN	21.8017	23.4052	23.2281	22.4585	22.5936	NaN	24.3521	22.0286	23.3805	24.6885	NaN	24.0895	NaN	NaN	NaN	NaN	NaN	NaN	NaN	NaN	NaN	NaN	NaN	NaN	23.8787	NaN	24.0598	24.5315	NaN	NaN	NaN	0.242308	2	3	4	4
Q8CHT0	Aldh4a1	Delta-1-pyrroline-5-carboxylate dehydrogenase, mitochondrial	AL4A1_MOUSE	21	30.3232	30.1026	30.0368	29.9425	29.1745	28.6014	30.0263	29.7351	29.9693	29.6133	29.6771	29.2168	29.3971	28.5069	29.3564	30.0452	30.7675	30.4076	29.8987	29.6466	29.5731	29.7961	29.6665	29.3775	29.94	29.9441	29.6859	29.8373	29.913	29.5489	29.4438	29.0948	29.259	29.4572	30.2749	29.94	0.101864	0.157079	0.154639	0.353338	4	5	4	5
Q8BWF0	Aldh5a1	Succinate-semialdehyde dehydrogenase, mitochondrial	SSDH_MOUSE	18	27.6998	27.1608	28.5101	27.8902	27.2814	27.0991	27.4903	27.8075	27.9033	27.3488	28.4292	26.8476	27.2757	26.2855	26.9334	27.9678	28.4765	28.5441	27.6178	27.2405	27.721	28.0608	27.5105	27.2692	27.6929	27.9745	27.5962	27.7293	27.7595	27.4106	27.2384	27.0027	27.0913	27.6039	27.9576	28.0614	0.231326	0.181005	0.171318	0.324076	4	5	4	5
Q9EQ20	Aldh6a1	Methylmalonate-semialdehyde dehydrogenase [acylating], mitochondrial	MMSA_MOUSE	41	33.0959	33.133	33.3828	32.4766	32.2477	32.4404	33.3568	32.8163	33.0236	32.7958	33.2619	32.2162	32.5125	31.3926	32.3855	32.8719	33.2619	32.9898	32.731	32.8301	32.5831	32.5467	32.5658	32.6445	33.0266	32.9606	32.7686	32.5583	32.7931	32.5732	32.4726	32.0613	32.3731	32.4884	32.946	32.859	0.0920189	0.137533	0.0976402	0.245584	4	5	4	5
Q9DBF1	Aldh7a1	Alpha-aminoadipic semialdehyde dehydrogenase	AL7A1_MOUSE	14	27.3675	27.4556	27.7038	26.8635	26.0152	26.8048	26.3636	25.528	26.9365	26.1607	27.1136	25.3767	25.9179	25.7724	26.1202	26.9365	26.2663	26.7523	26.9132	26.72	26.8162	26.6604	26.1636	26.5166	26.577	26.3896	26.7997	26.7486	26.4464	26.0207	26.4591	26.578	26.2832	26.6501	26.2008	26.4713	0.0773875	0.161588	0.200344	0.130695	4	5	4	5
Q9JLJ2	Aldh9a1	4-trimethylaminobutyraldehyde dehydrogenase	AL9A1_MOUSE	24	29.5194	29.4047	30.1101	28.9005	28.0525	28.865	29.5348	29.2361	30.0884	29.0368	30.0552	28.2431	28.8707	27.6864	29.5351	29.9631	29.7967	29.9883	29.1366	29.4246	29.5867	29.1154	28.9639	29.3156	29.5614	29.5854	29.6072	29.1103	29.3186	29.0273	28.9556	28.3124	29.2274	29.6936	29.325	29.4342	0.160629	0.174432	0.111995	0.304406	4	5	4	5
P05064	Aldoa	Fructose-bisphosphate aldolase A	ALDOA_MOUSE	37	33.9417	33.3828	34.0673	32.9877	32.8132	32.3088	33.7047	32.7949	33.715	32.7946	33.4702	32.1603	32.6491	31.7577	32.7769	33.3033	33.3303	33.9933	33.4581	33.3169	33.3956	32.933	32.9314	32.3656	33.3436	32.9963	33.4083	32.5355	32.9327	32.5956	32.8357	32.2195	32.6467	33.0399	33.1537	33.3956	0.152182	0.264117	0.13166	0.297127	4	5	4	5
Q91Y97	Aldob	Fructose-bisphosphate aldolase B	ALDOB_MOUSE	8	26.1389	NaN	NaN	24.3045	22.0137	26.1983	23.8987	NaN	NaN	21.9733	NaN	NaN	NaN	26.7509	NaN	NaN	NaN	NaN	25.8155	NaN	NaN	NaN	NaN	26.3779	NaN	NaN	NaN	NaN	NaN	NaN	NaN	27.1666	NaN	NaN	NaN	NaN	NaN	NaN	NaN	NaN	2	3	1	1
P05063	Aldoc	Fructose-bisphosphate aldolase C	ALDOC_MOUSE	4	NaN	NaN	NaN	NaN	NaN	NaN	NaN	NaN	NaN	NaN	NaN	NaN	NaN	21.449	24.8798	NaN	NaN	NaN	NaN	NaN	NaN	NaN	NaN	NaN	NaN	NaN	NaN	NaN	NaN	NaN	NaN	NaN	24.6816	NaN	NaN	NaN	NaN	NaN	NaN	NaN	0	0	0	2
Q9DBE8	Alg2	Alpha-1,3/1,6-mannosyltransferase ALG2	ALG2_MOUSE	9	22.1016	NaN	NaN	NaN	NaN	NaN	NaN	NaN	NaN	NaN	22.6002	20.2025	22.8974	NaN	25.3063	24.5251	23.5881	24.4762	NaN	NaN	NaN	NaN	NaN	NaN	NaN	NaN	NaN	NaN	NaN	NaN	23.821	NaN	24.5568	23.6935	23.7458	23.9299	NaN	NaN	NaN	0.303191	1	0	3	4
Q9DB25	Alg5	Dolichyl-phosphate beta-glucosyltransferase	ALG5_MOUSE	8	23.4584	NaN	25.289	24.741	NaN	NaN	24.3111	24.0186	23.4686	24.2365	22.2101	NaN	22.122	NaN	25.3886	25.0456	22.991	23.3892	NaN	NaN	25.1701	NaN	NaN	NaN	NaN	NaN	NaN	NaN	NaN	NaN	NaN	NaN	25.1558	25.0937	NaN	NaN	NaN	NaN	NaN	0.0303955	3	3	3	4
P39654	Alox15	Polyunsaturated fatty acid lipoxygenase ALOX15	LOX15_MOUSE	13	NaN	NaN	NaN	NaN	NaN	NaN	NaN	NaN	NaN	NaN	NaN	22.9681	NaN	NaN	28.3083	26.8978	22.4891	23.2414	NaN	NaN	NaN	NaN	NaN	NaN	NaN	NaN	NaN	NaN	NaN	25.1776	NaN	NaN	28.0386	26.5081	NaN	NaN	NaN	NaN	NaN	0.686895	0	0	1	4
P30355	Alox5ap	Arachidonate 5-lipoxygenase-activating protein	AL5AP_MOUSE	2	NaN	23.6483	NaN	23.5917	NaN	NaN	NaN	NaN	NaN	NaN	NaN	NaN	NaN	NaN	25.3302	24.6741	NaN	NaN	NaN	NaN	NaN	NaN	NaN	NaN	NaN	NaN	NaN	NaN	NaN	NaN	NaN	NaN	NaN	NaN	NaN	NaN	NaN	NaN	NaN	NaN	2	0	0	2
O08583	Alyref	THO complex subunit 4	THOC4_MOUSE	4	24.5934	25.0277	NaN	24.3454	23.823	NaN	NaN	24.5579	24.7721	24.8226	24.4428	24.4022	22.8916	23.9602	26.5929	27.2286	23.0453	22.814	NaN	NaN	NaN	NaN	NaN	NaN	NaN	NaN	NaN	NaN	NaN	25.1603	NaN	NaN	26.336	26.9001	NaN	NaN	NaN	NaN	NaN	0.273016	3	3	4	5
O09174	Amacr	Alpha-methylacyl-CoA racemase	AMACR_MOUSE	13	25.3973	25.3679	25.6898	24.1769	24.172	24.2358	24.8353	24.2385	26.5159	24.6667	26.1464	22.448	23.5942	24.5216	25.4144	24.8193	25.3507	25.8749	24.9698	25.692	25.6319	25.2371	25.2664	25.2772	25.1906	NaN	25.431	24.5953	25.2812	NaN	24.6807	25.3487	25.1069	24.8079	25.2248	25.5289	0.227797	0.0711898	0.274046	0.182004	4	5	4	5
Q07456	Ambp	Protein AMBP	AMBP_MOUSE	5	NaN	23.8564	23.7203	24.3001	23.5231	23.6618	NaN	24.3677	NaN	24.738	23.1035	24.3429	24.2418	25.0619	25.6895	24.6343	26.4326	23.8355	NaN	NaN	NaN	NaN	NaN	NaN	NaN	NaN	NaN	NaN	NaN	24.8665	24.5049	25.561	25.4471	24.6063	26.0721	NaN	NaN	NaN	0.17627	0.385493	3	3	4	5
Q8JZV7	Amdhd2	N-acetylglucosamine-6-phosphate deacetylase	NAGA_MOUSE	7	NaN	22.7001	NaN	NaN	22.3871	21.5116	NaN	NaN	21.9166	NaN	NaN	23.986	NaN	NaN	23.7471	22.726	22.7602	24.1785	NaN	NaN	NaN	NaN	NaN	NaN	NaN	NaN	NaN	NaN	NaN	24.0872	NaN	NaN	NaN	NaN	NaN	23.8923	NaN	NaN	NaN	NaN	1	3	1	4
Q3V1D3	Ampd1	AMP deaminase 1	AMPD1_MOUSE	9	NaN	NaN	NaN	NaN	NaN	NaN	NaN	NaN	NaN	NaN	NaN	NaN	23.0145	22.4109	NaN	NaN	NaN	23.048	NaN	NaN	NaN	NaN	NaN	NaN	NaN	NaN	NaN	NaN	NaN	NaN	NaN	NaN	NaN	NaN	NaN	NaN	NaN	NaN	NaN	NaN	0	0	1	2
O08739	Ampd3	AMP deaminase 3	AMPD3_MOUSE	14	23.2039	21.5649	23.893	21.0263	NaN	NaN	23.6433	22.1896	24.3784	NaN	21.924	20.6791	21.1458	21.3471	23.1793	24.8986	24.1491	24.4939	NaN	NaN	NaN	NaN	NaN	NaN	24.4028	NaN	24.4923	NaN	NaN	NaN	NaN	NaN	23.9098	23.93	24.2486	24.7577	NaN	0.0438341	NaN	0.294394	4	3	3	5
P00688	Amy2	Pancreatic alpha-amylase	AMYP_MOUSE	13	24.2265	26.2817	25.3743	NaN	NaN	20.6874	NaN	NaN	NaN	NaN	NaN	23.5846	24.425	29.7468	21.9606	NaN	21.7123	21.9629	24.0725	25.6926	NaN	NaN	NaN	NaN	NaN	NaN	NaN	NaN	NaN	NaN	NaN	30.2753	NaN	NaN	NaN	NaN	0.719955	NaN	NaN	NaN	3	1	2	4
Q9R045	Angptl2	Angiopoietin-related protein 2	ANGL2_MOUSE	3	NaN	NaN	NaN	NaN	NaN	NaN	NaN	NaN	NaN	NaN	NaN	NaN	NaN	NaN	NaN	19.8385	NaN	NaN	NaN	NaN	NaN	NaN	NaN	NaN	NaN	NaN	NaN	NaN	NaN	NaN	NaN	NaN	NaN	NaN	NaN	NaN	NaN	NaN	NaN	NaN	0	0	0	1
Q02357	Ank1	Ankyrin-1	ANK1_MOUSE	64	29.1322	27.1306	26.9066	28.6943	28.4299	26.1591	NaN	24.7161	26.5212	28.5523	27.8947	28.8375	27.7543	29.8075	29.7101	29.8038	30.8025	29.4302	29.0796	27.216	26.9106	29.0094	28.9223	26.4689	NaN	25.3593	26.6845	28.7283	27.8983	29.0771	28.0631	30.0908	29.4895	29.1319	30.205	28.9292	0.687626	1.14562	0.383568	0.386686	4	4	4	5
Q8C8R3	Ank2	Ankyrin-2	ANK2_MOUSE	12	23.3914	NaN	22.9033	22.2476	NaN	NaN	NaN	NaN	NaN	NaN	26.5309	NaN	NaN	NaN	23.6966	NaN	20.2533	23.2938	NaN	NaN	NaN	NaN	NaN	NaN	NaN	NaN	NaN	NaN	NaN	NaN	NaN	NaN	NaN	NaN	NaN	NaN	NaN	NaN	NaN	NaN	3	0	1	3
Q810B6	Ankfy1	Rabankyrin-5	ANFY1_MOUSE	12	NaN	23.552	NaN	NaN	NaN	NaN	NaN	23.3453	NaN	23.599	23.4368	23.7671	23.2686	22.2119	26.4774	26.0298	21.8575	23.7608	NaN	NaN	NaN	NaN	NaN	NaN	NaN	NaN	NaN	NaN	NaN	24.8111	24.3467	NaN	25.771	25.8871	NaN	NaN	NaN	NaN	0.225675	0.0568568	1	1	4	5
Q3TPE9	Ankmy2	Ankyrin repeat and MYND domain-containing protein 2	ANKY2_MOUSE	3	NaN	NaN	NaN	NaN	NaN	NaN	NaN	NaN	NaN	NaN	NaN	NaN	22.5242	NaN	20.8741	23.2013	22.4081	23.1799	NaN	NaN	NaN	NaN	NaN	NaN	NaN	NaN	NaN	NaN	NaN	NaN	NaN	NaN	NaN	NaN	NaN	NaN	NaN	NaN	NaN	NaN	0	0	1	4
Q9WV06	Ankrd2	Ankyrin repeat domain-containing protein 2	ANKR2_MOUSE	5	NaN	NaN	NaN	NaN	NaN	NaN	NaN	NaN	NaN	NaN	NaN	NaN	NaN	NaN	NaN	NaN	NaN	NaN	NaN	NaN	NaN	NaN	NaN	NaN	NaN	NaN	NaN	NaN	NaN	NaN	NaN	NaN	NaN	NaN	NaN	NaN	NaN	NaN	NaN	NaN	0	0	0	0
B2RXR6	Ankrd44	Serine/threonine-protein phosphatase 6 regulatory ankyrin repeat subunit B	ANR44_MOUSE	3	NaN	NaN	NaN	NaN	NaN	NaN	NaN	NaN	NaN	NaN	NaN	NaN	NaN	NaN	24.0207	22.3958	NaN	NaN	NaN	NaN	NaN	NaN	NaN	NaN	NaN	NaN	NaN	NaN	NaN	NaN	NaN	NaN	23.8226	NaN	NaN	NaN	NaN	NaN	NaN	NaN	0	0	0	2
Q8BH79	Ano10	Anoctamin-10	ANO10_MOUSE	5	24.4705	23.6455	23.5536	23.5601	22.9225	24.506	23.4975	23.0022	24.6641	23.6669	24.3467	24.6255	24.2224	23.5981	23.6297	21.9053	24.3289	24.4583	24.4052	NaN	NaN	NaN	NaN	24.9393	NaN	NaN	24.1678	NaN	24.345	24.7008	24.0594	24.4275	24.1931	NaN	23.9486	24.0722	NaN	0.36936	0.223982	0.144738	4	5	4	5
Q6P9J9	Ano6	Anoctamin-6	ANO6_MOUSE	7	NaN	NaN	NaN	23.8036	NaN	NaN	NaN	23.2551	22.1513	NaN	23.4467	23.3752	23.437	23.4022	24.4603	24.5997	NaN	23.9592	NaN	NaN	NaN	NaN	NaN	NaN	NaN	NaN	NaN	NaN	NaN	NaN	NaN	NaN	NaN	NaN	NaN	NaN	NaN	NaN	NaN	NaN	1	2	3	4
O35381	Anp32a	Acidic leucine-rich nuclear phosphoprotein 32 family member A	AN32A_MOUSE	9	27.0207	25.2898	27.781	23.9874	25.9016	NaN	25.1789	24.3411	27.833	25.7439	27.9761	25.8895	26.5448	26.5527	27.909	28.3835	27.4989	28.1145	26.8532	25.8475	27.0157	NaN	27.0858	NaN	NaN	NaN	27.6711	26.5999	27.496	26.8264	26.6569	27.0166	27.7144	27.5858	27.338	27.6167	0.37789	0.283002	0.317138	0.181567	4	4	4	5
Q9EST5	Anp32b	Acidic leucine-rich nuclear phosphoprotein 32 family member B	AN32B_MOUSE	5	25.1982	24.9963	25.5856	24.3182	24.1707	NaN	25.5793	23.7613	24.9098	25.6191	24.2284	24.5986	23.3561	25.1288	27.1954	27.1793	24.7481	24.266	25.2591	25.2627	25.0294	24.8292	NaN	NaN	25.2833	NaN	NaN	25.2676	NaN	NaN	NaN	NaN	26.7381	26.8694	24.7035	NaN	0.140063	NaN	NaN	0.598092	4	4	4	5
P97822	Anp32e	Acidic leucine-rich nuclear phosphoprotein 32 family member E	AN32E_MOUSE	3	23.6404	22.9323	23.1	NaN	22.6148	NaN	22.5342	21.7684	24.6766	NaN	24.4354	NaN	21.4453	24.3564	24.8399	25.42	23.9271	24.4194	NaN	NaN	NaN	NaN	NaN	NaN	NaN	NaN	24.525	NaN	24.1049	NaN	NaN	24.4827	24.3473	25.22	23.9045	24.3257	NaN	NaN	NaN	0.366407	3	4	2	5
P97449	Anpep	Aminopeptidase N	AMPN_MOUSE	30	27.7945	27.2553	27.7762	28.0941	26.261	28.1886	27.6192	27.7924	27.3524	28.8565	27.8385	27.7848	28.0402	27.2056	29.2702	28.0006	28.3295	27.2831	27.5234	27.6079	27.5731	28.1281	27.7905	28.7634	27.614	28.0044	27.4017	29.0022	27.405	28.0812	27.8688	28.123	28.6434	27.8139	27.968	27.2911	0.212883	0.411527	0.505588	0.34065	4	5	4	5
P10107	Anxa1	Annexin A1	ANXA1_MOUSE	30	29.595	29.1999	29.908	29.9424	29.1526	29.9034	29.4905	29.71	29.5431	30.9418	30.1996	29.9228	29.907	29.4329	29.931	30.5046	29.7369	28.9143	29.3092	29.2027	29.159	30.0308	29.3612	30.3618	29.4967	29.6697	29.398	30.2564	29.6929	30.2201	30.0276	30.2886	29.9211	29.8156	29.4912	28.7211	0.317292	0.327996	0.168571	0.360375	4	5	4	5
P97384	Anxa11	Annexin A11	ANX11_MOUSE	20	28.9427	27.9711	29.1761	29.0211	27.8124	29.3531	28.3631	28.1627	29.1099	29.1206	29.0072	28.323	28.2696	28.192	28.283	28.6669	28.2062	28.0351	28.2279	28.0929	28.3377	29.0779	27.9974	29.1225	28.1773	28.7111	28.318	28.9049	28.1045	28.486	28.2647	28.4113	28.2395	28.364	27.7761	27.4882	0.341217	0.331794	0.252276	0.259266	4	5	4	5
P07356	Anxa2	Annexin A2	ANXA2_MOUSE	39	31.884	32.0672	32.5351	32.0737	31.6201	32.1947	32.0544	32.2635	32.5836	32.7667	32.571	31.7215	32.5174	31.8136	32.3146	32.6807	32.2906	31.5219	31.8533	32.1183	31.7609	32.3536	32.0958	32.8897	31.9375	32.2677	32.0825	32.4641	32.0738	32.1597	32.3847	32.0454	32.1401	32.0135	31.9585	31.2352	0.189417	0.293002	0.126984	0.215265	4	5	4	5
O35639	Anxa3	Annexin A3	ANXA3_MOUSE	29	28.8135	27.9847	28.32	28.8836	27.8141	29.2457	27.7523	28.6975	28.8808	28.5468	29.8731	29.0055	29.0174	28.7538	28.5546	28.4239	28.7998	28.3573	28.5299	28.1354	28.2609	28.9388	28.4314	29.5229	28.2933	28.9083	28.6874	28.8949	29.1468	29.1456	28.9094	29.0601	28.5214	28.2092	28.5968	28.1662	0.258194	0.367801	0.0975191	0.265013	4	5	4	5
P97429	Anxa4	Annexin A4	ANXA4_MOUSE	19	28.3591	27.3489	27.8334	28.6723	28.0915	29.1788	28.3853	28.2657	28.7111	29.122	28.9088	28.5144	28.6193	28.1155	29.4556	28.986	28.2848	28.0801	28.1976	27.931	28.0756	28.7669	28.4186	28.9936	28.3662	28.6878	28.631	28.8946	28.3605	28.6207	28.3517	28.3086	29.1756	28.8522	28.3421	28.0675	0.27566	0.179523	0.184616	0.327001	4	5	4	5
P48036	Anxa5	Annexin A5	ANXA5_MOUSE	33	31.9719	32.1602	32.3253	31.936	31.6403	31.7157	31.8812	31.5627	31.9164	32.3641	32.1773	31.664	31.5166	31.4434	31.5592	31.9522	31.8271	31.9579	31.4678	31.7738	31.794	31.9953	31.8571	32.1414	31.8566	32.0263	31.7235	32.216	31.6993	31.8493	31.5261	31.7352	31.533	31.6361	31.5442	31.4168	0.146717	0.114505	0.211713	0.0831202	4	5	4	5
P14824	Anxa6	Annexin A6	ANXA6_MOUSE	73	32.2576	32.0391	32.4743	32.2082	31.5712	32.4577	32.1258	31.9258	32.3797	32.2782	32.3612	31.5063	31.8895	31.1107	31.8917	32.0598	31.9165	31.9008	31.8907	31.7205	31.7744	32.2804	31.7901	32.6292	31.9188	32.2771	31.9452	32.0972	31.8993	31.8016	31.8346	31.6759	31.7315	31.6201	31.6586	31.6234	0.186568	0.251689	0.0947958	0.0318045	4	5	4	5
Q07076	Anxa7	Annexin A7	ANXA7_MOUSE	16	26.3396	26.8356	27.9359	28.0351	26.7566	28.246	27.0303	28.1177	27.7437	28.2431	27.3942	27.5903	27.1831	27.0138	28.4193	27.7465	27.5829	27.3377	26.8506	27.434	27.5002	28.0275	27.4696	27.9596	27.5435	27.9851	27.5709	28.1149	27.5479	27.8305	27.7831	27.4165	27.9592	27.5421	27.3825	27.2934	0.327815	0.173999	0.163147	0.19751	4	5	4	5
Q8JZQ5	Aoc1	Amiloride-sensitive amine oxidase [copper-containing]	AOC1_MOUSE	50	NaN	22.8591	35.2724	33.4083	21.3363	28.2207	21.9269	31.0372	25.2234	NaN	NaN	21.6069	NaN	NaN	NaN	NaN	21.8339	25.7738	NaN	21.6623	34.9505	33.1474	NaN	27.8516	NaN	30.8937	23.9094	NaN	NaN	NaN	NaN	NaN	NaN	NaN	NaN	24.2049	1.20058	1.44248	NaN	NaN	3	5	1	2
O70423	Aoc3	Membrane primary amine oxidase	AOC3_MOUSE	31	32.0754	31.765	31.9848	31.4749	31.2047	31.961	31.4587	31.1346	31.7487	31.3188	32.1842	31.1079	31.6721	30.5667	31.102	31.4616	31.8002	31.5315	31.4181	31.5491	31.0712	31.4821	31.5973	32.2323	31.3279	31.2867	31.126	31.1842	31.4868	31.6872	31.3988	31.1984	30.8839	31.0017	31.3708	31.0347	0.138464	0.340919	0.143839	0.134435	4	5	4	5
O54754	Aox1	Aldehyde oxidase 1	AOXA_MOUSE	21	25.2687	25.6166	25.1274	24.937	23.8631	24.3971	26.2124	25.0523	25.6899	NaN	25.3258	NaN	24.4817	19.8443	24.356	24.8532	25.7167	26.3489	25.2537	25.5137	24.7441	25.5636	NaN	NaN	25.9485	25.4199	25.3481	NaN	25.3306	NaN	25.2471	NaN	24.3381	24.6163	25.2064	25.4418	0.236764	0.239188	0.0408997	0.344317	4	5	2	5
O35643	Ap1b1	AP-1 complex subunit beta-1	AP1B1_MOUSE	16	27.6972	26.5034	25.6158	25.5434	26.2916	26.7419	26.3898	25.5078	26.5057	25.6606	27.2483	27.1195	26.1994	26.5012	28.0173	27.2587	27.5263	27.8318	26.9983	27.0751	26.1026	26.5327	26.8214	27.0544	26.3922	25.9464	26.5829	26.159	27.1236	27.1301	26.7971	26.8959	27.2776	26.9646	26.9301	27.1083	0.292259	0.279318	0.2798	0.113192	4	5	4	5
P22892	Ap1g1	AP-1 complex subunit gamma-1	AP1G1_MOUSE	14	24.7057	24.5296	23.7209	24.3209	24.9397	24.9702	24.0366	22.0386	23.2883	22.1589	24.2233	24.654	24.7487	24.9261	26.8744	24.8918	25.6146	25.7654	25.1934	24.5768	24.8396	24.535	25.0397	24.9537	24.7333	NaN	24.7315	NaN	25.1363	24.8381	24.749	25.0685	25.4702	25.2328	24.9908	25.1525	0.220102	0.109008	0.14464	0.132661	4	5	4	5
O88512	Ap1g2	AP-1 complex subunit gamma-like 2	AP1G2_MOUSE	4	NaN	NaN	NaN	NaN	NaN	NaN	NaN	NaN	NaN	NaN	NaN	NaN	NaN	20.7548	23.6398	22.3209	NaN	NaN	NaN	NaN	NaN	NaN	NaN	NaN	NaN	NaN	NaN	NaN	NaN	NaN	NaN	NaN	NaN	NaN	NaN	NaN	NaN	NaN	NaN	NaN	0	0	0	3
P35585	Ap1m1	AP-1 complex subunit mu-1	AP1M1_MOUSE	11	25.6895	25.6212	25.5563	23.4055	25.21	24.1862	24.5582	22.159	24.9337	23.9783	24.7342	NaN	25.1597	23.6791	26.3446	25.8095	25.8011	25.1721	25.0774	25.2164	24.6433	NaN	24.9589	24.7476	24.2477	NaN	24.8429	24.5743	24.7031	NaN	24.5866	24.5905	25.6476	25.0882	25.056	25.0518	0.196597	0.198405	0.0499059	0.269733	4	5	3	5
P61967	Ap1s1	AP-1 complex subunit sigma-1A	AP1S1_MOUSE	5	22.6555	24.4091	23.8577	21.2871	NaN	NaN	NaN	NaN	NaN	NaN	NaN	20.7277	22.7337	NaN	20.6267	24.7475	22.2952	24.1198	NaN	NaN	NaN	NaN	NaN	NaN	NaN	NaN	NaN	NaN	NaN	NaN	NaN	NaN	NaN	23.8239	22.9635	23.0469	NaN	NaN	NaN	0.35196	4	0	2	4
P17426	Ap2a1	AP-2 complex subunit alpha-1	AP2A1_MOUSE	23	25.8147	22.4186	25.42	26.4088	25.4311	27.4692	25.309	24.6738	25.3691	27.0307	26.3994	24.9103	26.4008	26.0214	26.6081	27.2463	27.0307	26.165	25.9556	NaN	25.6413	26.3383	25.9485	27.2105	25.9465	25.8456	25.573	26.7154	26.408	26.1588	26.336	26.247	26.6389	26.3854	26.2894	26.0275	0.242948	0.545495	0.165795	0.156536	4	5	4	5
P17427	Ap2a2	AP-2 complex subunit alpha-2	AP2A2_MOUSE	35	28.1323	27.9882	27.5946	27.5022	27.9882	27.9005	27.3243	26.861	27.6276	27.1054	28.6079	27.808	28.1752	27.2581	28.5008	28.5934	28.3763	27.9848	28.1111	28.0896	27.8061	28.1707	28.2644	28.3263	27.944	27.9517	27.8665	27.9974	28.0226	28.2593	28.064	27.9421	28.5547	28.2287	27.8593	27.7953	0.107092	0.147595	0.0851882	0.23192	4	5	4	5
Q9DBG3	Ap2b1	AP-2 complex subunit beta	AP2B1_MOUSE	36	27.9357	27.7499	28.0207	27.8383	27.0271	28.5414	27.3986	27.4065	27.4413	27.1668	28.6355	28.2081	28.6447	27.8418	29.5459	28.3154	28.6562	28.4873	28.086	28.0455	27.812	28.2705	27.9585	28.6754	27.5906	28.0129	27.6924	27.6562	28.2404	28.3281	28.3072	28.2047	29.0263	28.109	28.1164	28.0117	0.128906	0.326866	0.197791	0.3385	4	5	4	5
P84091	Ap2m1	AP-2 complex subunit mu	AP2M1_MOUSE	16	27.6333	26.5039	27.5741	27.3139	26.2067	26.5724	26.2123	29.9625	26.9725	27.6654	28.005	26.2719	26.9244	26.1229	31.344	28.4442	27.422	27.8948	28.4433	27.8076	28.1518	28.2351	28.1236	28.015	27.8362	28.775	28.3206	28.5065	28.2588	27.6158	28.06	27.4547	29.2805	28.8869	28.5087	28.3424	0.177096	0.267557	0.248417	0.426401	4	5	4	5
P62743	Ap2s1	AP-2 complex subunit sigma	AP2S1_MOUSE	6	24.8591	25.2127	23.1085	NaN	25.2915	25.2052	23.2275	25.2668	25.6674	25.4608	25.6754	26.05	25.7135	25.4095	26.3739	26.1611	26.7979	25.9193	NaN	25.4202	NaN	NaN	25.2895	25.8399	NaN	25.789	25.5184	25.838	25.5955	26.0725	25.546	25.403	26.1938	25.8914	25.7665	25.2155	NaN	0.171592	0.172449	0.267897	3	5	4	5
Q9Z1T1	Ap3b1	AP-3 complex subunit beta-1	AP3B1_MOUSE	14	23.2508	23.4372	25.4159	25.025	24.0511	25.1568	25.212	NaN	23.119	24.7913	25.4145	24.2077	24.761	24.2963	26.1869	25.5367	25.0485	24.972	NaN	NaN	24.7325	25.0693	24.8553	25.2273	24.6121	NaN	24.1089	24.7592	24.9391	24.7838	24.7586	24.8875	25.4755	25.161	24.6407	24.8352	0.164334	0.312947	0.0618338	0.234859	4	4	4	5
O54774	Ap3d1	AP-3 complex subunit delta-1	AP3D1_MOUSE	24	NaN	NaN	23.2909	NaN	22.8513	23.124	22.8883	NaN	24.2485	24.5443	24.194	24.5029	24.7205	22.7896	26.5962	25.1857	25.6685	25.4423	NaN	NaN	NaN	NaN	NaN	NaN	NaN	NaN	25.0969	NaN	24.9311	24.6472	24.6218	NaN	26.3063	24.9189	25.1727	25.133	NaN	NaN	0.122697	0.505325	1	4	4	5
Q9JKC8	Ap3m1	AP-3 complex subunit mu-1	AP3M1_MOUSE	6	22.835	22.5537	NaN	NaN	NaN	NaN	22.2464	22.6735	NaN	NaN	NaN	NaN	NaN	22.0521	23.3115	24.7857	22.8113	NaN	NaN	NaN	NaN	NaN	NaN	NaN	NaN	NaN	NaN	NaN	NaN	NaN	NaN	NaN	NaN	24.7193	NaN	NaN	NaN	NaN	NaN	NaN	2	2	0	4
Q8R5A3	Apbb1ip	Amyloid beta A4 precursor protein-binding family B member 1-interacting protein	AB1IP_MOUSE	4	NaN	NaN	NaN	NaN	NaN	NaN	NaN	NaN	NaN	NaN	NaN	NaN	NaN	NaN	25.0632	25.0732	22.9492	NaN	NaN	NaN	NaN	NaN	NaN	NaN	NaN	NaN	NaN	NaN	NaN	NaN	NaN	NaN	24.8229	24.9081	NaN	NaN	NaN	NaN	NaN	0.0417367	0	0	0	3
P12246	Apcs	Serum amyloid P-component	SAMP_MOUSE	2	NaN	NaN	NaN	NaN	NaN	NaN	NaN	NaN	NaN	NaN	NaN	NaN	NaN	NaN	NaN	NaN	25.2008	23.4975	NaN	NaN	NaN	NaN	NaN	NaN	NaN	NaN	NaN	NaN	NaN	NaN	NaN	NaN	NaN	NaN	24.9387	NaN	NaN	NaN	NaN	NaN	0	0	0	2
Q8R146	Apeh	Acylamino-acid-releasing enzyme	APEH_MOUSE	19	27.3679	26.5703	26.9792	26.5464	26.5685	26.2578	25.7774	26.2979	26.8689	26.3716	26.8554	26.1504	26.3845	25.8706	27.0571	27.2882	26.9458	26.7402	26.8234	26.6141	26.3488	26.7363	26.6356	26.2588	26.3193	26.5813	26.2077	26.1308	26.3355	26.6558	26.4321	26.2701	26.753	26.4827	26.4776	26.4026	0.137531	0.137062	0.151608	0.12635	4	5	4	5
P28352	Apex1	DNA-(apurinic or apyrimidinic site) endonuclease	APEX1_MOUSE	11	25.3375	26.0852	26.0654	23.9214	25.9374	25.938	26.1448	25.2834	25.9957	24.4905	26.792	25.5991	25.616	24.056	28.2388	27.7288	26.2156	26.5486	25.9233	25.8288	25.7076	25.5744	25.9293	25.8968	25.4878	25.4503	26.0312	25.4803	26.212	25.9012	25.7887	25.317	27.7249	27.0292	25.6894	26.2478	0.103854	0.180782	0.209121	0.691972	4	5	4	5
O35841	Api5	Apoptosis inhibitor 5	API5_MOUSE	14	24.6788	22.1961	22.464	NaN	23.1042	24.1681	NaN	NaN	22.5904	23.855	24.4707	24.5457	24.2189	25.2957	26.7273	26.1332	24.8328	24.7207	24.1026	NaN	NaN	NaN	NaN	25.1711	NaN	NaN	NaN	NaN	24.4193	25.035	23.9308	25.385	26.1914	26.004	24.1472	24.6436	NaN	NaN	0.384422	0.541715	3	3	4	5
Q9WVQ5	Apip	Methylthioribulose-1-phosphate dehydratase	MTNB_MOUSE	6	25.1677	25.2895	26.5523	NaN	24.3422	23.8624	25.6328	22.7629	25.3458	24.2614	26.9566	25.1988	24.7553	23.4414	26.4366	25.717	24.8992	23.7376	25.4221	25.6086	25.477	NaN	NaN	NaN	25.7975	NaN	25.2908	24.8402	25.8127	25.4668	25.4288	NaN	25.9618	25.3054	25.3063	NaN	0.0671819	0.245821	0.262191	0.27885	3	5	4	5
Q06335	Aplp2	Amyloid-like protein 2	APLP2_MOUSE	3	NaN	23.6933	NaN	NaN	NaN	NaN	NaN	NaN	NaN	NaN	23.6486	NaN	NaN	NaN	NaN	NaN	NaN	23.6025	NaN	23.3318	NaN	NaN	NaN	NaN	NaN	NaN	NaN	NaN	NaN	NaN	NaN	NaN	NaN	NaN	NaN	NaN	NaN	NaN	NaN	NaN	1	0	1	1
Q9D7N9	Apmap	Adipocyte plasma membrane-associated protein	APMAP_MOUSE	27	30.7753	30.6219	30.6657	29.6275	29.9004	29.7831	30.2527	29.5868	30.0081	29.9742	30.8532	29.4945	29.9544	28.9149	29.434	29.6176	29.7565	30.3663	29.9958	30.2083	30.2266	30.0465	30.0093	29.8631	30.1803	30.1654	29.9943	29.754	30.3108	29.6636	29.8173	29.1511	29.3568	29.8556	29.8984	30.2643	0.0796993	0.0907689	0.217335	0.303314	4	5	4	5
Q00623	Apoa1	Apolipoprotein A-I	APOA1_MOUSE	20	29.8107	30.2936	29.1588	29.5615	30.2628	26.898	26.9655	26.9484	28.1524	28.8692	27.9518	30.7033	29.7662	31.5188	29.5146	29.2118	29.3954	27.3489	29.5375	29.9259	28.9755	29.7592	30.1857	27.7842	27.7323	27.9398	29.0403	29.0683	28.4472	30.7044	29.4815	31.5637	29.4154	29.1338	29.0626	28.2663	0.261654	0.86	0.717974	1.10334	4	5	4	5
P06728	Apoa4	Apolipoprotein A-IV	APOA4_MOUSE	24	28.0014	27.4745	28.9139	29.2146	24.9729	26.3182	28.3606	27.946	28.9873	28.713	26.6287	27.7056	25.9392	28.6837	26.8796	27.6833	29.2838	25.6983	27.9671	27.9365	28.6924	29.2656	26.1043	27.0329	28.3614	28.638	29.0222	28.6456	26.8728	28.1623	26.8062	29.1315	27.0712	27.9052	28.5581	26.1685	0.45865	0.647308	0.61194	0.709626	4	5	4	5
E9Q414	Apob	Apolipoprotein B-100	APOB_MOUSE	7	22.2199	NaN	NaN	NaN	21.6255	NaN	NaN	NaN	NaN	NaN	NaN	21.3699	NaN	22.8647	22.3397	21.364	23.1897	NaN	NaN	NaN	NaN	NaN	NaN	NaN	NaN	NaN	NaN	NaN	NaN	NaN	NaN	23.4545	22.5954	NaN	23.3914	NaN	NaN	NaN	NaN	0.29616	1	1	1	4
Q9WV35	Apobec2	C->U-editing enzyme APOBEC-2	ABEC2_MOUSE	5	NaN	NaN	NaN	NaN	NaN	NaN	NaN	NaN	NaN	NaN	NaN	NaN	22.152	22.0481	NaN	22.8876	22.7634	24.3958	NaN	NaN	NaN	NaN	NaN	NaN	NaN	NaN	NaN	NaN	NaN	NaN	NaN	NaN	NaN	NaN	NaN	25.4192	NaN	NaN	NaN	NaN	0	0	1	4
P51910	Apod	Apolipoprotein D	APOD_MOUSE	3	23.9193	NaN	NaN	NaN	NaN	NaN	NaN	NaN	NaN	23.1114	23.8811	NaN	NaN	NaN	25.2117	22.4541	NaN	23.7145	NaN	NaN	NaN	NaN	NaN	NaN	NaN	NaN	NaN	NaN	NaN	NaN	NaN	NaN	24.9252	NaN	NaN	NaN	NaN	NaN	NaN	NaN	1	0	2	3
P08226	Apoe	Apolipoprotein E	APOE_MOUSE	14	27.6277	27.2084	26.8455	27.2384	27.7689	25.7173	26.1262	26.8748	27.6832	28.0667	27.5487	27.1564	26.6637	28.4845	27.8846	27.7972	27.9622	27.6239	27.4485	27.1022	26.4906	27.4574	27.8307	27.1615	26.6451	27.3825	27.2441	27.7836	27.3277	27.4771	27.1531	28.3512	27.9691	27.1834	27.4488	27.333	0.280275	0.292778	0.190255	0.358394	4	5	4	5
Q01339	Apoh	Beta-2-glycoprotein 1	APOH_MOUSE	19	27.859	26.6621	27.2695	26.6306	26.5203	24.9404	26.4817	27.5276	28.9739	28.8357	28.1853	27.7023	28.103	27.9063	29.4452	28.9113	29.2959	28.4168	28.3704	27.3991	27.4996	28.0179	27.8682	26.4616	27.0376	28.1452	28.6585	28.9233	27.8684	27.992	27.8442	28.2364	28.9664	28.7873	28.5106	28.0523	0.32123	0.550153	0.410629	0.258857	4	5	4	5
Q9Z1R3	Apom	Apolipoprotein M	APOM_MOUSE	2	NaN	NaN	NaN	NaN	NaN	NaN	NaN	NaN	23.4448	24.1208	NaN	22.5859	22.6241	22.8606	24.5242	23.9338	23.0424	23.0974	NaN	NaN	NaN	NaN	NaN	NaN	NaN	NaN	NaN	23.9567	NaN	NaN	NaN	NaN	NaN	NaN	NaN	NaN	NaN	NaN	NaN	NaN	0	1	3	5
Q9DCZ4	Apoo	MICOS complex subunit Mic26	MIC26_MOUSE	6	29.1898	28.7426	28.2764	27.4278	27.7473	27.6061	28.3398	26.5997	29.1143	27.4838	28.7609	27.3161	28.0964	27.4044	27.1867	28.2857	27.4713	28.7936	28.6823	28.3127	28.0044	28.2485	28.6944	27.7544	27.7277	27.5791	28.7119	27.8079	28.456	27.4622	28.1566	27.7211	26.9994	27.9468	28.3483	28.5099	0.2	0.398048	0.292406	0.36742	4	5	4	5
Q78IK4	Apool	MICOS complex subunit Mic27	MIC27_MOUSE	17	30.099	29.7987	30.1239	29.6865	28.8398	29.6909	29.8116	28.8942	29.6728	28.7632	29.9749	28.897	29.5392	28.3766	29.5416	29.9735	30.559	30.0864	29.9373	29.6425	29.625	29.7858	29.4929	29.5745	29.7778	29.561	29.8159	29.1056	29.5108	28.9983	29.1733	28.8861	29.1924	29.6553	29.803	29.6245	0.102846	0.100307	0.161102	0.245058	4	5	4	5
P12023	App	Amyloid-beta A4 protein	A4_MOUSE	11	NaN	NaN	NaN	NaN	NaN	25.4021	NaN	NaN	24.0228	27.3698	24.2792	26.0452	25.4545	26.7782	23.6311	23.5948	26.7985	NaN	NaN	NaN	NaN	NaN	NaN	26.0237	NaN	NaN	NaN	27.1124	NaN	26.5898	25.6611	27.1959	24.3108	24.2058	26.2243	NaN	NaN	NaN	0.461605	0.931125	0	2	4	4
Q8K3H0	Appl1	DCC-interacting protein 13-alpha	DP13A_MOUSE	14	23.5271	NaN	24.1589	24.6067	22.1782	25.7314	23.4749	24.2197	24.0818	24.6904	24.5627	24.1605	23.6981	23.8526	25.6724	25.0008	24.5662	24.1725	24.2087	NaN	24.5366	24.9227	NaN	25.6258	NaN	24.357	24.8078	24.8905	24.6277	NaN	24.7917	NaN	25.2039	24.7839	NaN	24.2167	0.248232	0.459361	0.0908905	0.3301	3	5	4	5
Q8K3G9	Appl2	DCC-interacting protein 13-beta	DP13B_MOUSE	2	NaN	NaN	NaN	NaN	NaN	NaN	NaN	NaN	NaN	21.9079	NaN	NaN	NaN	NaN	NaN	23.0401	NaN	NaN	NaN	NaN	NaN	NaN	NaN	NaN	NaN	NaN	NaN	NaN	NaN	NaN	NaN	NaN	NaN	NaN	NaN	NaN	NaN	NaN	NaN	NaN	0	0	1	1
P08030	Aprt	Adenine phosphoribosyltransferase	APT_MOUSE	6	23.0576	NaN	22.8254	22.9618	NaN	23.5362	22.3578	22.8168	22.765	23.1722	23.0826	23.729	24.5225	23.9149	26.016	24.7846	23.5901	23.7779	NaN	NaN	NaN	NaN	NaN	NaN	NaN	NaN	NaN	NaN	NaN	24.4539	24.4269	24.6375	25.6723	24.7669	23.8563	23.8711	NaN	NaN	0.0132309	0.563528	3	4	4	5
Q02013	Aqp1	Aquaporin-1	AQP1_MOUSE	4	28.658	28.0616	27.9772	28.3955	27.8105	28.6753	27.6718	27.571	25.939	28.2612	27.9925	28.0976	27.8555	28.6273	28.4599	28.3135	28.7225	28.3387	28.2974	27.9674	27.3031	28.5788	28.3116	28.9397	28.067	28.403	27.2543	27.6342	27.9839	28.2217	27.8318	28.7364	28.3575	27.8284	28.5733	28.2013	0.345929	0.390804	0.17306	0.23235	4	5	4	5
O54794	Aqp7	Aquaporin-7	AQP7_MOUSE	3	24.201	24.1603	23.8878	23.5279	23.6108	24.1573	23.5359	23.1212	23.8122	22.6816	24.1621	22.2973	22.8583	23.056	23.0099	24.4416	25.0132	24.568	NaN	NaN	NaN	NaN	NaN	NaN	NaN	NaN	NaN	NaN	NaN	NaN	NaN	NaN	NaN	23.9786	24.2397	24.2569	NaN	NaN	NaN	0.104571	4	5	4	5
Q4LDD4	Arap1	Arf-GAP with Rho-GAP domain, ANK repeat and PH domain-containing protein 1	ARAP1_MOUSE	8	NaN	22.6802	23.1542	23.0896	22.5947	23.3484	23.1181	NaN	NaN	24.2426	NaN	22.79	22.1121	NaN	24.6709	25.9635	21.9109	NaN	NaN	NaN	NaN	NaN	NaN	NaN	NaN	NaN	NaN	24.7309	NaN	24.1272	NaN	NaN	24.5533	24.834	NaN	NaN	NaN	NaN	0.291653	0.137147	3	3	3	3
Q5XJY5	Arcn1	Coatomer subunit delta	COPD_MOUSE	18	26.1961	27.1005	26.0789	26.7604	25.7071	26.895	27.2344	26.8882	27.0801	27.3744	27.4972	26.4971	27.3939	25.1821	28.2268	27.8898	27.4744	27.0128	26.5103	26.9076	26.1219	27.1694	26.5265	27.2047	26.924	26.9945	26.7853	27.1809	27.0252	27.0636	26.917	26.4111	27.8458	27.5475	26.9743	26.4256	0.306539	0.171233	0.0756549	0.448784	4	5	4	5
P84078	Arf1	ADP-ribosylation factor 1	ARF1_MOUSE	14	30.0217	29.2153	28.622	29.1622	29.2	29.1608	27.0096	27.3619	28.474	27.7607	29.1831	28.9182	28.6996	28.8001	29.8948	29.4712	29.1282	29.1664	29.3125	28.9265	27.7719	29.2352	29.006	29.2618	27.3972	27.8171	28.3654	27.5136	29.0182	29.0822	28.8921	29.1434	29.8132	28.3146	28.9204	28.8384	0.389718	0.511054	0.388483	0.398524	4	5	4	5
P61750	Arf4	ADP-ribosylation factor 4	ARF4_MOUSE	4	27.839	28.013	28.0242	27.7042	26.1754	27.2759	27.6186	26.0547	22.8169	26.5213	26.0952	27.6086	27.6871	25.8249	28.2031	26.4156	27.777	26.7374	27.4023	27.7904	26.516	27.8441	27.2393	27.5402	26.6174	26.0382	NaN	26.401	NaN	27.7387	27.4836	27.2567	28.2053	26.9719	27.4114	26.51	0.35716	0.428631	0.420143	0.464832	4	5	4	5
P84084	Arf5	ADP-ribosylation factor 5	ARF5_MOUSE	8	24.6566	24.5239	24.3852	24.3441	24.3464	25.6242	23.6119	23.3294	24.6363	23.2331	25.9173	25.4376	25.9841	24.8853	26.6312	26.3728	26.1249	26.0868	NaN	NaN	NaN	NaN	25.6781	25.4826	NaN	NaN	NaN	NaN	26.249	25.4658	25.8437	25.7278	26.5355	26.1098	25.9352	25.6232	NaN	0.0956758	0.270276	0.26541	4	5	4	5
P62331	Arf6	ADP-ribosylation factor 6	ARF6_MOUSE	6	25.5231	NaN	23.8449	23.77	24.6981	23.9448	NaN	23.3013	23.6699	23.6159	25.3492	25.1366	25.5896	24.0754	26.8525	25.9888	24.9398	25.2452	25.9199	NaN	NaN	NaN	25.3401	NaN	NaN	NaN	NaN	NaN	25.3986	25.3385	25.3072	25.0507	26.3885	25.159	25.1325	25.2723	NaN	NaN	0.032325	0.477385	3	4	4	5
Q99K28	Arfgap2	ADP-ribosylation factor GTPase-activating protein 2	ARFG2_MOUSE	4	NaN	NaN	NaN	NaN	NaN	NaN	NaN	NaN	NaN	NaN	NaN	NaN	NaN	NaN	22.4381	23.4948	21.9151	NaN	NaN	NaN	NaN	NaN	NaN	NaN	NaN	NaN	NaN	NaN	NaN	NaN	NaN	NaN	NaN	NaN	NaN	NaN	NaN	NaN	NaN	NaN	0	0	0	3
Q9D8S3	Arfgap3	ADP-ribosylation factor GTPase-activating protein 3	ARFG3_MOUSE	2	NaN	NaN	NaN	NaN	NaN	NaN	NaN	NaN	NaN	22.83	NaN	NaN	NaN	NaN	NaN	22.9877	NaN	NaN	NaN	NaN	NaN	NaN	NaN	NaN	NaN	NaN	NaN	NaN	NaN	NaN	NaN	NaN	NaN	NaN	NaN	NaN	NaN	NaN	NaN	NaN	0	0	1	1
A2A5R2	Arfgef2	Brefeldin A-inhibited guanine nucleotide-exchange protein 2	BIG2_MOUSE	9	NaN	NaN	22.3718	NaN	NaN	NaN	NaN	NaN	NaN	NaN	NaN	25.8066	25.2381	24.5441	NaN	25.793	24.3123	23.4596	NaN	NaN	NaN	NaN	NaN	NaN	NaN	NaN	NaN	NaN	NaN	NaN	NaN	NaN	NaN	NaN	NaN	NaN	NaN	NaN	NaN	NaN	1	0	2	4
A2RSX9	Arfip1	NA	A2RSX9_MOUSE	5	NaN	NaN	NaN	NaN	NaN	NaN	NaN	NaN	NaN	NaN	23.0895	NaN	NaN	NaN	23.9025	24.0692	23.2651	23.0183	NaN	NaN	NaN	NaN	NaN	NaN	NaN	NaN	NaN	NaN	NaN	NaN	NaN	NaN	NaN	NaN	NaN	NaN	NaN	NaN	NaN	NaN	0	0	1	4
Q61176	Arg1	Arginase-1	ARGI1_MOUSE	14	26.9398	NaN	NaN	22.908	25.7617	24.1615	23.1242	NaN	NaN	22.6714	NaN	24.2864	NaN	27.4983	29.5515	28.5548	25.3434	23.7358	26.5545	NaN	NaN	NaN	25.5961	23.856	NaN	NaN	NaN	NaN	NaN	24.0026	NaN	27.4489	29.655	28.2374	24.8461	23.36	NaN	0.762619	NaN	1.23031	2	3	2	5
Q5FWK3	Arhgap1	Rho GTPase-activating protein 1	RHG01_MOUSE	12	26.2869	25.5552	26.8655	24.5817	25.5202	26.1666	25.4951	25.2738	24.6395	25.4067	27.0446	25.9024	25.9743	25.7217	27.7212	27.6857	26.2833	26.572	26.1755	25.5976	25.7829	25.3291	25.9488	25.9579	25.3847	25.6696	25.3743	26.3109	26.206	26.5059	26.2026	25.9474	26.9703	26.9166	26.178	26.1316	0.252349	0.197178	0.101728	0.337945	4	5	4	5
Q3UIA2	Arhgap17	Rho GTPase-activating protein 17	RHG17_MOUSE	6	22.6271	22.2699	26.4032	NaN	22.1045	NaN	21.7756	21.8442	NaN	NaN	NaN	NaN	NaN	22.416	24.4998	24.6721	23.1206	NaN	NaN	NaN	24.8212	NaN	NaN	NaN	NaN	NaN	NaN	NaN	NaN	NaN	NaN	NaN	NaN	NaN	NaN	NaN	NaN	NaN	NaN	NaN	3	3	0	4
Q8BYW1	Arhgap25	Rho GTPase-activating protein 25	RHG25_MOUSE	6	NaN	NaN	NaN	NaN	NaN	NaN	NaN	NaN	NaN	NaN	NaN	NaN	NaN	NaN	25.8965	24.6021	NaN	NaN	NaN	NaN	NaN	NaN	NaN	NaN	NaN	NaN	NaN	NaN	NaN	NaN	NaN	NaN	25.3543	25.0032	NaN	NaN	NaN	NaN	NaN	0.171262	0	0	0	2
Q6ZQ82	Arhgap26	Rho GTPase-activating protein 26	RHG26_MOUSE	3	NaN	NaN	NaN	NaN	NaN	NaN	NaN	NaN	NaN	NaN	NaN	NaN	NaN	NaN	22.0432	22.0326	21.5186	NaN	NaN	NaN	NaN	NaN	NaN	NaN	NaN	NaN	NaN	NaN	NaN	NaN	NaN	NaN	NaN	NaN	NaN	NaN	NaN	NaN	NaN	NaN	0	0	0	3
Q3TBD2	Arhgap45	Rho GTPase-activating protein 45	HMHA1_MOUSE	6	NaN	NaN	NaN	NaN	NaN	NaN	NaN	NaN	NaN	NaN	NaN	NaN	NaN	NaN	26.2924	25.537	NaN	NaN	NaN	NaN	NaN	NaN	NaN	NaN	NaN	NaN	NaN	NaN	NaN	NaN	NaN	NaN	25.9104	25.5975	NaN	NaN	NaN	NaN	NaN	0.152773	0	0	0	2
Q99PT1	Arhgdia	Rho GDP-dissociation inhibitor 1	GDIR1_MOUSE	14	30.8662	30.5597	30.9552	30.9136	30.4863	31.0407	30.7613	30.7133	30.716	30.7767	30.7377	30.6912	30.6244	30.0751	31.2283	30.8682	30.4823	30.1492	30.2466	30.2647	30.2584	30.8373	30.6964	31.069	30.568	30.8157	30.5236	30.8755	30.3591	30.7735	30.5009	30.3558	31.0892	30.9564	30.1648	29.945	0.220498	0.158215	0.163695	0.347627	4	5	4	5
Q61599	Arhgdib	Rho GDP-dissociation inhibitor 2	GDIR2_MOUSE	7	25.3175	25.503	25.3776	25.6359	27.1553	25.7823	24.7591	24.2247	23.9315	25.7116	26.1164	26.612	25.1901	25.628	29.7863	28.7798	26.0617	25.6949	25.52	25.6575	25.6594	26.4452	27.3325	26.4256	25.7314	25.5267	NaN	26.4132	25.8844	26.5287	25.4838	25.8776	29.2749	28.2675	25.6495	25.3968	0.328311	0.608278	0.316487	1.16732	4	5	4	5
Q61210	Arhgef1	Rho guanine nucleotide exchange factor 1	ARHG1_MOUSE	16	23.3948	24.4741	NaN	24.8613	NaN	NaN	NaN	NaN	NaN	23.2918	NaN	NaN	22.1109	NaN	26.4639	27.6891	25.0784	NaN	NaN	24.6107	NaN	25.0496	NaN	NaN	NaN	NaN	NaN	NaN	NaN	NaN	NaN	NaN	25.3121	27.6075	24.8937	NaN	0.213447	NaN	NaN	1.05128	3	0	2	3
Q80U35	Arhgef17	Rho guanine nucleotide exchange factor 17	ARHGH_MOUSE	4	NaN	NaN	NaN	22.3626	NaN	NaN	NaN	NaN	NaN	NaN	NaN	NaN	NaN	NaN	NaN	NaN	NaN	NaN	NaN	NaN	NaN	NaN	NaN	NaN	NaN	NaN	NaN	NaN	NaN	NaN	NaN	NaN	NaN	NaN	NaN	NaN	NaN	NaN	NaN	NaN	1	0	0	0
Q60875	Arhgef2	Rho guanine nucleotide exchange factor 2	ARHG2_MOUSE	5	NaN	NaN	NaN	NaN	NaN	NaN	NaN	NaN	NaN	NaN	NaN	23.3309	22.8173	21.494	24.5355	24.1249	21.3937	21.5577	NaN	NaN	NaN	NaN	NaN	NaN	NaN	NaN	NaN	NaN	NaN	23.5409	23.1588	NaN	24.2963	23.7958	NaN	NaN	NaN	NaN	0.186167	0.242868	0	0	2	5
Q8K4I3	Arhgef6	Rho guanine nucleotide exchange factor 6	ARHG6_MOUSE	3	NaN	NaN	NaN	NaN	NaN	NaN	NaN	NaN	NaN	NaN	NaN	NaN	NaN	NaN	22.9612	NaN	NaN	NaN	NaN	NaN	NaN	NaN	NaN	NaN	NaN	NaN	NaN	NaN	NaN	NaN	NaN	NaN	NaN	NaN	NaN	NaN	NaN	NaN	NaN	NaN	0	0	0	1
Q9ES28	Arhgef7	Rho guanine nucleotide exchange factor 7	ARHG7_MOUSE	15	NaN	NaN	22.9128	NaN	22.5981	23.1377	NaN	21.6318	23.4268	21.8654	24.6393	24.1176	24.0875	23.5629	25.4768	25.7074	25.0436	24.2237	NaN	NaN	NaN	NaN	NaN	NaN	NaN	NaN	23.4135	NaN	25.0664	24.7841	24.1572	23.9208	25.3252	25.1768	24.5071	24.2581	NaN	NaN	0.300658	0.409004	1	4	4	5
E9Q4N7	Arid1b	AT-rich interactive domain-containing protein 1B	ARI1B_MOUSE	2	NaN	NaN	NaN	NaN	NaN	NaN	NaN	26.6171	NaN	NaN	21.2942	NaN	NaN	NaN	21.7672	22.9369	NaN	NaN	NaN	NaN	NaN	NaN	NaN	NaN	NaN	NaN	NaN	NaN	NaN	NaN	NaN	NaN	NaN	22.7308	NaN	NaN	NaN	NaN	NaN	NaN	0	1	1	2
Q9Z1K5	Arih1	E3 ubiquitin-protein ligase ARIH1	ARI1_MOUSE	5	NaN	NaN	NaN	NaN	NaN	23.6201	NaN	NaN	NaN	NaN	22.051	22.6166	22.9228	NaN	24.9889	NaN	22.6664	24.1641	NaN	NaN	NaN	NaN	NaN	NaN	NaN	NaN	NaN	NaN	NaN	NaN	NaN	NaN	24.5013	NaN	NaN	24.2694	NaN	NaN	NaN	0.113442	0	1	3	3
Q9Z1K6	Arih2	E3 ubiquitin-protein ligase ARIH2	ARI2_MOUSE	2	23.8574	NaN	NaN	NaN	23.1983	NaN	23.3365	23.5834	23.6761	NaN	NaN	23.437	NaN	NaN	23.6618	23.1829	23.2572	23.5775	NaN	NaN	NaN	NaN	NaN	NaN	NaN	NaN	NaN	NaN	NaN	NaN	NaN	NaN	NaN	NaN	NaN	NaN	NaN	NaN	NaN	NaN	1	4	1	4
P61211	Arl1	ADP-ribosylation factor-like protein 1	ARL1_MOUSE	7	24.8456	23.5471	22.9126	23.2671	22.9746	25.2335	22.9177	23.4873	24.1386	23.6817	24.0429	24.2605	25.2701	23.8556	25.8535	24.9479	25.259	24.8267	24.4582	NaN	NaN	NaN	NaN	25.3007	NaN	NaN	NaN	NaN	25.3693	24.9373	24.7793	24.29	25.0481	24.8625	24.7639	24.1882	NaN	NaN	0.219278	0.249745	4	5	4	5
Q9D0J4	Arl2	ADP-ribosylation factor-like protein 2	ARL2_MOUSE	5	NaN	NaN	23.383	NaN	NaN	NaN	NaN	22.8535	24.6107	NaN	23.5999	20.9204	NaN	NaN	22.9993	22.2242	21.1928	23.3815	NaN	NaN	NaN	NaN	NaN	NaN	NaN	NaN	24.3709	NaN	NaN	NaN	NaN	NaN	23.498	NaN	NaN	23.7686	NaN	NaN	NaN	0.132234	1	2	2	4
Q9WUL7	Arl3	ADP-ribosylation factor-like protein 3	ARL3_MOUSE	8	24.6247	23.2106	24.2249	24.7826	22.9099	24.453	24.4687	24.5683	25.0392	24.7443	24.7783	24.5684	24.6971	24.9893	23.2071	24.4926	24.3316	24.4426	24.9361	NaN	24.4521	25.0207	NaN	24.5776	24.5933	24.5521	24.6728	24.9369	24.243	25.0859	24.4063	25.0358	NaN	24.6123	24.1257	24.0947	0.199404	0.0365516	0.276834	0.322104	4	5	4	5
Q9JKW0	Arl6ip1	ADP-ribosylation factor-like protein 6-interacting protein 1	AR6P1_MOUSE	2	24.0034	NaN	23.7486	NaN	NaN	25.0868	24.6848	24.2069	NaN	23.2082	24.6215	NaN	NaN	NaN	23.8261	NaN	22.703	24.7497	NaN	NaN	NaN	NaN	NaN	25.3314	24.7787	NaN	NaN	NaN	24.4268	NaN	NaN	NaN	NaN	NaN	NaN	24.595	NaN	0.267641	NaN	NaN	2	3	2	3
Q8R5J9	Arl6ip5	PRA1 family protein 3	PRAF3_MOUSE	5	25.0061	25.8495	25.2091	26.5904	26.049	26.6406	23.6882	24.2889	24.8986	24.4063	25.5264	26.4599	26.2598	25.7125	26.4375	25.8473	26.2102	26.0802	25.4773	25.2159	25.3314	26.1894	25.9783	26.3096	NaN	24.7951	25.0825	24.9687	25.7981	26.1225	26.1308	25.9745	26.6433	25.5498	25.877	26.116	0.337309	0.477591	0.320965	0.294309	4	5	4	5
Q8VEH3	Arl8a	ADP-ribosylation factor-like protein 8A	ARL8A_MOUSE	3	24.257	23.7927	NaN	23.6332	24.5195	24.4464	23.7206	24.2122	24.0279	23.5167	24.1212	23.178	23.2433	23.3689	24.4735	25.2991	24.3706	24.3436	NaN	NaN	NaN	NaN	25.0029	24.9408	NaN	24.7428	NaN	NaN	NaN	NaN	NaN	NaN	NaN	25.4305	NaN	NaN	NaN	0.0920703	NaN	NaN	3	5	4	5
Q9CQW2	Arl8b	ADP-ribosylation factor-like protein 8B	ARL8B_MOUSE	10	27.3843	27.1942	28.0125	26.3334	26.9293	26.7902	26.3786	24.9367	27.5413	25.9999	27.716	26.3231	26.715	25.9307	27.7102	28.2675	27.7928	27.3102	27.2763	27.4261	27.3083	27.1522	27.1508	26.9191	26.9372	26.3863	27.2797	25.7651	27.1177	27.0138	27.1022	26.7693	27.1548	27.6129	26.9173	26.9888	0.0779151	0.217255	0.353257	0.24391	4	5	4	5
Q9D7A8	Armc1	Armadillo repeat-containing protein 1	ARMC1_MOUSE	9	25.7929	25.4938	26.2726	24.4987	23.9446	22.8217	24.7026	25.2249	25.0225	24.7338	25.6809	24.0479	24.8575	23.8333	24.4152	26.5367	26.4371	24.5744	25.6075	25.833	25.5063	25.1987	NaN	NaN	NaN	25.7286	NaN	NaN	NaN	24.4691	25.3233	24.2828	24.8775	25.7522	25.4102	25.1504	0.178554	NaN	0.406859	0.3606	4	5	4	5
Q9D0L7	Armc10	Armadillo repeat-containing protein 10	ARM10_MOUSE	3	22.7781	22.773	NaN	NaN	NaN	22.6508	NaN	NaN	22.29	NaN	NaN	22.4154	NaN	NaN	23.693	23.8868	21.8866	21.82	NaN	NaN	NaN	NaN	NaN	NaN	NaN	NaN	NaN	NaN	NaN	NaN	NaN	NaN	23.2646	23.7651	NaN	NaN	NaN	NaN	NaN	0.24288	2	2	1	4
Q8BNU0	Armc6	Armadillo repeat-containing protein 6	ARMC6_MOUSE	4	NaN	NaN	NaN	NaN	NaN	NaN	NaN	NaN	NaN	NaN	NaN	NaN	NaN	NaN	NaN	NaN	26.5935	27.4455	NaN	NaN	NaN	NaN	NaN	NaN	NaN	NaN	NaN	NaN	NaN	NaN	NaN	NaN	NaN	NaN	NaN	NaN	NaN	NaN	NaN	NaN	0	0	0	2
Q9R0Q6	Arpc1a	Actin-related protein 2/3 complex subunit 1A	ARC1A_MOUSE	6	25.2085	23.8498	25.4965	23.9454	24.3068	NaN	25.0026	22.9303	22.0344	24.1674	25.0103	22.5523	24.2386	NaN	22.9474	23.6114	22.3087	24.3871	24.4397	NaN	24.1777	24.2726	24.5798	NaN	24.6908	24.1531	NaN	24.1788	24.8009	NaN	24.6331	NaN	NaN	24.5339	NaN	24.3481	0.0929715	0.186493	0.211601	0.0909348	4	4	4	4
Q9WV32	Arpc1b	Actin-related protein 2/3 complex subunit 1B	ARC1B_MOUSE	19	28.6616	28.2615	28.8909	28.1605	27.7892	29.0322	28.5061	28.5277	28.9629	29.2719	28.6797	28.381	28.1138	27.7563	30.4585	30.3857	27.7941	27.3135	28.1214	27.9655	28.0872	28.5322	28.355	28.9582	28.3387	28.3419	28.4005	28.9141	28.4499	28.5149	28.4062	28.0319	30.0594	29.8335	28.3119	27.8482	0.181557	0.20925	0.172586	0.715617	4	5	4	5
Q9CVB6	Arpc2	Actin-related protein 2/3 complex subunit 2	ARPC2_MOUSE	22	27.8113	27.2217	28.2161	27.705	27.5204	27.9576	27.5519	27.6132	28.4563	28.314	28.7093	27.442	28.0389	26.7913	29.9259	29.8736	28.7045	28.2316	28.0318	27.2503	27.8905	27.8157	27.8273	27.8956	27.8213	28.2074	28.3433	28.596	28.3807	27.8815	28.0026	27.5961	29.4399	29.3825	28.1977	27.774	0.214889	0.171921	0.230485	0.59731	4	5	4	5
Q9JM76	Arpc3	Actin-related protein 2/3 complex subunit 3	ARPC3_MOUSE	10	26.7393	27.3649	27.7566	27.5971	27.6094	27.5816	27.227	27.4348	27.3633	27.6549	27.8116	29.0359	27.9206	27.303	29.2379	28.6703	27.7662	27.5438	27.6854	27.7645	27.271	28.1078	28.0485	28.1546	27.5213	28.0337	27.7803	27.844	27.6954	27.9858	27.7352	27.6337	28.8489	28.5994	27.4062	27.2263	0.233524	0.167723	0.0917265	0.517272	4	5	4	5
P59999	Arpc4	Actin-related protein 2/3 complex subunit 4	ARPC4_MOUSE	10	27.191	27.7681	28.468	27.5906	27.3815	27.5942	26.4281	27.3534	28.409	28.066	28.5479	26.8911	26.8181	26.4827	28.8769	29.4624	28.2036	27.7109	27.0444	27.5718	27.5311	27.6661	27.6452	27.5562	26.8734	27.3638	27.398	27.9122	27.5974	27.5018	27.2406	27.5984	28.8133	28.8778	27.3787	27.0913	0.176431	0.189191	0.194411	0.574492	4	5	4	5
Q9CPW4	Arpc5	Actin-related protein 2/3 complex subunit 5	ARPC5_MOUSE	6	26.3504	24.9229	25.8322	26.3862	25.4454	26.3789	24.6987	25.0834	25.607	25.5233	26.8416	25.8515	25.8298	25.6144	26.9772	26.8573	25.6528	26.0604	25.9473	NaN	25.4196	26.4352	NaN	26.5283	NaN	NaN	25.4363	26.5363	25.9887	26.3054	25.9905	26.1347	27.0838	26.7899	25.5743	25.3719	0.344409	0.511069	0.18865	0.503031	4	5	4	5
Q9D898	Arpc5l	Actin-related protein 2/3 complex subunit 5-like protein	ARP5L_MOUSE	3	24.0296	23.7388	23.9337	24.7406	23.8135	24.2249	23.1672	23.0974	23.3002	23.9032	23.5154	23.6154	23.2284	23.2857	24.9917	23.2966	22.8721	22.8905	NaN	NaN	NaN	NaN	NaN	NaN	NaN	NaN	NaN	NaN	NaN	NaN	NaN	NaN	25.2088	NaN	NaN	NaN	NaN	NaN	NaN	NaN	4	5	4	5
Q9D0A3	Arpin	Arpin	ARPIN_MOUSE	3	NaN	NaN	NaN	NaN	NaN	NaN	NaN	NaN	NaN	NaN	NaN	NaN	NaN	NaN	NaN	NaN	NaN	NaN	NaN	NaN	NaN	NaN	NaN	NaN	NaN	NaN	NaN	NaN	NaN	NaN	NaN	NaN	NaN	NaN	NaN	NaN	NaN	NaN	NaN	NaN	0	0	0	0
Q8BWG8	Arrb1	Beta-arrestin-1	ARRB1_MOUSE	5	24.1383	24.4762	NaN	25.353	25.0082	25.1389	25.1373	25.7043	26.0752	23.8179	25.8581	24.6014	23.8412	23.0737	27.4388	26.6742	25.3672	25.6516	NaN	NaN	NaN	25.8068	25.4373	25.6027	25.4805	26.0176	25.6969	NaN	25.529	25.4239	NaN	NaN	26.9626	26.5196	25.1169	25.2069	NaN	0.169614	0.0514634	0.609955	3	5	4	5
Q8R2G4	Art3	Ecto-ADP-ribosyltransferase 3	NAR3_MOUSE	11	24.8316	23.7472	24.1178	22.5081	25.2204	22.3602	24.0565	23.447	23.8886	23.842	24.7619	22.8495	24.8138	25.2273	26.46	25.3993	26.6273	26.7155	NaN	24.0725	NaN	NaN	25.8438	NaN	24.2005	NaN	NaN	NaN	24.5045	NaN	NaN	25.4436	25.6957	25.0411	25.9703	26.0959	NaN	0.728364	NaN	0.275862	4	5	4	5
Q91WU5	As3mt	Arsenite methyltransferase	AS3MT_MOUSE	4	NaN	NaN	NaN	NaN	NaN	NaN	NaN	NaN	NaN	NaN	NaN	NaN	NaN	NaN	25.0532	23.8293	NaN	NaN	NaN	NaN	NaN	NaN	NaN	NaN	NaN	NaN	NaN	NaN	NaN	NaN	NaN	NaN	25.0222	23.9978	NaN	NaN	NaN	NaN	NaN	0.481978	0	0	0	2
Q9WV54	Asah1	Acid ceramidase	ASAH1_MOUSE	15	25.7216	24.3951	25.749	25.1721	24.8352	25.2255	22.3422	23.4399	25.312	24.6186	26.3273	24.2349	24.6735	23.0469	28.4438	28.2112	26.4925	26.0677	25.3511	24.8042	25.0676	25.1339	25.5644	25.027	NaN	NaN	25.2071	23.9979	25.5219	25.1157	25.147	24.0462	28.3558	27.7828	25.7995	25.3736	0.154204	0.194104	0.377646	1.02389	4	5	4	5
Q7SIG6	Asap2	Arf-GAP with SH3 domain, ANK repeat and PH domain-containing protein 2	ASAP2_MOUSE	6	NaN	NaN	NaN	NaN	NaN	23.5659	NaN	NaN	NaN	NaN	NaN	NaN	NaN	NaN	NaN	NaN	NaN	NaN	NaN	NaN	NaN	NaN	NaN	23.521	NaN	NaN	NaN	NaN	NaN	NaN	NaN	NaN	NaN	NaN	NaN	NaN	NaN	NaN	NaN	NaN	0	1	0	0
Q91YI0	Asl	Argininosuccinate lyase	ARLY_MOUSE	12	26.877	24.0528	25.2509	NaN	25.6928	25.056	23.2902	24.0353	26.1031	24.7555	25.9692	26.1708	25.0251	26.9932	27.0641	26.4977	26.6281	25.864	26.2174	NaN	24.9535	NaN	26.3024	25.8546	NaN	25.3939	25.624	25.0881	25.7922	26.1641	25.3789	27.1223	26.682	26.0263	25.715	25.3133	0.582659	0.279792	0.327107	0.509476	3	5	4	5
Q61024	Asns	Asparagine synthetase [glutamine-hydrolyzing]	ASNS_MOUSE	12	25.5326	25.3124	25.1977	24.3151	24.89	25.2713	26.6344	25.5763	24.882	25.798	26.0935	24.3677	25.2817	NaN	25.9419	25.4544	26.4334	25.4775	25.6029	26.0305	25.1976	24.9917	25.2453	25.6514	26.0057	25.5849	25.405	25.3184	25.6006	25.0096	25.4165	NaN	25.6384	25.0358	25.7429	25.4912	0.327344	0.206129	0.165978	0.199428	4	5	4	4
Q8R3P0	Aspa	Aspartoacylase	ACY2_MOUSE	8	25.5827	25.6225	25.1287	23.206	23.8703	23.453	NaN	24.4084	24.3553	NaN	23.2355	NaN	22.2949	22.1975	NaN	23.6172	24.2419	NaN	24.8479	25.2029	24.1917	NaN	24.4049	NaN	NaN	24.6822	24.7147	NaN	NaN	NaN	NaN	NaN	NaN	NaN	NaN	NaN	0.332778	0.113907	NaN	NaN	4	4	2	3
A0JNU3	Aspg	60 kDa lysophospholipase	LPP60_MOUSE	10	NaN	23.0884	26.1525	NaN	NaN	NaN	24.7673	NaN	25.0513	NaN	23.1393	23.1203	23.5024	22.136	NaN	24.0407	23.2574	25.7365	NaN	NaN	25.8307	NaN	NaN	NaN	25.3191	NaN	24.9693	NaN	NaN	NaN	24.5449	23.5348	NaN	24.5685	24.4092	25.2722	NaN	0.170575	NaN	0.470315	2	2	3	4
Q8BSY0	Asph	Aspartyl/asparaginyl beta-hydroxylase	ASPH_MOUSE	24	25.9912	26.0636	26.6657	26.5294	25.8342	27.2418	25.2359	25.9976	25.5589	27.4285	26.3889	26.6695	26.7216	26.0225	26.441	26.5487	26.0955	26.4653	26.43	26.475	26.3541	26.497	26.1052	26.8753	26.2768	26.5402	26.3846	27.1742	26.2148	26.9631	26.4849	26.6617	26.1416	26.1421	26.1742	25.9628	0.0432535	0.211355	0.296195	0.198203	4	5	4	5
Q8CJ27	Aspm	Abnormal spindle-like microcephaly-associated protein homolog	ASPM_MOUSE	2	NaN	NaN	NaN	NaN	21.4553	NaN	22.2769	NaN	NaN	NaN	22.3062	NaN	NaN	NaN	NaN	NaN	NaN	NaN	NaN	NaN	NaN	NaN	NaN	NaN	NaN	NaN	NaN	NaN	NaN	NaN	NaN	NaN	NaN	NaN	NaN	NaN	NaN	NaN	NaN	NaN	0	2	1	0
Q99MQ4	Aspn	Asporin	ASPN_MOUSE	21	30.7372	29.7951	30.3276	30.6382	29.8015	30.962	29.5524	30.1829	30.0289	30.5813	30.8176	30.0222	30.4554	29.8952	29.6021	29.3687	31.0506	29.5728	30.393	29.5912	29.7226	30.7414	29.908	31.0516	29.6391	30.5076	29.6163	30.4179	30.1753	30.2156	30.3593	30.2629	29.6142	29.2867	30.5573	29.1096	0.379244	0.466615	0.079949	0.438586	4	5	4	5
Q8VBT9	Aspscr1	Tether containing UBX domain for GLUT4	ASPC1_MOUSE	3	NaN	NaN	NaN	NaN	NaN	NaN	NaN	NaN	NaN	21.0651	NaN	NaN	NaN	NaN	NaN	23.1091	NaN	NaN	NaN	NaN	NaN	NaN	NaN	NaN	NaN	NaN	NaN	NaN	NaN	NaN	NaN	NaN	NaN	NaN	NaN	NaN	NaN	NaN	NaN	NaN	0	0	1	1
Q8C0M9	Asrgl1	Isoaspartyl peptidase/L-asparaginase	ASGL1_MOUSE	6	23.5375	NaN	NaN	NaN	NaN	21.5973	NaN	NaN	NaN	NaN	NaN	22.8289	23.59	21.7355	24.8169	23.1377	23.6093	24.379	NaN	NaN	NaN	NaN	NaN	NaN	NaN	NaN	NaN	NaN	NaN	NaN	23.5584	NaN	24.4077	NaN	23.4854	NaN	NaN	NaN	NaN	0.437242	1	1	2	5
P16460	Ass1	Argininosuccinate synthase	ASSY_MOUSE	21	28.6501	27.1163	26.7747	26.4998	25.5584	27.7196	26.4809	25.8184	26.0575	27.4333	26.3121	26.037	25.011	28.1219	28.4396	27.6748	26.8519	25.3039	28.1839	26.9466	26.1951	26.9909	26.0288	27.909	26.384	26.1977	26.087	26.8369	26.3455	26.3041	25.455	28.6583	27.8614	27.2266	26.5961	25.0204	0.616149	0.710308	0.361472	0.784403	4	5	4	5
Q9D5T0	Atad1	Outer mitochondrial transmembrane helix translocase	ATAD1_MOUSE	9	25.9058	23.3541	24.9327	25.5556	24.5246	24.6673	25.0571	NaN	23.7007	NaN	25.0827	25.8905	26.3621	23.7048	25.3672	24.6373	25.0025	25.7634	25.7701	NaN	25.8044	25.6022	NaN	25.4351	25.3664	NaN	NaN	NaN	25.4118	25.9168	25.6169	NaN	24.9433	25.5512	25.4704	25.9662	0.0734813	0.0336391	0.178171	0.282214	4	4	3	5
Q925I1	Atad3	ATPase family AAA domain-containing protein 3	ATAD3_MOUSE	25	28.5076	28.571	28.7158	27.8318	27.9605	27.6654	28.456	27.9858	28.258	27.2183	28.4441	26.8229	27.7995	27.3413	27.6305	28.164	28.2195	28.6382	28.0763	28.3608	27.9906	28.0271	28.2047	27.8355	28.2985	28.1932	28.1343	27.3777	27.9545	27.7037	27.883	27.7522	27.6328	27.9059	27.9107	28.0327	0.122523	0.115232	0.16899	0.106327	4	5	4	5
Q8BGE6	Atg4b	Cysteine protease ATG4B	ATG4B_MOUSE	4	22.5108	NaN	NaN	NaN	NaN	21.2089	22.7646	NaN	21.6688	21.4029	NaN	21.3307	21.2488	20.5126	23.0757	21.4263	22.9262	NaN	NaN	NaN	NaN	NaN	NaN	NaN	NaN	NaN	NaN	NaN	NaN	NaN	NaN	NaN	23.6758	NaN	23.5746	NaN	NaN	NaN	NaN	0.0495909	1	3	3	4
Q99J83	Atg5	Autophagy protein 5	ATG5_MOUSE	2	NaN	NaN	NaN	NaN	NaN	NaN	NaN	NaN	NaN	NaN	NaN	22.3486	NaN	NaN	NaN	NaN	NaN	NaN	NaN	NaN	NaN	NaN	NaN	NaN	NaN	NaN	NaN	NaN	NaN	NaN	NaN	NaN	NaN	NaN	NaN	NaN	NaN	NaN	NaN	NaN	0	0	1	0
Q9D906	Atg7	Ubiquitin-like modifier-activating enzyme ATG7	ATG7_MOUSE	6	NaN	NaN	NaN	23.0284	NaN	21.7258	NaN	NaN	22.1009	NaN	23.2901	NaN	NaN	NaN	24.2061	23.6754	NaN	NaN	NaN	NaN	NaN	23.7327	NaN	NaN	NaN	NaN	NaN	NaN	23.3151	NaN	NaN	NaN	24.0509	NaN	NaN	NaN	NaN	NaN	NaN	NaN	1	2	1	2
Q9CWJ9	Atic	Bifunctional purine biosynthesis protein ATIC	PUR9_MOUSE	32	28.2175	28.109	27.8647	27.1479	27.5432	27.9243	27.5968	27.6866	28.1824	28.2118	28.3561	27.5042	28.2454	26.9969	29.2334	29.3951	28.2156	28.1472	27.9802	27.9445	27.9226	27.8751	28.15	28.4381	27.9285	28.1072	27.9588	28.4048	27.9106	28.1459	28.0095	27.8421	28.7706	28.7043	27.7194	27.6513	0.0303784	0.147346	0.153278	0.39267	4	5	4	5
Q6PA06	Atl2	Atlastin-2	ATLA2_MOUSE	10	26.1499	26.4126	NaN	25.4999	25.2423	24.2696	24.5429	24.4753	24.3596	24.0103	25.0409	24.7562	25.2811	23.7038	23.9965	24.5645	26.2979	26.2527	25.781	25.851	NaN	25.4339	25.7632	NaN	25.182	25.1066	24.6845	NaN	24.9839	25.0188	25.4691	25.3717	24.7381	23.9076	25.1247	25.4208	0.148131	0.318368	0.196295	0.35823	3	5	4	5
Q91YH5	Atl3	Atlastin-3	ATLA3_MOUSE	22	29.3331	28.7186	29.0861	28.4352	27.3467	28.9514	28.7686	27.7163	28.5066	28.5843	29.1277	28.0423	28.6223	27.27	28.4665	28.4042	28.7486	28.6474	28.4798	28.4941	28.2774	28.5952	28.0635	29.0111	28.5642	28.3352	28.3759	28.379	28.6714	28.4551	28.3348	27.5229	28.1397	27.9887	28.2385	28.3638	0.0899574	0.258479	0.107181	0.205723	4	5	4	5
O08997	Atox1	Copper transport protein ATOX1	ATOX1_MOUSE	3	23.5934	25.3507	23.2981	23.3576	23.0119	22.4128	NaN	NaN	23.6128	NaN	23.9091	23.7119	24.2726	25.6133	24.642	24.4314	22.3493	22.7008	NaN	25.3382	NaN	NaN	NaN	NaN	NaN	NaN	NaN	NaN	NaN	NaN	24.2069	26.1284	NaN	24.4553	NaN	NaN	NaN	NaN	NaN	0.739029	4	3	3	5
Q9QZW0	Atp11c	Phospholipid-transporting ATPase 11C	AT11C_MOUSE	4	21.18	NaN	22.3759	NaN	NaN	NaN	23.8335	19.3878	21.6136	NaN	NaN	22.9781	23.4475	NaN	23.9177	23.0128	23.8036	23.2047	NaN	NaN	NaN	NaN	NaN	NaN	24.26	NaN	NaN	NaN	NaN	NaN	NaN	NaN	23.3113	NaN	23.5323	NaN	NaN	NaN	NaN	0.1081	2	3	2	4
Q9EPE9	Atp13a1	Endoplasmic reticulum transmembrane helix translocase	AT131_MOUSE	15	22.5103	NaN	NaN	NaN	NaN	NaN	NaN	NaN	NaN	NaN	21.9897	24.9408	25.4091	21.5158	25.4326	25.5696	24.55	22.796	NaN	NaN	NaN	NaN	NaN	NaN	NaN	NaN	NaN	NaN	NaN	24.9965	24.6551	NaN	25.7827	25.2264	24.2832	NaN	NaN	NaN	0.166517	0.476723	1	0	3	5
Q8VDN2	Atp1a1	Sodium/potassium-transporting ATPase subunit alpha-1	AT1A1_MOUSE	22	29.8409	28.2948	28.7627	28.6601	29.5085	28.2398	27.6222	27.5789	28.4663	27.7692	28.3134	28.8582	29.9653	29.6238	29.6879	29.1851	29.4684	30.0271	28.7609	28.4289	28.3851	29.0097	29.8546	28.9992	28.4811	28.5877	28.3777	28.6185	28.3156	29.3119	29.5532	29.773	29.7037	29.043	29.3198	29.7407	0.208694	0.49066	0.38664	0.207102	4	5	4	5
Q6PIE5	Atp1a2	Sodium/potassium-transporting ATPase subunit alpha-2	AT1A2_MOUSE	40	30.3233	30.3576	30.42	29.9879	30.9171	29.9519	30.1446	29.706	30.1089	29.2344	30.1114	29.4332	30.0276	29.565	30.3491	29.8205	30.3591	30.9309	30.0217	30.0992	29.6918	30.0783	30.7543	30.0065	29.9677	30.0307	29.8829	29.4596	29.8401	30.0431	30.1216	30.0935	30.2984	29.8719	30.1394	30.519	0.12373	0.282993	0.192241	0.168993	4	5	4	5
Q6PIC6	Atp1a3	Sodium/potassium-transporting ATPase subunit alpha-3	AT1A3_MOUSE	4	NaN	22.3206	NaN	NaN	NaN	NaN	NaN	NaN	NaN	NaN	NaN	NaN	NaN	NaN	25.0581	NaN	22.6937	NaN	NaN	NaN	NaN	NaN	NaN	NaN	NaN	NaN	NaN	NaN	NaN	NaN	NaN	NaN	24.8599	NaN	NaN	NaN	NaN	NaN	NaN	NaN	1	0	0	2
P14094	Atp1b1	Sodium/potassium-transporting ATPase subunit beta-1	AT1B1_MOUSE	8	27.1902	NaN	26.5717	25.3929	27.078	NaN	24.818	23.3269	25.3051	25.568	24.8866	25.8087	26.9906	27.0987	27.9203	25.8703	27.3435	28.5211	26.6703	NaN	25.6947	NaN	27.0595	NaN	NaN	NaN	25.5289	25.8963	NaN	26.346	27.1002	27.5402	27.4361	25.8698	27.3076	28.195	0.460742	0.686943	0.43201	0.480464	3	4	4	5
P97370	Atp1b3	Sodium/potassium-transporting ATPase subunit beta-3	AT1B3_MOUSE	11	25.8776	26.495	26.5134	25.697	25.428	25.9449	25.8616	24.8819	26.1349	25.0748	26.5443	26.1697	26.2288	24.721	27.0231	26.6438	26.3315	26.6158	26.3363	26.0871	25.7586	26.1648	26.3753	26.2262	26.0215	25.8559	25.908	26.209	25.8515	26.4737	26.2906	25.3105	26.9307	25.9306	26.2079	26.5071	0.161362	0.155025	0.17312	0.401617	4	5	4	5
Q8R429	Atp2a1	Sarcoplasmic/endoplasmic reticulum calcium ATPase 1	AT2A1_MOUSE	62	31.0081	28.0317	28.3372	30.9163	32.0514	27.6642	27.3874	28.0618	28.0753	27.506	27.4822	30.5381	31.9419	31.4379	29.2324	27.6755	31.1052	32.267	30.6318	27.9181	27.9104	31.1064	32.1614	27.9139	27.5198	28.394	27.8272	27.4163	27.64	30.8604	31.9016	32.0509	29.1226	27.6686	31.0681	32.1919	0.924662	1.74081	1.14391	0.867946	4	5	4	5
O55143	Atp2a2	Sarcoplasmic/endoplasmic reticulum calcium ATPase 2	AT2A2_MOUSE	39	32.5038	29.4788	30.3828	32.1267	33.6307	29.7611	29.5504	30.4616	29.4704	29.2083	29.4356	32.2534	33.2336	33.2897	30.65	30.3862	33.1591	34.0349	32.3459	30.0152	29.9369	32.53	33.7353	30.432	29.7879	30.7047	29.6631	29.6696	29.4348	32.5918	33.2619	33.4943	30.7679	30.2452	32.7648	33.6088	0.805282	1.51764	1.01483	0.778176	4	5	4	5
Q64518	Atp2a3	Sarcoplasmic/endoplasmic reticulum calcium ATPase 3	AT2A3_MOUSE	14	23.392	21.7696	NaN	25.8874	22.5181	25.0373	NaN	NaN	NaN	23.8409	NaN	24.9974	24.1021	24.5472	26.8141	26.6172	24.718	24.9102	NaN	NaN	NaN	28.0606	NaN	28.6474	NaN	NaN	NaN	NaN	NaN	27.0761	26.9188	27.484	28.3809	28.6667	26.3511	27.0274	NaN	NaN	0.077045	0.610404	3	2	3	5
G5E829	Atp2b1	Plasma membrane calcium-transporting ATPase 1	AT2B1_MOUSE	7	NaN	NaN	NaN	NaN	NaN	NaN	NaN	NaN	NaN	23.0035	NaN	NaN	NaN	NaN	24.6168	24.8165	22.2366	NaN	NaN	NaN	NaN	NaN	NaN	NaN	NaN	NaN	NaN	NaN	NaN	NaN	NaN	NaN	24.9502	24.8227	NaN	NaN	NaN	NaN	NaN	0.0624303	0	0	1	3
Q6Q477	Atp2b4	Plasma membrane calcium-transporting ATPase 4	AT2B4_MOUSE	20	26.8557	25.3802	25.9354	26.3596	26.9811	27.668	22.906	25.2611	25.9686	25.9615	25.9534	27.1984	27.1987	26.4197	26.861	25.7493	26.5312	26.6085	26.6659	25.7525	26.7012	26.698	26.9222	27.5338	NaN	26.4664	26.4841	26.2415	25.9806	27.1987	26.7511	26.5843	26.7943	25.6736	26.2428	26.2189	0.271274	0.374938	0.380393	0.279902	4	5	4	5
P50992	Atp4b	Potassium-transporting ATPase subunit beta	ATP4B_MOUSE	2	NaN	NaN	NaN	NaN	NaN	NaN	22.3985	25.6642	NaN	NaN	NaN	NaN	NaN	NaN	NaN	NaN	NaN	NaN	NaN	NaN	NaN	NaN	NaN	NaN	NaN	NaN	NaN	NaN	NaN	NaN	NaN	NaN	NaN	NaN	NaN	NaN	NaN	NaN	NaN	NaN	0	2	0	0
A2AKU9	Atp5c1	ATP synthase subunit gamma	A2AKU9_MOUSE	15	30.0084	29.4945	29.0288	29.7649	30.1874	28.5613	29.3208	29.2753	29.4268	29.0449	29.6295	29.3401	30.3796	29.9783	28.9707	29.9268	30.8389	30.9054	29.8722	29.7688	29.772	29.8924	30.3279	28.5148	29.5947	29.4614	29.6529	29.6909	29.2038	29.7422	30.2294	30.4709	29.3271	29.4644	30.0189	30.3376	0.045181	0.418125	0.289736	0.338153	4	5	4	5
Q03265	Atp5f1a	ATP synthase subunit alpha, mitochondrial	ATPA_MOUSE	40	33.6944	32.8422	33.2137	33.5062	34.1223	32.6786	33.2147	32.7699	32.9606	33.5867	34.5527	33.1192	34.0184	33.6839	33.2168	32.9188	33.7453	34.78	33.4458	33.0984	33.1103	33.6307	34.0592	32.8365	32.8865	33.1753	33.1616	33.0097	32.9687	33.4581	34.1068	34.1604	33.1076	32.9567	33.9505	34.3502	0.183642	0.398099	0.397237	0.400114	4	5	4	5
P56480	Atp5f1b	ATP synthase subunit beta, mitochondrial	ATPB_MOUSE	34	33.9505	33.1133	33.5412	33.6839	33.9933	33.3698	33.3169	33.0324	33.4943	32.8563	33.5754	33.3436	34.0017	33.8792	33.1353	32.7844	33.6735	34.78	33.5296	32.8967	32.8752	33.7047	34.212	33.3169	33.1296	33.2336	33.1466	32.8138	33.2068	33.5978	33.9417	34.1068	33.0371	32.6139	33.5867	34.4396	0.294097	0.376676	0.330363	0.491686	4	5	4	5
Q9D3D9	Atp5f1d	ATP synthase subunit delta, mitochondrial	ATPD_MOUSE	3	26.2912	25.6215	NaN	25.4301	NaN	NaN	NaN	NaN	24.4105	NaN	NaN	NaN	24.4303	NaN	NaN	NaN	25.9679	NaN	NaN	25.5055	NaN	NaN	NaN	NaN	NaN	NaN	NaN	NaN	NaN	NaN	NaN	NaN	NaN	NaN	NaN	NaN	NaN	NaN	NaN	NaN	3	1	1	1
P56382	Atp5f1e	ATP synthase subunit epsilon, mitochondrial	ATP5E_MOUSE	3	NaN	NaN	27.7344	NaN	NaN	NaN	25.013	27.9506	28.1025	NaN	NaN	NaN	28.0447	NaN	NaN	27.4496	28.8074	29.4932	NaN	NaN	26.5234	NaN	NaN	NaN	28.1953	28.3755	NaN	NaN	NaN	NaN	NaN	NaN	NaN	NaN	28.2161	28.4315	NaN	0.0882091	NaN	0.105337	1	3	1	3
Q06185	Atp5me	ATP synthase subunit e, mitochondrial	ATP5I_MOUSE	7	27.3576	26.3617	27.2736	26.5016	27.2911	25.3978	26.8307	26.3828	27.3806	26.8656	28.2892	25.9764	28.9306	26.8644	26.5912	26.905	28.843	29.4632	28.0928	26.9138	27.178	27.2734	27.7756	NaN	27.5137	27.39	27.7778	27.1939	27.5877	26.9837	28.1379	28.1456	27.2456	27.4062	28.1787	28.7938	0.392551	0.132618	0.369616	0.437346	4	5	4	5
P56135	Atp5mf	ATP synthase subunit f, mitochondrial	ATPK_MOUSE	5	29.2752	28.5572	28.4783	29.1635	29.8326	28.8186	28.5932	28.3327	28.5403	28.5354	28.4164	29.0609	29.4367	29.2172	28.9953	29.1297	29.9018	29.9064	29.2433	28.3881	28.3324	29.5259	29.7992	28.9291	28.8527	28.897	28.7175	28.752	28.4658	29.1428	29.2679	29.0778	28.8666	28.5935	29.6463	29.8069	0.410234	0.353424	0.245602	0.355703	4	5	4	5
Q9CPQ8	Atp5mg	ATP synthase subunit g, mitochondrial	ATP5L_MOUSE	7	28.8328	27.5228	28.9015	27.5808	27.9632	26.8226	27.1737	27.4882	28.3155	27.3953	28.6203	26.5289	27.9948	26.8034	28.1147	28.6704	30.0923	30.2434	28.4517	27.7695	27.9869	28.6453	28.6262	28.1218	27.539	27.7377	27.9151	27.7327	27.9058	28.1293	28.0297	28.3528	27.7539	27.8296	28.8831	29.3432	0.275729	0.309946	0.116502	0.483976	4	5	4	5
P56379	Atp5mj	ATP synthase subunit ATP5MJ, mitochondrial	ATP68_MOUSE	2	27.6345	26.6088	26.5764	23.259	28.0371	26.7909	26.6087	25.921	26.3327	25.8719	27.0166	27.0307	27.6445	27.6718	26.6382	26.0139	27.5245	28.299	26.5839	26.5247	NaN	NaN	28.2551	NaN	NaN	NaN	NaN	NaN	NaN	27.4888	27.8691	27.5519	25.9279	25.7777	26.3218	27.2262	0.0290328	NaN	0.185336	0.552975	4	5	4	5
Q78IK2	Atp5mk	ATP synthase membrane subunit K, mitochondrial	ATPMK_MOUSE	4	28.361	26.6171	27.5544	26.2826	28.026	NaN	27.598	27.2669	27.8553	27.221	27.9751	24.6431	28.1304	25.3531	27.742	27.3622	28.6694	28.9505	27.9385	NaN	27.0555	27.911	27.8696	NaN	27.514	27.6887	27.6437	27.2729	27.5678	26.5087	27.8658	27.247	27.5965	27.3587	28.1059	28.6196	0.307941	0.103183	0.359352	0.426174	4	4	4	5
Q9CQQ7	Atp5pb	ATP synthase F(0) complex subunit B1, mitochondrial	AT5F1_MOUSE	17	30.1496	29.0909	30.0967	30.3232	29.6906	29.4454	30.1176	28.7871	29.902	29.9034	28.8291	29.7478	31.048	29.7425	29.6189	30.1609	30.9417	30.9356	30.4727	29.4663	29.6615	29.9375	30.4434	29.3224	29.6738	29.7508	29.7993	29.8551	29.531	29.94	30.8536	30.2663	29.3478	29.7199	30.5938	30.9714	0.321577	0.305582	0.439973	0.433406	4	5	4	5
Q9DCX2	Atp5pd	ATP synthase subunit d, mitochondrial	ATP5H_MOUSE	11	27.0986	27.1857	26.0772	26.8679	28.3386	25.1118	24.8821	23.549	26.8071	NaN	26.0547	27.9609	28.673	30.3303	26.8077	25.6019	27.7272	28.3035	27.0322	27.2941	26.2702	27.3173	28.8036	25.7013	25.6914	NaN	26.6094	NaN	26.2419	28.1791	28.3265	30.2422	26.9107	25.5947	27.3833	28.0978	0.29144	1.17921	0.583608	1.31963	4	5	3	5
P97450	Atp5pf	ATP synthase-coupling factor 6, mitochondrial	ATP5J_MOUSE	3	24.1768	23.4068	23.5241	24.5401	NaN	NaN	23.4868	NaN	NaN	NaN	NaN	23.9071	23.9443	27.0395	22.8639	NaN	22.3244	24.0663	NaN	NaN	NaN	NaN	NaN	NaN	NaN	NaN	NaN	NaN	NaN	NaN	NaN	NaN	NaN	NaN	NaN	NaN	NaN	NaN	NaN	NaN	4	1	2	4
Q9DB20	Atp5po	ATP synthase subunit O, mitochondrial	ATPO_MOUSE	15	30.2979	28.8059	29.3108	28.7672	29.8249	28.4216	28.9845	28.8914	29.9871	28.7915	29.607	28.8745	30.0317	29.7717	28.6083	29.4489	30.3579	31.2503	30.008	28.9244	29.1562	29.0212	29.9037	28.8991	28.5239	29.0133	29.2477	28.923	29.6076	29.2106	30.0633	30.0807	28.747	29.1189	29.8313	30.8331	0.390785	0.384545	0.349893	0.572231	4	5	4	5
Q9Z1G4	Atp6v0a1	V-type proton ATPase 116 kDa subunit a1	VPP1_MOUSE	8	NaN	NaN	NaN	NaN	23.5162	NaN	NaN	NaN	23.2346	NaN	NaN	22.2889	23.6327	NaN	25.3086	24.2576	24.7984	23.8937	NaN	NaN	NaN	NaN	23.8207	NaN	NaN	NaN	NaN	NaN	NaN	NaN	24.4058	NaN	24.4191	24.4998	24.3261	24.39	NaN	NaN	NaN	0.0501465	0	2	2	4
P51863	Atp6v0d1	V-type proton ATPase subunit d 1	VA0D1_MOUSE	8	23.3456	NaN	22.9402	23.5213	NaN	NaN	NaN	NaN	NaN	NaN	24.3345	NaN	23.6484	21.6365	26.249	25.8206	25.0657	25.1961	NaN	NaN	NaN	NaN	NaN	NaN	NaN	NaN	NaN	NaN	25.1849	NaN	24.7757	NaN	25.5175	25.4876	24.4525	24.5769	NaN	NaN	0.199239	0.381009	3	0	2	5
P50516	Atp6v1a	V-type proton ATPase catalytic subunit A	VATA_MOUSE	33	28.4949	28.5451	29.6861	27.8356	27.9031	28.1841	28.7031	28.1529	28.4864	28.5447	28.8062	27.6986	27.7058	26.8441	29.2074	29.593	28.6557	28.8949	28.6199	28.4052	28.5804	28.3568	28.3662	28.3244	28.6373	28.5451	28.3743	28.4599	28.4495	28.1893	28.12	27.58	28.9319	28.6793	28.3738	28.5571	0.0892358	0.0953094	0.120795	0.30621	4	5	4	5
P62814	Atp6v1b2	V-type proton ATPase subunit B, brain isoform	VATB2_MOUSE	22	27.0602	26.3267	27.0488	26.6587	25.52	27.9645	26.6232	26.5956	28.1238	27.428	27.538	26.3316	26.8125	24.6272	28.6025	28.2836	27.5396	28.1995	27.2865	27.3519	27.2968	27.2927	26.5211	27.5965	27.4212	27.2644	27.5316	27.1266	27.482	27.1222	27.1619	26.4551	27.9798	27.8285	27.3903	27.485	0.0211647	0.254553	0.127055	0.346995	4	5	4	5
Q9Z1G3	Atp6v1c1	V-type proton ATPase subunit C 1	VATC1_MOUSE	7	24.5962	24.4442	NaN	22.5006	24.7751	24.7097	22.6861	22.7003	23.6889	22.1096	23.4664	24.8235	24.8112	24.1847	26.086	25.2978	24.535	24.0644	24.5556	24.9254	NaN	NaN	25.1421	24.7494	NaN	NaN	NaN	NaN	24.4207	24.7239	24.6273	24.595	25.4526	24.975	24.0971	24.5241	0.180248	0.191278	0.105268	0.366918	3	5	4	5
P57746	Atp6v1d	V-type proton ATPase subunit D	VATD_MOUSE	8	24.5283	24.2974	24.0079	23.582	NaN	NaN	22.5169	22.1572	NaN	NaN	23.4127	NaN	22.4932	23.0354	22.7135	24.2808	22.7319	23.712	NaN	NaN	24.2074	NaN	NaN	NaN	NaN	NaN	NaN	NaN	NaN	NaN	NaN	NaN	NaN	24.0665	NaN	NaN	NaN	NaN	NaN	NaN	4	2	2	5
P50518	Atp6v1e1	V-type proton ATPase subunit E 1	VATE1_MOUSE	6	26.7956	26.7077	26.6535	25.4788	25.5947	25.5409	26.0903	25.8412	26.606	25.834	26.9632	25.3258	26.2178	24.8565	26.6105	26.8304	26.2	27.1303	25.9904	26.1312	25.7044	26.0222	26.1541	26.0856	25.9937	26.1014	26.0426	25.8613	26.0468	26.1718	25.9156	25.6634	26.4302	26.4774	25.8784	26.1825	0.120802	0.0419618	0.0975281	0.234292	4	5	4	5
Q9CR51	Atp6v1g1	V-type proton ATPase subunit G 1	VATG1_MOUSE	5	24.3786	23.9509	25.1715	NaN	23.9698	23.91	25.0282	24.1117	25.2928	24.1346	24.1972	22.2226	24.5609	NaN	23.3537	26.7446	24.7189	26.1006	NaN	NaN	25.297	NaN	NaN	NaN	25.7218	NaN	25.9979	NaN	NaN	NaN	25.4303	NaN	NaN	25.3765	24.9747	25.2289	NaN	0.134922	NaN	0.138024	3	5	4	4
Q8BVE3	Atp6v1h	V-type proton ATPase subunit H	VATH_MOUSE	11	26.1682	24.7704	25.8232	24.4005	24.2382	24.8461	26.0858	24.6021	NaN	25.6919	23.3153	22.8078	23.9685	23.1741	26.9174	27.7296	26.7175	25.1244	26.0595	25.3809	25.6374	25.1808	NaN	25.4187	25.9054	NaN	NaN	25.6162	NaN	NaN	24.8076	24.9956	26.239	26.8009	25.9036	25.5001	0.273158	0.236306	0.386271	0.474615	4	4	4	5
Q811I0	Atpaf1	ATP synthase mitochondrial F1 complex assembly factor 1	ATPF1_MOUSE	6	24.7317	24.0875	NaN	23.9482	24.122	NaN	NaN	NaN	NaN	NaN	24.7425	23.0138	24.4818	22.8718	21.24	NaN	24.201	25.2807	24.6301	NaN	NaN	NaN	24.4845	NaN	NaN	NaN	NaN	NaN	24.2415	23.174	24.6046	23.5277	NaN	NaN	24.1146	24.612	NaN	NaN	0.445379	0.364228	3	1	3	4
Q91YY4	Atpaf2	ATP synthase mitochondrial F1 complex assembly factor 2	ATPF2_MOUSE	10	25.4084	25.3786	24.211	24.3197	25.8308	23.695	24.1073	23.9531	25.3259	24.5043	27.1166	25.064	25.4392	25.4514	25.7561	23.2121	26.5694	27.2343	NaN	NaN	NaN	25.6559	26.088	NaN	NaN	NaN	26.189	NaN	25.9201	25.8787	25.6229	25.7002	25.4572	NaN	25.4572	26.4434	NaN	0.049497	0.108038	0.362454	4	5	4	5
P28658	Atxn10	Ataxin-10	ATX10_MOUSE	7	NaN	23.4197	23.9891	21.4775	24.7493	23.9885	NaN	22.3109	21.4311	23.1425	23.4233	23.853	NaN	20.6334	22.4841	23.017	21.1771	22.2656	NaN	NaN	23.3757	NaN	NaN	24.1021	NaN	NaN	NaN	NaN	23.1141	23.851	NaN	NaN	NaN	23.4741	NaN	NaN	NaN	NaN	0.353517	NaN	3	4	3	5
O70305	Atxn2	Ataxin-2	ATX2_MOUSE	10	24.9822	25.0226	25.7495	23.2816	24.5811	23.926	25.4799	24.227	26.0273	23.3633	24.8633	25.0152	25.3989	23.3325	25.3798	25.7754	25.8565	26.4696	25.0543	25.3089	25.0818	NaN	25.161	NaN	25.4601	NaN	25.6252	NaN	25.4268	25.3466	25.7074	NaN	25.0139	25.0335	25.3879	25.8497	0.0993061	0.158916	0.134926	0.288255	4	5	4	5
Q7TQH0	Atxn2l	Ataxin-2-like protein	ATX2L_MOUSE	2	NaN	NaN	NaN	NaN	NaN	NaN	NaN	NaN	NaN	NaN	NaN	NaN	NaN	NaN	NaN	25.3486	NaN	NaN	NaN	NaN	NaN	NaN	NaN	NaN	NaN	NaN	NaN	NaN	NaN	NaN	NaN	NaN	NaN	25.3215	NaN	NaN	NaN	NaN	NaN	NaN	0	0	0	1
Q9JLZ3	Auh	Methylglutaconyl-CoA hydratase, mitochondrial	AUHM_MOUSE	13	28.8697	29.8238	29.3424	28.6189	28.3565	27.6602	28.938	29.3569	29.6285	28.5592	29.4077	27.4217	28.3991	27.736	28.493	28.906	29.0514	28.7497	28.7574	29.0993	28.5946	28.828	28.8938	28.416	28.897	29.1359	29.0118	28.1419	28.7305	28.5386	28.4548	28.3218	28.2488	28.6068	28.8188	28.8394	0.14948	0.173688	0.164716	0.1863	4	5	4	5
Q64726	Azgp1	Zinc-alpha-2-glycoprotein	ZA2G_MOUSE	4	NaN	23.9339	NaN	NaN	22.8488	NaN	NaN	NaN	NaN	NaN	NaN	NaN	NaN	24.3382	NaN	NaN	NaN	NaN	NaN	NaN	NaN	NaN	NaN	NaN	NaN	NaN	NaN	NaN	NaN	NaN	NaN	24.6422	NaN	NaN	NaN	NaN	NaN	NaN	NaN	NaN	1	1	0	1
P01887	B2m	Beta-2-microglobulin	B2MG_MOUSE	6	24.7106	24.5889	29.1228	25.8713	24.9468	24.7083	NaN	24.6218	26.81	25.2832	26.6385	25.4521	25.7952	25.3147	27.3383	26.8482	26.348	26.4834	NaN	NaN	28.438	NaN	NaN	NaN	NaN	NaN	26.6572	25.4675	26.4588	26.3201	25.6703	25.2766	27.0679	26.4947	26.191	26.2493	NaN	NaN	0.325667	0.418929	4	4	4	5
Q8K3W0	Babam2	BRISC and BRCA1-A complex member 2	BABA2_MOUSE	4	NaN	NaN	23.5238	NaN	22.2534	NaN	NaN	NaN	NaN	NaN	22.695	21.3533	22.2864	21.6189	23.2391	23.3834	22.5298	22.694	NaN	NaN	25.6884	NaN	NaN	NaN	NaN	NaN	NaN	NaN	NaN	NaN	NaN	NaN	NaN	25.8573	NaN	NaN	NaN	NaN	NaN	NaN	1	1	3	5
Q91YN9	Bag2	BAG family molecular chaperone regulator 2	BAG2_MOUSE	3	NaN	NaN	NaN	NaN	NaN	NaN	NaN	NaN	NaN	NaN	NaN	23.0094	NaN	22.85	NaN	NaN	22.1961	23.0007	NaN	NaN	NaN	NaN	NaN	NaN	NaN	NaN	NaN	NaN	NaN	NaN	NaN	NaN	NaN	NaN	NaN	NaN	NaN	NaN	NaN	NaN	0	0	1	3
Q9JLV1	Bag3	BAG family molecular chaperone regulator 3	BAG3_MOUSE	18	25.3022	25.1937	26.2486	27.052	27.1568	26.2133	25.4173	26.0228	25.9573	25.3931	26.5846	27.1149	27.0411	27.2297	25.2561	26.4365	27.8439	28.016	25.6837	25.3527	26.0273	27.0071	27.2823	26.7376	25.9615	26.5139	26.5107	26.2212	26.1838	27.4665	27.3734	27.5098	25.5407	26.0067	27.1012	27.4561	0.55018	0.33807	0.461929	0.517843	4	5	4	5
Q8CI32	Bag5	BAG family molecular chaperone regulator 5	BAG5_MOUSE	4	NaN	NaN	NaN	NaN	NaN	NaN	NaN	NaN	NaN	NaN	22.9005	NaN	NaN	NaN	22.5917	22.5328	22.4228	22.3844	NaN	NaN	NaN	NaN	NaN	NaN	NaN	NaN	NaN	NaN	NaN	NaN	NaN	NaN	NaN	NaN	NaN	NaN	NaN	NaN	NaN	NaN	0	0	1	4
Q9Z1R2	Bag6	Large proline-rich protein BAG6	BAG6_MOUSE	10	24.5112	NaN	23.9885	24.078	23.5591	24.2911	23.5999	22.698	24.2145	NaN	22.4457	24.5945	24.7952	23.6606	24.1891	24.715	25.3728	25.0856	NaN	NaN	25.0869	NaN	NaN	NaN	NaN	NaN	24.3779	NaN	NaN	24.8873	24.7275	24.7811	24.0411	24.3637	24.7603	24.9323	NaN	NaN	0.0782441	0.235113	3	5	3	5
O54962	Banf1	Barrier-to-autointegration factor	BAF_MOUSE	2	NaN	NaN	22.7916	NaN	NaN	NaN	NaN	NaN	NaN	NaN	NaN	24.5372	23.0934	26.2215	NaN	NaN	NaN	NaN	NaN	NaN	NaN	NaN	NaN	NaN	NaN	NaN	NaN	NaN	NaN	24.8796	NaN	26.5885	NaN	NaN	NaN	NaN	NaN	NaN	NaN	NaN	1	0	2	1
Q07813	Bax	Apoptosis regulator BAX	BAX_MOUSE	3	NaN	NaN	NaN	NaN	NaN	23.5548	NaN	NaN	NaN	NaN	NaN	23.859	23.6258	23.0258	25.9537	24.8783	23.1255	23.1636	NaN	NaN	NaN	NaN	NaN	NaN	NaN	NaN	NaN	NaN	NaN	24.4329	NaN	NaN	25.8618	24.47	NaN	NaN	NaN	NaN	NaN	0.633747	0	1	2	5
Q9Z277	Baz1b	Tyrosine-protein kinase BAZ1B	BAZ1B_MOUSE	6	NaN	NaN	NaN	NaN	NaN	NaN	NaN	NaN	24.5762	NaN	NaN	NaN	NaN	NaN	24.5949	23.6796	NaN	NaN	NaN	NaN	NaN	NaN	NaN	NaN	NaN	NaN	NaN	NaN	NaN	NaN	NaN	NaN	NaN	23.4736	NaN	NaN	NaN	NaN	NaN	NaN	0	1	0	2
Q9R069	Bcam	Basal cell adhesion molecule	BCAM_MOUSE	23	27.786	27.3769	28.3875	28.0882	27.4478	29.3085	27.6239	27.164	27.327	28.9546	27.8989	28.5248	28.0805	27.7325	27.7574	27.0585	28.0526	27.0844	27.6713	27.5906	28.2013	28.3999	27.8816	29.1855	27.3044	27.6065	27.3564	28.6737	27.5221	28.6615	28.1402	28.2972	27.595	27.3544	27.5086	27.2094	0.273794	0.670174	0.337739	0.33032	4	5	4	5
Q61334	Bcap29	B-cell receptor-associated protein 29	BAP29_MOUSE	3	NaN	NaN	NaN	NaN	NaN	NaN	NaN	NaN	NaN	NaN	24.1489	NaN	23.6548	NaN	25.491	23.9521	24.1013	24.6665	NaN	NaN	NaN	NaN	NaN	NaN	NaN	NaN	NaN	NaN	NaN	NaN	NaN	NaN	NaN	NaN	NaN	NaN	NaN	NaN	NaN	NaN	0	0	2	4
Q61335	Bcap31	B-cell receptor-associated protein 31	BAP31_MOUSE	11	29.0272	28.8925	29.6203	28.5237	28.5616	28.8219	29.3827	28.9939	29.0288	29.2206	29.0592	28.3537	28.2697	27.0249	29.0168	28.3637	28.304	28.784	28.6399	28.9343	28.1816	28.5849	28.6427	28.9991	28.6279	29.0776	28.7106	28.2472	28.7833	28.5361	28.2737	27.3763	28.9387	28.5732	28.6658	28.8287	0.208458	0.149469	0.179493	0.333764	4	5	4	5
Q8CCN5	Bcas3	BCAS3 microtubule associated cell migration factor	BCAS3_MOUSE	4	NaN	NaN	NaN	NaN	NaN	NaN	NaN	NaN	NaN	NaN	NaN	22.508	NaN	NaN	23.0711	23.1397	22.6354	23.2146	NaN	NaN	NaN	NaN	NaN	NaN	NaN	NaN	NaN	NaN	NaN	NaN	NaN	NaN	NaN	NaN	NaN	NaN	NaN	NaN	NaN	NaN	0	0	1	4
O35855	Bcat2	Branched-chain-amino-acid aminotransferase, mitochondrial	BCAT2_MOUSE	16	29.8797	29.1131	29.9677	28.9391	28.2887	29.1674	29.5068	29.2032	29.7622	30.0085	30.2422	28.5716	29.0693	28.108	29.5935	29.2622	30.3699	30.5387	29.3146	28.9657	29.1357	29.2947	29.0729	29.5318	29.3005	29.293	29.2664	29.8272	29.6128	29.2499	29.034	28.3747	29.4044	29.2217	30.1117	30.1523	0.109721	0.114142	0.244439	0.449284	4	5	4	5
P50136	Bckdha	2-oxoisovalerate dehydrogenase subunit alpha, mitochondrial	ODBA_MOUSE	23	29.6414	29.0259	29.6285	28.6107	29.1183	28.3997	29.7268	29.2936	29.7039	29.1452	29.9366	28.4947	29.274	28.6731	28.822	29.0266	29.9237	30.1239	29.3283	29.2825	29.1039	29.3738	29.3298	28.7844	29.5524	29.422	29.4291	29.0915	29.5651	28.9043	29.2366	28.7759	28.7615	28.802	29.378	29.5872	0.0795006	0.185006	0.199204	0.284293	4	5	4	5
Q6P3A8	Bckdhb	2-oxoisovalerate dehydrogenase subunit beta, mitochondrial	ODBB_MOUSE	15	29.3512	29.2787	30.0609	28.9306	27.9552	28.478	29.3787	28.5794	29.406	28.4647	29.7144	28.21	28.8917	28.082	28.1144	28.9205	29.0329	29.141	29.0481	29.1865	29.2047	28.8601	28.6591	28.4799	29.3402	29.1388	28.9535	28.6054	29.0823	28.2943	28.8077	28.3382	28.135	28.4939	28.7664	28.8131	0.107097	0.238424	0.227461	0.194802	4	5	4	5
O55028	Bckdk	[3-methyl-2-oxobutanoate dehydrogenase [lipoamide]] kinase, mitochondrial	BCKD_MOUSE	9	26.9795	26.1503	26.0887	24.2938	24.4252	22.9373	25.7277	24.891	27.4203	NaN	27.1372	23.9722	25.2529	22.9886	26.1243	26.0835	25.7118	27.3777	25.8734	25.991	25.8073	NaN	25.4955	NaN	25.6738	NaN	26.5072	NaN	26.3074	25.226	25.7585	NaN	25.8629	25.9837	26.0024	26.2746	0.0649978	0.399751	0.369388	0.124788	4	5	3	5
P59017	Bcl2l13	Bcl-2-like protein 13	B2L13_MOUSE	7	27.305	27.9156	25.1825	26.6221	26.2845	25.7197	26.6531	26.4405	27.123	25.8268	28.1952	25.7408	25.5338	25.2493	26.2864	27.6921	28.2887	28.034	27.2478	26.7977	26.2163	26.7922	27.2355	26.9233	26.9395	26.9617	26.7439	NaN	27.4912	26.6181	26.7643	26.3968	26.4708	26.5412	27.3222	27.5221	0.282943	0.125887	0.344694	0.380852	4	5	4	5
Q8K019	Bclaf1	Bcl-2-associated transcription factor 1	BCLF1_MOUSE	5	NaN	NaN	NaN	NaN	NaN	22.8965	NaN	NaN	NaN	NaN	24.3019	NaN	NaN	NaN	23.4951	23.7939	NaN	NaN	NaN	NaN	NaN	NaN	NaN	NaN	NaN	NaN	NaN	NaN	NaN	NaN	NaN	NaN	NaN	NaN	NaN	NaN	NaN	NaN	NaN	NaN	0	1	1	2
Q9CZP5	Bcs1l	Mitochondrial chaperone BCS1	BCS1_MOUSE	15	25.4568	25.2139	26.4767	23.0634	23.406	22.5264	25.042	25.0208	25.934	24.9197	26.481	23.3549	25.662	22.8734	26.1035	25.6304	26.3012	26.4941	25.7925	25.6331	25.7451	NaN	24.4289	NaN	25.5349	25.4827	25.5706	25.192	25.6838	25.331	25.4354	24.2296	25.3775	25.3491	25.8272	25.6524	0.0561024	0.309351	0.147346	0.345647	4	5	4	5
Q80XN0	Bdh1	D-beta-hydroxybutyrate dehydrogenase, mitochondrial	BDH_MOUSE	16	NaN	NaN	NaN	23.6517	24.6364	NaN	NaN	NaN	NaN	NaN	NaN	24.8736	26.1003	24.6639	22.0059	NaN	26.7004	25.1032	NaN	NaN	NaN	NaN	26.0351	NaN	NaN	NaN	NaN	NaN	NaN	25.4098	26.2145	26.3576	NaN	NaN	26.1081	24.8933	NaN	NaN	0.38447	0.451858	1	1	2	4
P28653	Bgn	Biglycan	PGS1_MOUSE	24	31.196	30.9207	31.7137	31.2356	30.5681	32.2052	30.8784	30.9025	31.1156	31.7677	31.3077	31.4388	31.2124	31.4141	30.0113	30.2543	31.1537	29.9457	30.7346	30.6191	31.1173	31.4077	30.685	32.2124	30.7627	31.1678	30.8555	31.7588	30.8009	31.7144	31.2043	31.7469	29.9359	30.3365	30.8963	29.7585	0.254796	0.530848	0.295464	0.621028	4	5	4	5
O35490	Bhmt	Betaine--homocysteine S-methyltransferase 1	BHMT1_MOUSE	15	28.3074	25.7468	25.0669	25.3516	25.6404	23.1118	25.0816	NaN	25.4178	23.2063	26.4103	23.3944	25.1926	28.6843	26.8542	27.3129	25.6017	26.1898	27.9642	26.0191	24.9596	25.4961	25.8663	NaN	25.3171	NaN	25.2556	NaN	25.9534	24.7736	NaN	29.2054	26.2264	26.8916	25.3881	24.6272	1.04685	0.245763	0.54804	1.39699	4	4	4	5
Q921C5	Bicd2	Protein bicaudal D homolog 2	BICD2_MOUSE	2	NaN	NaN	25.6114	NaN	NaN	NaN	NaN	NaN	24.8034	24.4289	NaN	NaN	NaN	23.7659	NaN	NaN	NaN	NaN	NaN	NaN	NaN	NaN	NaN	NaN	NaN	NaN	NaN	NaN	NaN	NaN	NaN	NaN	NaN	NaN	NaN	NaN	NaN	NaN	NaN	NaN	1	1	1	1
O08539	Bin1	Myc box-dependent-interacting protein 1	BIN1_MOUSE	8	NaN	NaN	NaN	NaN	NaN	NaN	NaN	NaN	NaN	23.5678	23.1508	NaN	23.3943	23.6858	24.7713	23.3683	23.9194	23.7301	NaN	NaN	NaN	NaN	NaN	NaN	NaN	NaN	NaN	NaN	NaN	NaN	NaN	25.2667	25.8911	NaN	NaN	25.5567	NaN	NaN	NaN	0.216937	0	0	3	5
O88738	Birc6	Baculoviral IAP repeat-containing protein 6	BIRC6_MOUSE	6	22.8061	22.8739	NaN	NaN	21.6986	21.7216	NaN	NaN	NaN	NaN	21.4179	21.3874	NaN	NaN	23.6009	NaN	20.9314	23.3431	NaN	NaN	NaN	NaN	NaN	NaN	NaN	NaN	NaN	NaN	NaN	NaN	NaN	NaN	24.3698	NaN	NaN	23.5935	NaN	NaN	NaN	0.371542	2	2	2	3
Q8VD62	Bles03	UPF0696 protein C11orf68 homolog	CK068_MOUSE	2	NaN	NaN	NaN	NaN	NaN	NaN	NaN	NaN	NaN	NaN	NaN	NaN	22.9382	NaN	24.4466	24.4733	24.6793	23.1085	NaN	NaN	NaN	NaN	NaN	NaN	NaN	NaN	NaN	NaN	NaN	NaN	NaN	NaN	NaN	NaN	NaN	NaN	NaN	NaN	NaN	NaN	0	0	1	4
Q8R016	Blmh	Bleomycin hydrolase	BLMH_MOUSE	12	26.764	NaN	24.857	NaN	24.0138	24.2185	25.111	24.2563	25.7596	24.5173	25.0821	24.372	24.5702	22.1531	26.73	26.9163	26.1392	25.0835	26.1004	NaN	NaN	NaN	NaN	NaN	25.4901	NaN	25.7469	25.7239	25.564	25.5903	25.2235	NaN	26.4374	26.3899	25.9994	24.6625	NaN	0.125535	0.14032	0.435463	2	5	4	5
Q9CY64	Blvra	Biliverdin reductase A	BIEA_MOUSE	16	27.0032	26.6266	27.4958	26.3544	26.3655	27.0388	27.1608	27.2017	26.9327	27.2911	27.6685	26.9916	27.4074	26.0772	27.8798	27.8421	27.3	26.7862	26.8865	26.9185	26.7402	26.7498	27.067	26.8968	27.1943	27.4987	27.1346	26.9535	26.7594	27.1312	27.0262	26.8371	27.5622	27.7482	26.7493	26.6012	0.0637688	0.158557	0.106347	0.370338	4	5	4	5
Q923D2	Blvrb	Flavin reductase (NADPH)	BLVRB_MOUSE	15	29.6718	28.454	28.7562	28.89	28.7085	28.3427	28.602	28.0264	29.0714	28.6866	29.0463	29.241	29.1664	29.0427	29.9238	30.1684	29.8999	29.1766	29.3177	28.8313	28.3486	29.2156	29.2394	28.7514	28.8427	29.1229	29.0337	29.2368	28.9754	29.6204	29.153	29.6031	29.6978	29.4351	29.5194	29.0555	0.281389	0.137511	0.197364	0.159219	4	5	4	5
P98063	Bmp1	Bone morphogenetic protein 1	BMP1_MOUSE	7	NaN	NaN	NaN	NaN	NaN	NaN	NaN	NaN	NaN	23.6648	NaN	NaN	NaN	NaN	NaN	NaN	NaN	NaN	NaN	NaN	NaN	NaN	NaN	NaN	NaN	NaN	NaN	NaN	NaN	NaN	NaN	NaN	NaN	NaN	NaN	NaN	NaN	NaN	NaN	NaN	0	0	1	0
Q6QD59	Bnip1	Vesicle transport protein SEC20	SEC20_MOUSE	4	23.5867	24.2474	24.1085	23.5552	NaN	23.9419	NaN	NaN	NaN	21.9847	NaN	23.2974	23.2427	25.8612	NaN	24.6936	25.8825	NaN	NaN	NaN	NaN	NaN	NaN	NaN	NaN	NaN	NaN	NaN	NaN	NaN	NaN	NaN	NaN	NaN	NaN	NaN	NaN	NaN	NaN	NaN	4	1	3	3
Q8CEI1	Bola3	BolA-like protein 3	BOLA3_MOUSE	2	25.2273	24.5042	26.1531	NaN	24.1797	NaN	25.1958	25.1295	26.1439	NaN	26.4811	25.5777	25.2684	24.2527	25.3506	24.8508	25.7255	26.4311	25.2745	NaN	25.4439	NaN	NaN	NaN	25.5587	25.7438	26.368	NaN	25.8716	25.6298	25.4625	NaN	25.4004	24.8816	25.6665	25.9944	0.0829228	0.309117	0.144005	0.309716	3	4	3	5
P15327	Bpgm	Bisphosphoglycerate mutase	PMGE_MOUSE	11	28.6736	26.6141	26.2951	27.0578	27.2628	25.6599	24.8242	25.8856	27.4195	27.6671	26.8876	27.3397	27.6154	27.9695	28.2449	28.0332	28.6279	27.6119	28.0918	26.9141	26.5486	27.4731	27.511	26.2215	25.5195	26.8971	27.0803	27.9064	26.8096	27.8891	27.4099	28.0683	28.081	27.6712	28.3193	26.8112	0.476971	0.477225	0.321374	0.340181	4	5	4	5
Q8R164	Bphl	Valacyclovir hydrolase	BPHL_MOUSE	18	28.515	28.9418	29.0455	28.6001	27.7423	28.3007	29.0028	28.8878	29.112	27.7904	28.9085	27.6465	28.5086	26.8478	28.3954	29.0514	29.2273	29.0337	28.5831	28.8116	28.9734	28.911	28.2298	28.5712	28.9083	28.9972	28.7255	28.585	28.7395	28.0607	28.3476	27.4283	28.0663	28.5061	28.7228	28.6105	0.114468	0.199195	0.198869	0.316419	4	5	4	5
A0A1B0GRV0	Bpnt1	NA	A0A1B0GRV0_MOUSE	13	28.5748	27.5724	28.3365	26.7773	26.516	27.4968	28.0792	28.3633	29.038	27.2606	28.5999	27.0633	27.0355	26.7699	28.2481	27.9793	28.7052	28.7696	28.1209	27.8587	28.0836	27.7314	27.4377	27.8156	28.2256	28.2879	28.4693	27.5872	28.1101	27.4446	27.5325	27.4637	27.9225	28.0505	28.0514	28.0624	0.126688	0.265971	0.226124	0.159083	4	5	4	5
P46737	Brcc3	Lys-63-specific deubiquitinase BRCC36	BRCC3_MOUSE	6	22.9729	22.9454	24.2895	23.9344	NaN	24.5277	24.379	24.9714	24.5045	24.0845	24.4089	23.9562	23.5815	21.1236	25.821	24.6768	21.7643	24.7747	NaN	NaN	NaN	NaN	NaN	24.1524	NaN	24.6422	NaN	NaN	24.3142	24.1713	24.2867	NaN	25.3022	24.8114	NaN	24.6007	NaN	0.237821	0.0518582	0.258309	4	4	4	5
Q7JJ13	Brd2	Bromodomain-containing protein 2	BRD2_MOUSE	2	NaN	NaN	NaN	NaN	NaN	NaN	NaN	NaN	NaN	NaN	NaN	NaN	NaN	NaN	22.6891	NaN	NaN	NaN	NaN	NaN	NaN	NaN	NaN	NaN	NaN	NaN	NaN	NaN	NaN	NaN	NaN	NaN	22.4909	NaN	NaN	NaN	NaN	NaN	NaN	NaN	0	0	0	1
Q8BXV2	Bri3bp	BRI3-binding protein	BRI3B_MOUSE	2	NaN	NaN	23.9729	NaN	NaN	NaN	NaN	NaN	NaN	NaN	NaN	NaN	NaN	NaN	NaN	23.7658	NaN	NaN	NaN	NaN	NaN	NaN	NaN	NaN	NaN	NaN	NaN	NaN	NaN	NaN	NaN	NaN	NaN	23.5598	NaN	NaN	NaN	NaN	NaN	NaN	1	0	0	1
Q8K2Q7	Brox	BRO1 domain-containing protein BROX	BROX_MOUSE	4	NaN	24.3572	24.5972	23.0647	NaN	NaN	22.7069	23.2291	24.4451	23.6941	NaN	21.1087	NaN	21.1055	23.6696	24.6102	22.9299	23.7077	NaN	24.4435	24.2671	NaN	NaN	NaN	NaN	NaN	24.0175	NaN	NaN	NaN	NaN	NaN	23.8996	24.6203	NaN	23.1354	0.0863885	NaN	NaN	0.494949	3	3	2	5
Q9Z2E9	Bscl2	Seipin	BSCL2_MOUSE	2	NaN	23.2971	23.5086	23.3058	NaN	NaN	NaN	NaN	24.3583	23.9889	24.6472	22.8186	24.0338	NaN	NaN	NaN	24.9862	24.8323	NaN	NaN	NaN	NaN	NaN	NaN	NaN	NaN	NaN	NaN	NaN	NaN	NaN	NaN	NaN	NaN	24.7242	NaN	NaN	NaN	NaN	NaN	3	1	4	2
P18572	Bsg	Basigin	BASI_MOUSE	9	30.8436	30.245	29.8286	29.7516	30.362	30.0864	30.3503	30.1045	30.6169	28.7766	30.5823	29.3979	30.1239	29.0032	29.6168	30.16	30.2308	31.0458	30.2308	30.0509	29.6664	29.8023	30.3697	29.9829	30.2759	30.045	30.1516	29.1637	30.3515	29.5441	29.9488	29.5937	29.8065	29.995	30.2164	30.8023	0.175285	0.111271	0.35175	0.349837	4	5	4	5
Q8R2Q8	Bst2	Bone marrow stromal antigen 2	BST2_MOUSE	3	NaN	NaN	NaN	NaN	NaN	NaN	NaN	NaN	NaN	NaN	NaN	NaN	NaN	NaN	NaN	NaN	NaN	NaN	NaN	NaN	NaN	NaN	NaN	NaN	NaN	NaN	NaN	NaN	NaN	NaN	NaN	NaN	NaN	NaN	NaN	NaN	NaN	NaN	NaN	NaN	0	0	0	0
Q8CIF4	Btd	Biotinidase	BTD_MOUSE	2	NaN	NaN	22.9231	NaN	NaN	NaN	NaN	NaN	22.8937	NaN	22.9547	NaN	NaN	NaN	21.0087	22.5426	22.3757	22.7289	NaN	NaN	NaN	NaN	NaN	NaN	NaN	NaN	NaN	NaN	NaN	NaN	NaN	NaN	NaN	NaN	NaN	NaN	NaN	NaN	NaN	NaN	1	1	1	4
Q64152	Btf3	Transcription factor BTF3	BTF3_MOUSE	2	NaN	NaN	NaN	NaN	NaN	NaN	NaN	NaN	NaN	NaN	NaN	NaN	NaN	NaN	24.1245	24.0737	22.3034	25.6458	NaN	NaN	NaN	NaN	NaN	NaN	NaN	NaN	NaN	NaN	NaN	NaN	NaN	NaN	NaN	NaN	NaN	25.3149	NaN	NaN	NaN	NaN	0	0	0	4
Q9CQH7	Btf3l4	Transcription factor BTF3 homolog 4	BT3L4_MOUSE	2	NaN	NaN	26.0408	NaN	NaN	NaN	23.5901	NaN	25.7183	NaN	NaN	NaN	NaN	NaN	24.7862	26.1917	NaN	26.5598	NaN	NaN	25.5288	NaN	NaN	NaN	NaN	NaN	25.3469	NaN	NaN	NaN	NaN	NaN	NaN	26.0821	NaN	25.9595	NaN	NaN	NaN	0.0600285	1	2	0	3
P35991	Btk	Tyrosine-protein kinase BTK	BTK_MOUSE	5	NaN	NaN	NaN	20.5086	22.073	NaN	NaN	NaN	NaN	NaN	NaN	21.1412	20.6528	20.0638	24.6196	24.2398	20.9866	20.1743	NaN	NaN	NaN	NaN	NaN	NaN	NaN	NaN	NaN	NaN	NaN	NaN	NaN	NaN	NaN	NaN	NaN	NaN	NaN	NaN	NaN	NaN	1	1	2	5
Q8BJE2	Btnl9	Butyrophilin-like protein 9	BTNL9_MOUSE	4	23.6941	NaN	23.7472	NaN	NaN	NaN	NaN	NaN	NaN	NaN	23.5769	NaN	NaN	NaN	NaN	NaN	NaN	24.1143	NaN	NaN	NaN	NaN	NaN	NaN	NaN	NaN	NaN	NaN	NaN	NaN	NaN	NaN	NaN	NaN	NaN	NaN	NaN	NaN	NaN	NaN	2	0	1	1
Q9WVA3	Bub3	Mitotic checkpoint protein BUB3	BUB3_MOUSE	10	23.025	NaN	NaN	NaN	25.0905	NaN	NaN	NaN	24.0063	22.6703	25.6511	23.8405	21.49	21.5416	25.9371	27.1617	22.9432	22.7072	NaN	NaN	NaN	NaN	25.0147	NaN	NaN	NaN	24.1302	NaN	NaN	24.4068	NaN	NaN	26.3911	26.6127	24.0382	NaN	NaN	0.420421	NaN	0.659187	1	2	4	5
Q6PGH1	Bud31	Protein BUD31 homolog	BUD31_MOUSE	2	NaN	NaN	NaN	NaN	NaN	NaN	NaN	NaN	NaN	NaN	NaN	NaN	NaN	NaN	24.2685	24.4382	NaN	NaN	NaN	NaN	NaN	NaN	NaN	NaN	NaN	NaN	NaN	NaN	NaN	NaN	NaN	NaN	24.1128	24.1932	NaN	NaN	NaN	NaN	NaN	0.0394079	0	0	0	2
Q9CQC6	Bzw1	Basic leucine zipper and W2 domain-containing protein 1	BZW1_MOUSE	9	23.9203	22.3546	NaN	NaN	NaN	NaN	NaN	NaN	NaN	NaN	24.9569	20.42	24.1981	20.7844	26.4158	25.146	24.8331	25.9235	25.1533	NaN	NaN	NaN	NaN	NaN	NaN	NaN	NaN	NaN	25.7386	NaN	25.1849	NaN	25.9279	25.0566	25.0224	25.7142	NaN	NaN	0.268095	0.316225	2	0	3	5
Q91VK1	Bzw2	Basic leucine zipper and W2 domain-containing protein 2	BZW2_MOUSE	3	NaN	NaN	NaN	NaN	23.0005	NaN	NaN	NaN	NaN	NaN	NaN	NaN	NaN	NaN	23.8247	21.273	NaN	22.7894	NaN	NaN	NaN	NaN	NaN	NaN	NaN	NaN	NaN	NaN	NaN	NaN	NaN	NaN	NaN	NaN	NaN	NaN	NaN	NaN	NaN	NaN	0	1	0	3
P98086	C1qa	Complement C1q subcomponent subunit A	C1QA_MOUSE	4	NaN	NaN	23.1107	NaN	NaN	NaN	NaN	NaN	24.539	23.1277	NaN	21.9829	22.0897	NaN	23.2971	23.7121	23.1098	22.6944	NaN	NaN	NaN	NaN	NaN	NaN	NaN	NaN	NaN	NaN	NaN	NaN	NaN	NaN	23.7158	24.0691	NaN	NaN	NaN	NaN	NaN	0.172309	1	1	3	4
P14106	C1qb	Complement C1q subcomponent subunit B	C1QB_MOUSE	3	24.7108	NaN	24.3955	24.2245	24.5878	23.9048	NaN	24.3044	24.1373	26.2665	24.4548	25.1897	24.1398	NaN	25.3707	25.5357	24.6715	22.7969	NaN	NaN	NaN	NaN	NaN	NaN	NaN	NaN	NaN	26.0568	NaN	25.2996	24.1472	NaN	25.5662	25.4552	NaN	NaN	NaN	NaN	0.593755	0.0543894	3	4	4	4
O35658	C1qbp	Complement component 1 Q subcomponent-binding protein, mitochondrial	C1QBP_MOUSE	5	26.35	NaN	24.9007	25.5428	NaN	25.0615	23.9767	NaN	24.8398	NaN	24.1012	NaN	NaN	24.3231	25.8569	NaN	24.672	25.0744	25.5202	NaN	NaN	25.1273	NaN	25.5596	NaN	NaN	25.1434	NaN	NaN	NaN	NaN	NaN	24.8966	NaN	25.0988	25.4273	0.191387	0.2026	NaN	0.188731	3	3	1	4
Q8CG14	C1sa	Complement C1s-A subcomponent	CS1A_MOUSE	2	23.3044	22.2382	22.4955	NaN	22.1253	21.5828	NaN	NaN	21.8533	NaN	NaN	NaN	NaN	22.1408	22.1224	22.3634	22.3114	NaN	NaN	NaN	NaN	NaN	NaN	NaN	NaN	NaN	NaN	NaN	NaN	NaN	NaN	NaN	NaN	NaN	NaN	NaN	NaN	NaN	NaN	NaN	3	3	0	4
Q80X80	C2cd2l	Phospholipid transfer protein C2CD2L	C2C2L_MOUSE	4	NaN	22.3397	NaN	21.4661	NaN	NaN	NaN	NaN	NaN	NaN	NaN	NaN	NaN	NaN	NaN	NaN	NaN	NaN	NaN	NaN	NaN	NaN	NaN	NaN	NaN	NaN	NaN	NaN	NaN	NaN	NaN	NaN	NaN	NaN	NaN	NaN	NaN	NaN	NaN	NaN	2	0	0	0
P01027	C3	Complement C3	CO3_MOUSE	102	31.5783	30.6557	30.9378	30.8183	30.8827	29.9076	30.0125	30.7131	31.233	31.1993	30.7367	30.7528	30.667	31.4059	31.8557	31.8251	32.168	31.2533	31.0882	30.4277	30.357	30.973	31.1604	30.3643	30.4118	30.9359	31.0839	31.002	30.3795	31.1481	30.7453	31.6344	31.6514	31.3303	31.7124	30.7683	0.255194	0.24933	0.22207	0.237751	4	5	4	5
P01029	C4b	Complement C4-B	CO4B_MOUSE	27	27.9945	26.9688	26.6162	27.2992	27.9157	27.5472	26.146	26.8454	27.1312	27.6726	27.3143	27.0718	26.6625	27.2852	28.4745	28.1737	28.1634	27.5859	27.7643	27.1214	26.6676	27.3988	27.7089	27.6847	26.6292	27.0946	27.2866	27.5176	27.1157	27.3605	26.5714	27.4265	27.9701	27.7225	27.6501	27.5266	0.311766	0.290486	0.262453	0.148263	4	5	4	5
P08607	C4bpa	C4b-binding protein	C4BPA_MOUSE	10	23.815	23.3339	24.623	25.7384	23.2802	NaN	24.0115	22.9608	25.6088	26.2359	25.1866	26.0156	24.543	24.8375	25.7404	26.1205	26.403	25.0908	NaN	NaN	24.6007	25.8489	NaN	NaN	NaN	NaN	25.7626	26.071	25.3064	26.315	25.0592	25.6376	25.7317	26.2017	26.2091	25.3182	0.576304	NaN	0.401917	0.260797	4	4	4	5
P06684	C5	Complement C5	CO5_MOUSE	13	25.2716	NaN	NaN	NaN	23.3441	NaN	NaN	NaN	NaN	NaN	22.4717	24.5889	22.6194	24.7223	24.4744	24.4508	24.534	21.836	24.7807	NaN	NaN	NaN	NaN	NaN	NaN	NaN	NaN	NaN	NaN	24.9397	NaN	25.0265	24.4136	25.0594	NaN	NaN	NaN	NaN	NaN	0.231755	1	1	3	5
E9Q6D8	C6	Complement component C6	E9Q6D8_MOUSE	7	NaN	NaN	NaN	NaN	NaN	NaN	NaN	NaN	21.9269	22.2122	22.6886	NaN	NaN	NaN	22.0847	23.5153	23.3665	NaN	NaN	NaN	NaN	NaN	NaN	NaN	NaN	NaN	NaN	NaN	NaN	NaN	NaN	NaN	NaN	23.3087	23.0889	NaN	NaN	NaN	NaN	0.107517	0	1	2	3
D3YXF5	C7	NA	D3YXF5_MOUSE	15	25.7144	NaN	NaN	23.0209	NaN	NaN	NaN	24.4226	24.3098	25.7206	NaN	23.5375	21.7615	21.5411	24.199	25.2922	25.1112	22.705	25.4043	NaN	NaN	NaN	NaN	NaN	NaN	24.8081	24.6991	25.7901	NaN	25.0943	NaN	NaN	24.8008	24.6416	24.7169	NaN	NaN	0.053383	0.33458	0.0552694	2	2	3	5
Q8K182	C8a	Complement component C8 alpha chain	CO8A_MOUSE	5	23.7416	NaN	NaN	NaN	23.0031	NaN	NaN	NaN	22.9629	NaN	24.4511	22.9499	NaN	24.5353	24.9976	25.0056	24.1373	21.1162	NaN	NaN	NaN	NaN	NaN	NaN	NaN	NaN	NaN	NaN	24.0482	NaN	NaN	24.9993	23.9524	24.7006	24.1374	NaN	NaN	NaN	NaN	0.335712	1	2	2	5
Q8BH35	C8b	Complement component C8 beta chain	CO8B_MOUSE	14	25.8533	22.8585	24.0173	22.6045	22.2444	NaN	22.0625	NaN	24.3161	25.3317	23.9646	23.4687	NaN	24.2421	25.5513	25.6341	25.1934	23.2864	25.1017	NaN	24.6951	NaN	NaN	NaN	NaN	NaN	24.3167	25.2292	24.6782	24.3677	NaN	24.9232	25.0737	25.2266	24.3348	NaN	0.197981	NaN	0.310461	0.243725	4	3	3	5
Q8VCG4	C8g	Complement component C8 gamma chain	CO8G_MOUSE	6	23.2109	24.4158	NaN	25.0776	NaN	NaN	NaN	22.8237	25.031	NaN	23.7756	25.7132	24.5343	25.3366	25.4041	25.1905	25.4986	24.4447	NaN	NaN	NaN	25.2816	NaN	NaN	NaN	NaN	24.9325	NaN	NaN	25.3481	24.3078	25.8088	25.0424	25.0118	24.8027	24.3427	NaN	NaN	0.488871	0.394598	3	2	3	5
P06683	C9	Complement component C9	CO9_MOUSE	4	NaN	NaN	NaN	NaN	NaN	NaN	NaN	NaN	NaN	NaN	NaN	22.9562	22.0228	22.9124	23.5662	23.2743	NaN	NaN	NaN	NaN	NaN	NaN	NaN	NaN	NaN	NaN	NaN	NaN	NaN	NaN	NaN	23.4977	NaN	NaN	NaN	NaN	NaN	NaN	NaN	NaN	0	0	2	3
P13634	Ca1	Carbonic anhydrase 1	CAH1_MOUSE	12	30.4702	28.8241	28.595	29.3147	29.2244	27.9893	26.9325	27.7373	28.8364	28.7948	28.8055	29.235	29.1272	29.693	29.318	28.8963	29.781	28.3564	29.7708	28.8033	27.9127	29.0573	29.251	28.158	27.3722	28.4532	28.4622	28.8722	28.4179	29.636	29.1333	30.0482	29.4953	28.9042	29.4335	28.8836	0.503412	0.460002	0.353487	0.349255	4	5	4	5
Q9D6N1	Ca13	Carbonic anhydrase 13	CAH13_MOUSE	2	NaN	NaN	NaN	NaN	NaN	NaN	23.9537	NaN	24.173	NaN	24.0398	22.6461	NaN	NaN	22.6745	24.2251	NaN	24.252	NaN	NaN	NaN	NaN	NaN	NaN	NaN	NaN	23.7456	NaN	23.5801	NaN	NaN	NaN	NaN	23.8742	NaN	23.9928	NaN	NaN	NaN	0.0581208	0	2	2	3
P00920	Ca2	Carbonic anhydrase 2	CAH2_MOUSE	15	31.9699	29.9535	30.1804	30.7969	30.4576	29.6531	29.7947	29.5649	30.272	31.2193	30.5473	31.462	30.7213	31.5446	32.1395	31.4219	32.0163	31.278	31.7731	30.569	29.8297	31.0395	31.2534	30.2759	29.7712	30.6499	30.4157	31.0109	30.6196	31.4684	31.1485	31.6139	31.634	31.1724	31.6955	30.7449	0.551442	0.389445	0.238776	0.253365	4	5	4	5
P16015	Ca3	Carbonic anhydrase 3	CAH3_MOUSE	25	34.3568	33.9933	33.3436	32.9548	33.3169	33.2759	33.7047	33.7453	34.1679	33.6415	34.1901	33.2897	33.5062	32.0943	33.4334	33.5527	34.043	34.4763	33.7751	33.8422	32.8784	33.1006	33.4083	33.2759	33.715	33.8516	33.9242	33.5179	34.0017	33.7453	33.5867	32.5641	33.1101	33.154	33.8042	33.9591	0.322005	0.189061	0.153966	0.379311	4	5	4	5
Q64444	Ca4	Carbonic anhydrase 4	CAH4_MOUSE	12	28.3356	27.8413	27.2301	26.1898	26.6381	27.304	27.4174	24.9583	27.6588	25.7379	27.4444	25.4581	26.8351	26.697	27.5799	27.1351	27.864	28.6417	27.5468	27.3627	26.4688	26.7473	27.151	27.7135	27.0571	26.083	27.1149	26.1675	27.6915	26.413	26.8717	27.1079	27.5198	26.6154	27.6566	28.1346	0.339467	0.363966	0.504873	0.383692	4	5	4	5
Q9QZA0	Ca5b	Carbonic anhydrase 5B, mitochondrial	CAH5B_MOUSE	11	26.9562	27.0544	27.0741	26.2742	26.468	27.1135	26.9737	26.1562	26.9103	27.0576	28.2207	27.2432	26.5539	25.7503	26.5572	26.4466	28.1777	27.9247	26.8403	27.3023	26.8364	27.1931	26.8075	27.5237	27.2036	27.2837	27.0093	27.3365	27.3999	27.3841	26.8382	26.035	26.2608	25.9228	27.4321	27.3723	0.166892	0.187863	0.169284	0.517081	4	5	4	5
Q06138	Cab39	Calcium-binding protein 39	CAB39_MOUSE	7	25.0459	24.022	24.213	24.4326	23.5955	23.0713	22.6138	22.6983	23.6976	21.2465	24.4836	23.9507	24.8589	23.6742	25.2814	24.635	24.1252	24.6317	24.9896	24.4501	24.4467	24.721	NaN	NaN	23.4437	23.6357	24.1852	NaN	24.6958	24.546	24.661	24.442	25.1247	23.9774	24.6696	24.7545	0.185629	0.278485	0.0536284	0.281944	4	5	4	5
O08532	Cacna2d1	Voltage-dependent calcium channel subunit alpha-2/delta-1	CA2D1_MOUSE	21	24.0818	22.6269	26.6207	23.8112	22.2921	26.7507	24.4354	23.2043	24.6053	25.3213	24.6618	25.331	24.6183	24.62	23.8195	24.5847	21.8541	23.8448	NaN	NaN	26.3106	NaN	NaN	26.3089	24.8516	24.6837	25.0488	25.6169	24.8976	25.6727	25.2239	25.6852	24.0603	24.4915	NaN	24.4519	NaN	0.60405	0.239599	0.56053	4	5	4	5
Q8R3Z5	Cacnb1	Voltage-dependent L-type calcium channel subunit beta-1	CACB1_MOUSE	7	NaN	NaN	NaN	NaN	NaN	NaN	NaN	NaN	NaN	NaN	NaN	NaN	NaN	NaN	NaN	24.781	NaN	NaN	NaN	NaN	NaN	NaN	NaN	NaN	NaN	NaN	NaN	NaN	NaN	NaN	NaN	NaN	NaN	NaN	NaN	NaN	NaN	NaN	NaN	NaN	0	0	0	1
Q9CXW3	Cacybp	Calcyclin-binding protein	CYBP_MOUSE	13	25.8054	26.422	25.9927	24.1124	24.1282	23.1554	24.8452	23.0878	25.8769	25.0148	26.6562	25.613	25.9707	NaN	26.9104	26.0503	26.1468	26.3565	25.5799	25.6909	25.7931	NaN	25.0774	NaN	25.3797	NaN	25.982	25.5964	26.0188	25.7257	25.6928	NaN	26.4248	26.1006	25.5377	25.6044	0.0737603	0.329946	0.131781	0.297579	4	5	4	4
B2RQC6	Cad	CAD protein	PYR1_MOUSE	17	NaN	23.1307	NaN	NaN	22.4436	NaN	NaN	21.5121	21.0136	NaN	NaN	23.9666	24.753	23.6626	27.0379	25.7915	23.5733	23.2548	NaN	NaN	NaN	NaN	NaN	NaN	NaN	NaN	NaN	NaN	NaN	24.8948	24.3204	23.5717	26.5146	25.1074	23.9904	23.0785	NaN	NaN	0.277863	1.06333	1	3	2	5
Q99N28	Cadm3	Cell adhesion molecule 3	CADM3_MOUSE	4	NaN	NaN	NaN	NaN	NaN	NaN	NaN	NaN	NaN	NaN	NaN	21.5665	NaN	NaN	24.8568	21.2468	22.104	22.3563	NaN	NaN	NaN	NaN	NaN	NaN	NaN	NaN	NaN	NaN	NaN	NaN	NaN	NaN	24.6579	NaN	NaN	NaN	NaN	NaN	NaN	NaN	0	0	1	4
E9QA15	Cald1	NA	E9QA15_MOUSE	30	29.8105	28.8237	30.2465	30.2865	29.168	31.2314	29.7493	29.9873	30.9728	30.9609	30.5973	30.2351	29.9517	30.0081	28.0823	28.9111	29.5411	27.7201	29.5462	29.1856	29.7087	30.3312	29.4441	31.1205	30.0132	30.4614	30.3303	30.8529	30.0742	30.5953	30.1157	30.5693	28.5847	29.2651	29.4859	28.5536	0.349642	0.42854	0.265339	0.649924	4	5	4	5
P0DP28	Calm3	Calmodulin-3	CALM3_MOUSE	6	25.9234	25.8659	27.4305	26.5286	25.5335	25.2468	23.5888	NaN	NaN	24.6161	26.1002	26.3323	26.3463	27.8009	27.5754	NaN	26.8854	23.1089	26.3356	25.8914	27.1792	26.8322	NaN	26.8387	NaN	NaN	NaN	NaN	25.8507	26.8277	26.079	27.6596	27.1152	NaN	26.3589	NaN	0.376659	NaN	0.374488	0.426272	4	3	4	4
P14211	Calr	Calreticulin	CALR_MOUSE	21	30.9684	30.3088	30.9138	30.5242	30.3412	30.5479	30.4774	30.1935	30.9027	30.4675	31.296	30.2507	30.4034	29.6505	31.1219	30.6218	30.685	30.9986	30.4625	30.1796	30.4451	30.4352	30.3474	30.5471	30.2684	30.4262	30.5768	30.371	30.6887	30.2979	30.3531	29.9359	31.1561	30.3785	30.4249	30.4867	0.0888972	0.090057	0.129148	0.325519	4	5	4	5
Q6XLQ8	Calu	Calumenin	Q6XLQ8_MOUSE	7	24.6107	24.2384	26.3716	NaN	NaN	24.5157	NaN	24.2089	25.007	NaN	24.0297	23.8932	23.3479	25.074	21.7006	22.8629	25.6793	NaN	NaN	NaN	25.9936	NaN	NaN	NaN	NaN	NaN	25.416	NaN	NaN	NaN	NaN	25.5847	NaN	NaN	25.4926	NaN	NaN	NaN	NaN	0.045109	3	3	3	4
Q91YS8	Camk1	Calcium/calmodulin-dependent protein kinase type 1	KCC1A_MOUSE	4	22.3209	NaN	NaN	NaN	22.4793	NaN	NaN	21.1629	22.385	NaN	23.8302	23.6459	22.9012	21.3492	24.1869	23.0035	22.6791	21.6229	NaN	NaN	NaN	NaN	NaN	NaN	NaN	NaN	NaN	NaN	22.9913	23.4349	23.2058	NaN	23.7879	22.9129	22.7215	NaN	NaN	NaN	0.153696	0.421384	1	3	3	5
P11798	Camk2a	Calcium/calmodulin-dependent protein kinase type II subunit alpha	KCC2A_MOUSE	2	NaN	NaN	NaN	NaN	NaN	NaN	NaN	NaN	NaN	NaN	NaN	NaN	NaN	NaN	NaN	NaN	NaN	NaN	NaN	NaN	NaN	NaN	NaN	NaN	NaN	NaN	NaN	NaN	NaN	NaN	NaN	NaN	NaN	NaN	NaN	NaN	NaN	NaN	NaN	NaN	0	0	0	0
Q6PHZ2	Camk2d	Calcium/calmodulin-dependent protein kinase type II subunit delta	KCC2D_MOUSE	14	25.2298	25.8922	27.3159	27.0216	27.4	27.0168	25.9792	26.1665	26.7079	27.4094	26.3413	26.605	27.4137	26.4309	26.698	27.7081	26.7594	27.2693	25.8123	26.2665	26.6476	27.1434	27.0538	27.2852	26.2993	26.4882	26.0427	27.1556	26.2136	27.1654	27.0672	27.1948	26.7972	26.9406	26.4758	26.6835	0.389778	0.364539	0.268612	0.189983	4	5	4	5
Q923T9	Camk2g	Calcium/calmodulin-dependent protein kinase type II subunit gamma	KCC2G_MOUSE	10	25.0791	NaN	24.4692	25.3507	23.9875	23.7907	24.2772	NaN	25.6342	24.3385	25.848	24.341	25.1376	25.0118	25.5759	25.3937	25.5893	25.7453	24.632	NaN	NaN	25.968	NaN	25.2238	NaN	NaN	25.5561	25.5444	24.9225	24.8732	25.5337	25.0814	24.8212	24.9925	24.4908	24.5734	0.6117	0.16219	0.252639	0.17562	3	4	4	5
Q6ZQ38	Cand1	Cullin-associated NEDD8-dissociated protein 1	CAND1_MOUSE	38	28.4296	27.5861	27.7057	27.8121	26.7487	27.4652	27.1714	27.2708	27.6786	27.1717	28.3813	27.3518	27.6587	27.0158	28.8426	28.3556	28.1857	28.2409	27.8594	27.8013	27.4768	28.1218	27.9628	28.1452	27.5277	27.7413	27.6058	27.4192	27.8706	28.0859	27.8134	27.6769	28.3005	27.8647	27.7582	27.8254	0.180558	0.18104	0.183967	0.183245	4	5	4	5
Q6ZQ73	Cand2	Cullin-associated NEDD8-dissociated protein 2	CAND2_MOUSE	4	NaN	NaN	NaN	NaN	NaN	NaN	NaN	NaN	NaN	NaN	NaN	20.8046	NaN	NaN	NaN	20.8697	21.9144	23.0394	NaN	NaN	NaN	NaN	NaN	NaN	NaN	NaN	NaN	NaN	NaN	NaN	NaN	NaN	NaN	NaN	NaN	NaN	NaN	NaN	NaN	NaN	0	0	1	3
P35564	Canx	Calnexin	CALX_MOUSE	21	28.6725	28.3968	28.6815	27.6501	28.2155	28.3868	27.421	27.1819	28.4125	27.6366	28.6305	28.0245	28.2429	27.41	29.8853	29.0712	29.1463	29.0651	28.2785	28.3501	28.2415	28.391	28.682	28.6546	28.078	27.9649	28.0332	27.6321	28.1449	28.5189	28.2517	28.0864	29.3603	28.7628	28.3268	28.3148	0.0469157	0.252048	0.241574	0.388091	4	5	4	5
P40124	Cap1	Adenylyl cyclase-associated protein 1	CAP1_MOUSE	28	30.0758	29.8093	30.6546	30.2649	30.0381	30.8237	29.8277	29.9535	30.3593	31.1827	30.7047	29.7144	30.2155	29.9969	31.3334	31.1599	30.1557	29.6042	30.0625	29.5988	29.865	30.446	30.0926	31.0267	29.4545	30.1363	29.9401	30.3956	30.4057	30.6066	30.4564	30.1361	31.1702	30.7129	30.0217	29.5457	0.25266	0.437608	0.0692723	0.447678	4	5	4	5
Q9CYT6	Cap2	Adenylyl cyclase-associated protein 2	CAP2_MOUSE	13	26.195	23.6145	25.8776	26.4731	25.4559	26.2692	23.0039	23.6904	23.9927	24.9518	24.5747	25.7275	26.5629	26.2936	NaN	22.9435	24.4679	26.5611	25.682	NaN	25.4837	26.0536	25.6938	26.4275	NaN	24.7481	24.588	25.3051	24.8272	25.834	26.1046	26.1943	NaN	NaN	25.0785	25.8839	0.205141	0.609426	0.37126	0.360882	4	5	4	4
P24452	Capg	Macrophage-capping protein	CAPG_MOUSE	10	26.0665	25.8127	23.9751	26.441	27.8264	28.6652	25.0687	26.3616	26.8644	28.1172	27.4455	27.6462	27.1526	27.5438	30.5109	29.5791	27.3053	25.9521	26.4673	26.5178	NaN	27.3229	27.7718	27.8254	26.1409	27.0952	27.0662	27.9329	26.8281	27.7842	27.4112	27.8855	30.1857	29.2239	27.0295	26.3786	0.356918	0.415228	0.30964	1.01954	4	5	4	5
O35350	Capn1	Calpain-1 catalytic subunit	CAN1_MOUSE	31	25.8089	24.4709	25.5976	24.9543	25.203	26.1112	24.4083	24.2611	25.6513	25.7864	26.5816	26.3399	25.3472	26.0644	27.7865	28.0066	27.3679	25.9664	26.0562	25.3812	25.7406	25.8226	26.0058	26.5046	25.3355	25.361	25.6902	26.0623	26.2471	26.4061	25.6939	26.3439	27.2567	27.2419	26.9092	25.7322	0.187736	0.363038	0.20202	0.392568	4	5	4	5
O08529	Capn2	Calpain-2 catalytic subunit	CAN2_MOUSE	30	29.6258	29.542	30.0276	29.3623	28.7728	29.1808	29.4247	28.9265	29.7528	29.1816	29.7063	28.7781	29.2933	27.6365	28.7734	29.3618	29.0944	28.8728	29.1544	29.2545	29.2245	29.4547	28.9696	29.6328	29.1979	29.2147	29.152	29.1687	29.1969	29.3955	29.3173	28.7722	28.8241	28.9623	28.7571	28.6652	0.091937	0.179996	0.0738153	0.0768891	4	5	4	5
O88456	Capns1	Calpain small subunit 1	CPNS1_MOUSE	14	28.921	28.9256	29.2851	29.0378	27.6209	28.7751	28.3546	29.0046	29.2244	28.9691	29.8555	28.6569	29.095	27.8135	28.7144	28.9288	28.9121	28.9386	28.4822	28.5231	28.5738	28.8725	28.3626	29.0994	28.6649	28.9678	28.8154	28.5134	29.0986	28.9959	28.9606	28.0901	28.5085	28.4974	28.6139	28.6135	0.12911	0.189808	0.165793	0.137637	4	5	4	5
Q60865	Caprin1	Caprin-1	CAPR1_MOUSE	8	26.7979	25.9421	26.3012	24.9404	25.862	26.382	25.3638	25.3203	27.4436	26.0467	27.1867	25.4241	25.3032	25.976	26.2425	26.0169	26.2132	27.1603	25.9101	26.3521	26.8327	25.8419	25.8046	26.2792	26.7637	26.5044	26.5262	25.9519	26.4085	25.7623	26.2943	26.4865	25.8661	26.0664	25.8844	26.3414	0.334167	0.23117	0.203655	0.195181	4	5	4	5
P47753	Capza1	F-actin-capping protein subunit alpha-1	CAZA1_MOUSE	13	27.2852	27.1818	27.5083	27.4637	26.8806	28.0142	27.7042	27.7214	27.0548	28.4531	26.9435	27.2633	26.8303	26.5516	29.2705	28.9596	27.7426	27.3919	27.2788	27.3289	27.3913	27.8146	27.5779	27.9654	27.3684	27.6141	27.5116	28.0018	27.2781	27.4545	27.2042	27.22	28.7418	28.4033	27.2031	26.7904	0.182345	0.161753	0.271731	0.59684	4	5	4	5
P47754	Capza2	F-actin-capping protein subunit alpha-2	CAZA2_MOUSE	15	28.8528	28.6995	28.8286	29.2044	27.3535	28.9438	28.8786	28.0173	28.4844	28.2359	29.0282	28.4805	28.6859	28.242	29.6114	29.5513	28.7219	28.4081	28.5688	28.2867	28.4512	28.9193	28.4339	28.8216	28.5464	28.7072	28.3297	28.9192	28.5612	28.5105	28.7264	28.4361	29.3883	29.3195	28.481	28.5152	0.193357	0.138787	0.130901	0.34423	4	5	4	5
P47757	Capzb	F-actin-capping protein subunit beta	CAPZB_MOUSE	3	25.8616	25.7912	25.7361	26.1724	26.2085	26.3928	25.706	25.984	25.8334	26.1633	25.9185	25.3923	25.8169	23.5287	NaN	26.8604	25.8922	25.6042	NaN	NaN	NaN	NaN	27.0166	NaN	NaN	NaN	NaN	NaN	NaN	NaN	26.3132	NaN	NaN	NaN	NaN	NaN	NaN	NaN	NaN	NaN	4	5	4	4
A2AMW0	Capzb	F-actin-capping protein subunit beta	A2AMW0_MOUSE	20	29.282	28.6916	29.1489	29.0036	29.211	29.3941	29.1771	29.075	29.3396	29.5905	29.1863	28.609	29.108	28.4637	30.4069	30.0616	28.9379	28.9041	28.7315	28.69	28.5917	29.0981	29.2727	29.4115	28.9516	29.4095	29.0603	29.4039	28.91	28.9904	28.97	28.7422	30.1182	29.7148	28.8358	28.9302	0.162417	0.140702	0.167754	0.451652	4	5	4	5
Q9D1I2	Card19	Caspase recruitment domain-containing protein 19	CAR19_MOUSE	4	23.0723	23.4621	23.2373	23.2381	23.1696	22.7761	NaN	NaN	22.8529	NaN	NaN	22.8809	23.2744	23.0054	22.6121	NaN	23.654	NaN	NaN	NaN	NaN	NaN	NaN	NaN	NaN	NaN	NaN	NaN	NaN	NaN	NaN	NaN	NaN	NaN	NaN	NaN	NaN	NaN	NaN	NaN	4	3	2	3
Q9CR86	Carhsp1	Calcium-regulated heat stable protein 1	CHSP1_MOUSE	5	25.7943	25.9496	26.7087	25.5162	24.8627	25.0418	24.2546	25.1065	26.3954	25.2211	23.2661	24.8907	25.9312	24.3619	25.2208	25.9494	25.6159	24.9313	25.7897	26.2279	25.7337	25.8977	NaN	25.5099	NaN	25.2851	26.4156	25.2396	NaN	25.5349	25.7302	NaN	25.0584	25.3418	25.6258	25.2829	0.16158	0.44303	0.167682	0.16408	4	5	4	5
Q9WVG6	Carm1	Histone-arginine methyltransferase CARM1	CARM1_MOUSE	3	NaN	NaN	NaN	NaN	NaN	NaN	NaN	NaN	NaN	NaN	NaN	NaN	NaN	NaN	NaN	NaN	NaN	NaN	NaN	NaN	NaN	NaN	NaN	NaN	NaN	NaN	NaN	NaN	NaN	NaN	NaN	NaN	NaN	NaN	NaN	NaN	NaN	NaN	NaN	NaN	0	0	0	0
Q80UY1	Carnmt1	Carnosine N-methyltransferase	CARME_MOUSE	3	NaN	NaN	NaN	NaN	NaN	NaN	NaN	NaN	NaN	NaN	NaN	NaN	NaN	NaN	20.7714	NaN	NaN	NaN	NaN	NaN	NaN	NaN	NaN	NaN	NaN	NaN	NaN	NaN	NaN	NaN	NaN	NaN	NaN	NaN	NaN	NaN	NaN	NaN	NaN	NaN	0	0	0	1
Q9ER72	Cars1	Cysteine--tRNA ligase, cytoplasmic	SYCC_MOUSE	4	NaN	23.3331	NaN	23.6841	NaN	NaN	23.5731	NaN	NaN	NaN	NaN	NaN	NaN	NaN	24.8739	23.9432	23.665	22.8464	NaN	NaN	NaN	NaN	NaN	NaN	NaN	NaN	NaN	NaN	NaN	NaN	NaN	NaN	24.67	NaN	NaN	NaN	NaN	NaN	NaN	NaN	2	1	0	4
Q8BYM8	Cars2	Probable cysteine--tRNA ligase, mitochondrial	SYCM_MOUSE	6	NaN	NaN	21.747	NaN	22.5942	NaN	23.2208	23.5762	22.9088	NaN	22.2582	NaN	22.7504	NaN	NaN	23.0105	23.1394	23.495	NaN	NaN	NaN	NaN	NaN	NaN	NaN	NaN	NaN	NaN	NaN	NaN	NaN	NaN	NaN	NaN	NaN	NaN	NaN	NaN	NaN	NaN	1	4	2	3
O70589	Cask	Peripheral plasma membrane protein CASK	CSKP_MOUSE	5	NaN	NaN	NaN	NaN	24.9248	NaN	NaN	NaN	23.9761	NaN	NaN	25.6315	24.4591	23.3134	25.4608	25.0772	25.1277	22.0125	NaN	NaN	NaN	NaN	NaN	NaN	NaN	NaN	NaN	NaN	NaN	NaN	NaN	NaN	NaN	NaN	NaN	NaN	NaN	NaN	NaN	NaN	0	2	2	5
P29452	Casp1	Caspase-1	CASP1_MOUSE	6	NaN	NaN	NaN	NaN	NaN	NaN	NaN	NaN	NaN	NaN	NaN	22.4622	NaN	NaN	25.2869	24.8689	NaN	NaN	NaN	NaN	NaN	NaN	NaN	NaN	NaN	NaN	NaN	NaN	NaN	NaN	NaN	NaN	25.1242	24.6955	NaN	NaN	NaN	NaN	NaN	0.208598	0	0	1	2
P70677	Casp3	Caspase-3	CASP3_MOUSE	5	NaN	NaN	NaN	NaN	NaN	NaN	NaN	NaN	NaN	NaN	NaN	21.9633	NaN	NaN	24.5852	24.7704	23.8619	23.615	NaN	NaN	NaN	NaN	NaN	NaN	NaN	NaN	NaN	NaN	NaN	NaN	NaN	NaN	NaN	NaN	NaN	NaN	NaN	NaN	NaN	NaN	0	0	1	4
O08738	Casp6	Caspase-6	CASP6_MOUSE	4	NaN	NaN	NaN	NaN	NaN	NaN	NaN	NaN	NaN	NaN	NaN	NaN	20.9697	20.4265	23.5844	22.1315	20.5336	21.4793	NaN	NaN	NaN	NaN	NaN	NaN	NaN	NaN	NaN	NaN	NaN	NaN	NaN	NaN	NaN	NaN	NaN	NaN	NaN	NaN	NaN	NaN	0	0	1	5
O89110	Casp8	Caspase-8	CASP8_MOUSE	5	NaN	NaN	NaN	NaN	NaN	NaN	NaN	NaN	NaN	NaN	NaN	NaN	NaN	NaN	24.6581	23.09	NaN	22.5181	NaN	NaN	NaN	NaN	NaN	NaN	NaN	NaN	NaN	NaN	NaN	NaN	NaN	NaN	NaN	NaN	NaN	NaN	NaN	NaN	NaN	NaN	0	0	0	3
O09165	Casq1	Calsequestrin-1	CASQ1_MOUSE	7	NaN	NaN	NaN	NaN	NaN	NaN	NaN	NaN	NaN	NaN	NaN	NaN	NaN	21.6	NaN	NaN	NaN	NaN	NaN	NaN	NaN	NaN	NaN	NaN	NaN	NaN	NaN	NaN	NaN	NaN	NaN	NaN	NaN	NaN	NaN	NaN	NaN	NaN	NaN	NaN	0	0	0	1
O09161	Casq2	Calsequestrin-2	CASQ2_MOUSE	15	25.7031	NaN	NaN	27.2813	28.6952	NaN	NaN	NaN	NaN	NaN	NaN	26.6211	28.6628	29.0408	NaN	23.543	28.4347	30.0741	26.3023	NaN	NaN	27.3688	28.8358	NaN	NaN	NaN	NaN	NaN	NaN	27.3962	28.4802	29.1146	NaN	NaN	28.051	29.7893	0.500123	NaN	0.507641	0.545743	2	1	2	4
P51125	Cast	Calpastatin	ICAL_MOUSE	9	25.389	26.2507	26.8571	26.004	26.1991	26.9646	26.6043	25.9515	26.1973	27.0504	27.0101	27.2637	27.0042	26.7265	26.6721	26.7657	26.882	26.6943	25.2684	26.3031	26.3193	26.2443	26.2968	26.8873	26.5134	26.5456	26.5584	26.9324	26.5789	27.3927	26.7096	27.0165	26.2804	26.4301	26.3796	26.4589	0.291534	0.151403	0.262869	0.22374	4	5	4	5
P24270	Cat	Catalase	CATA_MOUSE	33	31.6624	31.0161	31.1518	30.6597	30.6557	30.7513	30.6247	30.5755	31.1463	30.5319	31.7364	30.2162	30.4234	30.0744	31.4146	30.9679	31.3423	31.6924	31.1239	30.6818	30.6602	30.6874	31.0776	30.7477	30.6631	30.8397	30.8829	30.6712	31.253	30.6843	30.6356	30.6185	31.0866	30.8192	30.9703	31.3088	0.166799	0.111012	0.224306	0.181491	4	5	4	5
P49817	Cav1	Caveolin-1	CAV1_MOUSE	12	31.7601	31.7573	31.6483	31.4205	30.4836	31.936	31.7211	31.4007	31.9257	30.7344	31.1291	31.1582	31.3655	30.4245	31.1893	30.6879	31.0959	31.2655	31.3095	31.2602	30.894	31.2609	30.9149	31.9153	30.8534	30.9045	31.3032	30.4291	30.8603	31.4018	31.3592	31.2206	30.9686	30.7428	31.1603	31.0087	0.12499	0.352777	0.297096	0.125948	4	5	4	5
Q9WVC3	Cav2	Caveolin-2	CAV2_MOUSE	6	28.0002	27.8873	26.7779	27.4507	27.0708	27.7305	26.7064	26.4597	26.8548	26.7251	27.2949	26.9882	27.0085	26.5654	26.7282	27.3515	27.5813	27.0408	28.0463	27.5574	26.0738	27.7531	26.9001	27.9505	25.8723	NaN	26.3781	NaN	26.5628	26.8368	27.0106	27.4092	26.1219	27.5908	27.679	26.6956	0.455769	0.660373	0.153355	0.396849	4	5	4	5
O54724	Cavin1	Caveolae-associated protein 1	CAVN1_MOUSE	23	31.5469	31.481	32.0354	31.0723	31.3274	31.9479	31.2406	30.5941	32.0315	30.494	32.6621	30.5353	31.1694	31.362	31.0786	31.247	31.3617	31.7494	30.9429	31.2603	31.0634	31.1387	31.1115	31.8901	30.9206	31.294	31.7038	30.4281	31.8909	31.13	30.9814	31.9608	30.9981	30.9672	31.1515	31.445	0.0922685	0.283177	0.434962	0.315174	4	5	4	5
Q63918	Cavin2	Caveolae-associated protein 2	CAVN2_MOUSE	12	29.1197	28.7484	28.9847	28.186	29.1098	29.0926	28.4283	27.4825	29.1693	28.1893	29.4812	28.4246	28.732	28.5451	29.0083	28.4912	29.7359	29.9765	29.0561	28.6429	28.3719	28.603	28.8676	29.2326	28.3238	28.2848	28.6476	27.6396	28.9379	28.5237	28.8824	29.0026	28.8669	28.6485	29.2813	29.3101	0.205771	0.284349	0.348762	0.190239	4	5	4	5
Q91VJ2	Cavin3	Caveolae-associated protein 3	CAVN3_MOUSE	9	28.3934	28.1862	28.7242	29.3488	28.1833	29.8066	28.7712	28.2116	28.4193	29.5793	29.136	28.7052	28.4182	28.4118	26.7466	26.843	27.9297	27.7535	27.984	27.9363	27.8954	29.0342	28.0263	29.3846	28.3528	28.8662	28.6253	29.1432	28.477	29.0177	28.493	28.7922	26.8861	27.2031	27.9813	27.531	0.442918	0.370496	0.239352	0.565857	4	5	4	5
A2AMM0	Cavin4	Caveolae-associated protein 4	CAVN4_MOUSE	2	NaN	NaN	NaN	NaN	24.7517	NaN	NaN	NaN	NaN	NaN	NaN	NaN	23.3565	24.5308	NaN	NaN	23.0109	25.3479	NaN	NaN	NaN	NaN	NaN	NaN	NaN	NaN	NaN	NaN	NaN	NaN	NaN	24.7617	NaN	NaN	NaN	NaN	NaN	NaN	NaN	NaN	0	1	1	3
P48758	Cbr1	Carbonyl reductase [NADPH] 1	CBR1_MOUSE	23	29.0527	29.5029	29.1778	28.9736	28.6998	28.6733	29.3084	28.5693	29.3969	29.0009	29.3622	28.4492	28.8335	27.7431	29.2332	29.313	29.5367	29.6601	28.7564	29.0543	28.7876	29.1141	28.8589	28.8097	29.2634	29.0803	29.0145	29.0301	29.0518	28.9614	28.8003	28.5906	29.1308	28.9383	29.0246	29.2424	0.126193	0.128037	0.0766908	0.162249	4	5	4	5
P08074	Cbr2	Carbonyl reductase [NADPH] 2	CBR2_MOUSE	14	29.0132	27.856	28.4529	28.9789	25.7604	29.3974	27.5889	28.2222	28.4245	28.8255	28.8183	28.4702	28.162	27.5093	29.7984	27.5306	27.9054	27.0035	28.2994	27.6534	28.0483	28.9989	26.8182	29.3104	27.9536	28.77	28.3414	29.1636	28.419	28.5821	28.5262	28.3536	29.531	27.5281	27.8811	27.2902	0.414501	0.562099	0.253643	0.72632	4	5	4	5
Q8K354	Cbr3	Carbonyl reductase [NADPH] 3	CBR3_MOUSE	7	NaN	NaN	23.048	23.3066	22.645	24.6668	23.0552	23.3498	22.8854	25.5487	22.9142	24.7665	24.8589	25.071	24.8705	24.7182	24.6498	22.224	NaN	NaN	NaN	NaN	NaN	25.2346	NaN	NaN	NaN	25.388	NaN	25.2034	24.9725	25.1961	24.8121	24.5144	24.2755	NaN	NaN	NaN	0.142786	0.281218	2	5	4	5
Q91VT4	Cbr4	3-oxoacyl-[acyl-carrier-protein] reductase	CBR4_MOUSE	12	28.8529	28.9456	28.9233	28.2092	28.532	27.9592	28.9054	28.3192	28.5201	27.7738	29.0007	27.8306	28.1984	27.4822	27.5327	28.5969	28.7239	28.6102	28.4535	28.6222	28.3761	28.6057	28.6453	28.2076	28.6872	28.2995	28.3352	27.7859	28.4708	28.3008	28.3569	27.9994	27.6659	28.0577	28.2395	28.4752	0.0821049	0.152291	0.19151	0.20505	4	5	4	5
P83917	Cbx1	Chromobox protein homolog 1	CBX1_MOUSE	6	25.765	NaN	NaN	25.199	25.6614	26.6687	24.9352	24.9803	25.3218	25.683	25.8109	25.3609	25.176	25.9548	27.463	27.0631	25.5954	25.4503	NaN	NaN	NaN	NaN	NaN	26.9241	NaN	NaN	NaN	NaN	NaN	25.816	25.437	26.8332	27.2469	26.1639	25.5206	24.776	NaN	NaN	0.184689	0.617464	2	5	4	5
P23198	Cbx3	Chromobox protein homolog 3	CBX3_MOUSE	4	24.5375	NaN	NaN	NaN	23.3834	25.6364	NaN	NaN	NaN	24.8611	25.7705	NaN	NaN	NaN	27.1269	25.7459	23.3001	NaN	NaN	NaN	NaN	NaN	NaN	26.2031	NaN	NaN	NaN	25.7591	25.6379	NaN	NaN	NaN	26.7904	26.5643	NaN	NaN	NaN	NaN	0.0593688	0.110586	1	2	2	3
Q61686	Cbx5	Chromobox protein homolog 5	CBX5_MOUSE	3	NaN	NaN	NaN	NaN	NaN	22.9433	NaN	NaN	22.2686	23.4021	24.2864	NaN	NaN	NaN	NaN	NaN	NaN	NaN	NaN	NaN	NaN	NaN	NaN	NaN	NaN	NaN	NaN	NaN	NaN	NaN	NaN	NaN	NaN	NaN	NaN	NaN	NaN	NaN	NaN	NaN	0	2	2	0
Q8CH18	Ccar1	Cell division cycle and apoptosis regulator protein 1	CCAR1_MOUSE	5	NaN	NaN	NaN	NaN	NaN	NaN	NaN	NaN	NaN	NaN	21.8667	22.0038	NaN	NaN	25.063	22.102	NaN	NaN	NaN	NaN	NaN	NaN	NaN	NaN	NaN	NaN	NaN	NaN	NaN	NaN	NaN	NaN	24.9627	NaN	NaN	NaN	NaN	NaN	NaN	NaN	0	0	2	2
Q8VDP4	Ccar2	Cell cycle and apoptosis regulator protein 2	CCAR2_MOUSE	7	22.6639	NaN	22.7754	21.6914	23.0003	NaN	NaN	22.7718	22.9852	23.2291	23.7225	21.8355	22.1353	NaN	24.466	25.6746	24.0959	23.4912	NaN	NaN	NaN	NaN	NaN	NaN	NaN	NaN	NaN	NaN	23.972	NaN	NaN	NaN	24.819	25.2735	23.9855	24.1846	NaN	NaN	NaN	0.414189	3	3	4	4
Q3TMW1	Ccdc102a	Coiled-coil domain-containing protein 102A	C102A_MOUSE	3	NaN	NaN	NaN	NaN	23.9089	NaN	23.4629	NaN	NaN	NaN	NaN	23.8605	24.6633	23.4067	NaN	NaN	23.68	24.6041	NaN	NaN	NaN	NaN	NaN	NaN	NaN	NaN	NaN	NaN	NaN	NaN	NaN	NaN	NaN	NaN	NaN	NaN	NaN	NaN	NaN	NaN	0	2	2	3
Q3TC33	Ccdc127	Coiled-coil domain-containing protein 127	CC127_MOUSE	4	NaN	NaN	NaN	22.4615	NaN	NaN	NaN	NaN	22.8717	NaN	23.7026	22.1832	NaN	NaN	23.9131	22.9134	23.9124	22.2292	NaN	NaN	NaN	NaN	NaN	NaN	NaN	NaN	NaN	NaN	NaN	NaN	NaN	NaN	NaN	NaN	NaN	NaN	NaN	NaN	NaN	NaN	1	1	2	4
Q9JIG7	Ccdc22	Coiled-coil domain-containing protein 22	CCD22_MOUSE	10	NaN	23.1278	23.3189	NaN	24.3498	NaN	NaN	NaN	NaN	23.3723	NaN	NaN	NaN	NaN	23.8096	NaN	NaN	NaN	NaN	NaN	NaN	NaN	NaN	NaN	NaN	NaN	NaN	NaN	NaN	NaN	NaN	NaN	23.2799	NaN	NaN	NaN	NaN	NaN	NaN	NaN	2	1	1	1
Q9D6Y1	Ccdc3	Coiled-coil domain-containing protein 3	CCDC3_MOUSE	2	NaN	NaN	NaN	NaN	NaN	NaN	NaN	NaN	NaN	NaN	24.641	23.2041	23.3943	23.9774	NaN	NaN	NaN	NaN	NaN	NaN	NaN	NaN	NaN	NaN	NaN	NaN	NaN	NaN	24.5142	NaN	NaN	NaN	NaN	NaN	NaN	NaN	NaN	NaN	NaN	NaN	0	0	3	1
Q9D024	Ccdc47	PAT complex subunit CCDC47	CCD47_MOUSE	10	25.7795	NaN	25.6826	NaN	NaN	NaN	23.8615	NaN	21.4656	24.1116	25.9967	23.0659	24.2694	21.9708	25.0005	24.6533	24.8563	25.3649	25.1727	NaN	24.5603	NaN	NaN	NaN	NaN	NaN	NaN	NaN	25.3479	NaN	24.545	NaN	25.2888	24.6774	25.2808	25.3581	0.295728	NaN	0.38367	0.19649	2	2	4	5
Q3URS9	Ccdc51	Mitochondrial potassium channel	MITOK_MOUSE	6	23.3246	23.6733	24.2013	NaN	24.1386	NaN	23.2002	NaN	22.9582	NaN	24.7851	NaN	24.0674	22.3836	NaN	22.7009	23.4997	24.9519	NaN	NaN	23.8127	NaN	NaN	NaN	NaN	NaN	NaN	NaN	24.0341	NaN	NaN	NaN	NaN	NaN	24.0142	24.2167	NaN	NaN	NaN	0.0991191	3	3	2	4
Q3TCJ8	Ccdc69	Coiled-coil domain-containing protein 69	CCD69_MOUSE	3	21.9121	23.4442	23.111	NaN	NaN	NaN	NaN	NaN	NaN	NaN	NaN	NaN	NaN	NaN	NaN	NaN	NaN	NaN	NaN	NaN	NaN	NaN	NaN	NaN	NaN	NaN	NaN	NaN	NaN	NaN	NaN	NaN	NaN	NaN	NaN	NaN	NaN	NaN	NaN	NaN	3	0	0	0
Q8C3X2	Ccdc90b	Coiled-coil domain-containing protein 90B, mitochondrial	CC90B_MOUSE	6	NaN	24.6861	NaN	NaN	NaN	NaN	22.3728	NaN	24.2916	NaN	NaN	23.6205	22.8363	22.6087	NaN	NaN	NaN	NaN	NaN	24.3246	NaN	NaN	NaN	NaN	NaN	NaN	NaN	NaN	NaN	NaN	NaN	NaN	NaN	NaN	NaN	NaN	NaN	NaN	NaN	NaN	1	2	2	1
Q7TQK5	Ccdc93	Coiled-coil domain-containing protein 93	CCD93_MOUSE	3	NaN	23.2197	NaN	22.8448	22.109	22.1242	23.2636	22.2092	23.1574	NaN	NaN	NaN	NaN	NaN	24.5601	22.9886	NaN	23.1033	NaN	NaN	NaN	NaN	NaN	NaN	NaN	NaN	NaN	NaN	NaN	NaN	NaN	NaN	24.3665	NaN	NaN	NaN	NaN	NaN	NaN	NaN	2	5	0	3
P29268	Ccn2	CCN family member 2	CCN2_MOUSE	7	NaN	NaN	NaN	NaN	NaN	NaN	NaN	NaN	NaN	25.7102	22.4509	23.9942	22.8893	26.4933	NaN	22.7284	25.085	22.8261	NaN	NaN	NaN	NaN	NaN	NaN	NaN	NaN	NaN	25.3159	NaN	NaN	NaN	27.111	NaN	NaN	25.3604	NaN	NaN	NaN	NaN	0.766209	0	0	4	4
Q64299	Ccn3	CCN family member 3	CCN3_MOUSE	6	NaN	NaN	23.3981	NaN	NaN	25.0128	NaN	NaN	23.5503	26.1773	NaN	26.0029	26.1797	25.6338	NaN	24.8164	24.1552	NaN	NaN	NaN	NaN	NaN	NaN	NaN	NaN	NaN	NaN	26.1769	NaN	26.394	26.1183	26.9705	NaN	25.5333	NaN	NaN	NaN	NaN	0.102922	0.651398	1	2	3	3
Q9Z0G4	Ccn5	CCN family member 5	CCN5_MOUSE	2	NaN	NaN	NaN	NaN	NaN	NaN	NaN	NaN	NaN	NaN	NaN	NaN	NaN	23.2847	NaN	NaN	NaN	NaN	NaN	NaN	NaN	NaN	NaN	NaN	NaN	NaN	NaN	NaN	NaN	NaN	NaN	NaN	NaN	NaN	NaN	NaN	NaN	NaN	NaN	NaN	0	0	0	1
Q8BGU5	Ccny	Cyclin-Y	CCNY_MOUSE	3	NaN	NaN	NaN	NaN	NaN	23.4664	22.7325	22.209	22.5385	21.7901	NaN	22.4371	22.1687	NaN	22.3661	23.7623	23.017	22.6485	NaN	NaN	NaN	NaN	NaN	NaN	NaN	NaN	NaN	NaN	NaN	NaN	NaN	NaN	NaN	26.2301	NaN	NaN	NaN	NaN	NaN	NaN	0	4	3	4
Q9WU84	Ccs	Copper chaperone for superoxide dismutase	CCS_MOUSE	2	24.1592	NaN	NaN	24.302	23.9477	NaN	NaN	NaN	24.5953	NaN	24.6495	23.5513	NaN	NaN	24.0396	NaN	23.4665	25.1126	NaN	NaN	NaN	NaN	NaN	NaN	NaN	NaN	NaN	NaN	NaN	NaN	NaN	NaN	NaN	NaN	NaN	NaN	NaN	NaN	NaN	NaN	2	2	2	3
P80314	Cct2	T-complex protein 1 subunit beta	TCPB_MOUSE	32	29.6521	29.4875	30.0479	29.5698	29.4663	29.7475	29.4167	28.7012	29.7657	29.5738	29.642	28.8449	29.2727	28.3454	30.316	30.2581	29.7797	29.4558	29.2795	29.3354	29.3243	29.5247	29.411	29.7823	29.4445	29.4736	29.5117	29.5417	29.1954	29.3835	29.2296	29.0781	29.8585	29.7286	29.3472	29.1916	0.0775784	0.109164	0.112146	0.238293	4	5	4	5
P80318	Cct3	T-complex protein 1 subunit gamma	TCPG_MOUSE	27	29.4773	28.9658	29.2276	29.3675	28.9506	29.4243	29.0387	29.0813	29.4653	29.4163	29.639	29.1922	29.1826	28.6414	30.3032	30.099	29.5709	29.4431	29.0272	29.0919	28.9798	29.3426	29.2602	29.5592	29.1438	29.3588	29.1958	29.3904	29.0614	29.4315	29.1822	29.164	29.9215	29.6702	29.1238	29.1327	0.116634	0.117703	0.11962	0.270187	4	5	4	5
P80315	Cct4	T-complex protein 1 subunit delta	TCPD_MOUSE	25	28.67	28.2883	28.8633	28.2302	28.1977	27.9505	28.3784	27.3705	28.7061	28.2607	28.846	27.4339	27.9241	27.3192	29.4741	29.0494	28.435	28.6824	28.234	28.1828	28.2744	28.3956	28.2913	28.4836	28.2967	28.2882	28.376	28.206	28.2033	28.2683	28.0512	27.8824	28.9707	28.8563	28.4797	28.2206	0.0638775	0.0600397	0.0626137	0.29916	4	5	4	5
P80316	Cct5	T-complex protein 1 subunit epsilon	TCPE_MOUSE	30	29.045	28.6369	29.3095	29.1384	28.9096	29.1233	29.1085	28.6688	29.2152	29.013	29.3701	28.4217	29.2367	28.0132	29.7408	29.7026	29.2201	29.1139	28.7618	28.8056	28.6125	28.9218	28.8863	29.0176	28.7953	29.0024	28.9084	28.8302	28.7605	28.9224	28.8664	28.4421	29.5739	29.3055	28.8547	28.8218	0.0878909	0.0625958	0.0468793	0.309247	4	5	4	5
P80317	Cct6a	T-complex protein 1 subunit zeta	TCPZ_MOUSE	23	28.0333	28.0123	28.8271	26.9954	27.2898	28.0812	28.4463	28.2848	28.552	28.3619	28.4319	26.2873	26.6836	26.276	28.7115	28.5577	28.0576	28.1212	27.8085	27.8059	27.8957	27.6331	27.6125	28.0917	28.046	28.2148	28.1514	28.2843	27.8304	26.994	27.2859	26.98	28.6351	28.5813	27.9367	28.0179	0.0746377	0.150312	0.399978	0.395047	4	5	4	5
P80313	Cct7	T-complex protein 1 subunit eta	TCPH_MOUSE	31	29.0022	28.2137	29.1614	27.9308	27.8777	27.7558	28.7056	27.9308	28.4788	28.2928	28.6418	27.5411	28.0724	27.0919	29.6483	29.575	29.2079	28.8259	28.4368	28.3646	28.2401	28.4892	28.2609	28.4045	28.3887	28.6866	28.4895	28.5734	28.2597	27.9342	28.0068	27.5629	29.2359	29.0148	28.4781	28.3774	0.0736085	0.111906	0.207947	0.407033	4	5	4	5
P42932	Cct8	T-complex protein 1 subunit theta	TCPQ_MOUSE	34	29.1226	28.3836	28.6678	28.222	28.6871	28.2716	28.2314	27.8554	29.0413	28.0677	28.9987	27.9676	28.2932	27.7667	29.7714	29.5488	29.3296	29.0863	28.4487	28.4667	28.5495	28.6562	28.5899	28.6205	28.4486	28.5939	28.7055	28.6502	28.3727	28.5672	28.5799	28.3079	29.3416	29.2642	28.5765	28.6091	0.0666483	0.063243	0.0800078	0.319673	4	5	4	5
Q8R422	Cd109	CD109 antigen	CD109_MOUSE	12	NaN	NaN	NaN	22.3973	NaN	22.5194	NaN	NaN	NaN	25.3693	22.4969	24.3528	24.239	22.9132	NaN	23.9794	NaN	NaN	NaN	NaN	NaN	NaN	NaN	NaN	NaN	NaN	NaN	26.2169	NaN	25.2942	24.8752	NaN	NaN	25.2709	NaN	NaN	NaN	NaN	0.496643	NaN	1	1	4	2
P10810	Cd14	Monocyte differentiation antigen CD14	CD14_MOUSE	5	NaN	NaN	NaN	NaN	NaN	NaN	NaN	NaN	22.2101	NaN	NaN	NaN	NaN	NaN	22.196	21.9537	NaN	NaN	NaN	NaN	NaN	NaN	NaN	NaN	NaN	NaN	NaN	NaN	NaN	NaN	NaN	NaN	NaN	NaN	NaN	NaN	NaN	NaN	NaN	NaN	0	1	0	2
Q2VLH6	Cd163	Scavenger receptor cysteine-rich type 1 protein M130	C163A_MOUSE	15	23.7932	NaN	23.5123	25.8134	NaN	23.465	25.9331	NaN	NaN	23.5633	25.3183	26.167	26.4337	21.8662	26.1429	25.4808	25.199	25.5748	NaN	NaN	NaN	NaN	NaN	NaN	25.7438	NaN	NaN	NaN	25.4157	26.2909	26.0328	NaN	25.8767	25.6553	25.3432	25.8086	NaN	NaN	0.290175	0.156106	3	2	4	5
P11609	Cd1d1	Antigen-presenting glycoprotein CD1d1	CD1D1_MOUSE	4	NaN	24.5804	NaN	NaN	NaN	NaN	NaN	NaN	24.3452	23.5405	21.8744	NaN	24.1399	21.8924	24.3256	23.0982	24.6843	23.5451	NaN	24.241	NaN	NaN	NaN	NaN	NaN	NaN	24.094	NaN	NaN	NaN	24.2657	NaN	24.3258	NaN	24.5731	NaN	NaN	NaN	NaN	0.120916	1	1	3	5
O54901	Cd200	OX-2 membrane glycoprotein	OX2G_MOUSE	6	25.2205	24.1885	25.8105	24.8508	NaN	27.1308	NaN	NaN	24.6087	22.9058	24.7412	25.429	25.3148	NaN	25.6543	24.0956	24.7129	NaN	NaN	NaN	NaN	NaN	NaN	26.5958	NaN	NaN	NaN	NaN	NaN	NaN	NaN	NaN	25.7598	NaN	NaN	NaN	NaN	NaN	NaN	NaN	4	2	4	3
Q8CJ91	Cd209b	CD209 antigen-like protein B	C209B_MOUSE	8	NaN	NaN	NaN	NaN	26.8593	NaN	NaN	NaN	NaN	NaN	NaN	NaN	NaN	NaN	25.3039	27.3876	NaN	NaN	NaN	NaN	NaN	NaN	26.7135	NaN	NaN	NaN	NaN	NaN	NaN	NaN	NaN	NaN	25.1279	27.0081	NaN	NaN	NaN	NaN	NaN	0.81	0	1	0	2
Q9JLQ0	Cd2ap	CD2-associated protein	CD2AP_MOUSE	6	23.6944	22.5399	24.023	NaN	NaN	24.083	24.0418	NaN	23.7096	23.538	NaN	24.3193	24.4363	21.4851	25.4273	25.8344	24.542	24.1603	NaN	NaN	24.0145	NaN	NaN	NaN	NaN	NaN	23.7702	NaN	NaN	24.5588	24.2845	NaN	25.0296	25.3769	24.1475	23.9429	NaN	NaN	0.134004	0.463973	3	3	3	5
Q1ERP8	Cd300lg	CMRF35-like molecule 9	CLM9_MOUSE	4	NaN	24.7817	NaN	23.2778	23.746	NaN	25.3905	24.2696	25.0752	23.7918	26.1477	22.934	23.1817	22.3916	24.8436	25.7147	25.3347	26.1702	NaN	NaN	NaN	NaN	NaN	NaN	25.5386	NaN	25.1314	NaN	25.8714	NaN	NaN	NaN	24.6427	24.7292	25.1471	25.9679	NaN	0.198283	NaN	0.466162	2	4	4	5
Q64314	Cd34	Hematopoietic progenitor cell antigen CD34	CD34_MOUSE	2	NaN	NaN	NaN	24.8015	NaN	NaN	NaN	24.1636	23.9025	24.6153	NaN	25.3793	24.4328	25.1238	NaN	23.8286	24.0859	NaN	NaN	NaN	NaN	NaN	NaN	NaN	NaN	NaN	NaN	NaN	NaN	NaN	NaN	NaN	NaN	NaN	NaN	NaN	NaN	NaN	NaN	NaN	1	2	3	3
Q08857	Cd36	Platelet glycoprotein 4	CD36_MOUSE	18	32.4254	32.0463	31.8727	31.357	31.8958	31.4307	31.5332	31.445	31.6918	31.4483	32.1553	31.0767	31.6761	31.2183	31.21	31.3953	32.0079	32.0479	31.9987	31.9501	31.2906	31.7268	31.8617	31.851	31.5381	31.3495	31.6312	31.1552	31.8484	31.2919	31.4496	31.5258	31.1803	31.1347	31.9062	31.9351	0.20694	0.14757	0.218915	0.261686	4	5	4	5
P56528	Cd38	ADP-ribosyl cyclase/cyclic ADP-ribose hydrolase 1	CD38_MOUSE	9	25.2106	23.8463	NaN	23.7295	23.9134	23.9548	23.277	NaN	22.897	NaN	26.1369	23.2926	22.3417	23.5493	23.4349	25.7046	24.6542	24.3798	25.1523	NaN	NaN	NaN	NaN	NaN	NaN	NaN	NaN	NaN	24.9988	NaN	NaN	NaN	NaN	26.0979	24.726	24.5411	NaN	NaN	NaN	0.640266	3	4	3	5
P15379	Cd44	CD44 antigen	CD44_MOUSE	2	NaN	NaN	NaN	NaN	NaN	NaN	NaN	NaN	NaN	NaN	NaN	23.053	22.7393	NaN	26.3821	24.7202	21.8806	22.1568	NaN	NaN	NaN	NaN	NaN	NaN	NaN	NaN	NaN	NaN	NaN	NaN	NaN	NaN	25.9233	25.1174	NaN	NaN	NaN	NaN	NaN	0.385037	0	0	2	4
Q61735	Cd47	Leukocyte surface antigen CD47	CD47_MOUSE	2	25.8707	25.816	25.0946	26.4321	26.9075	27.4466	24.7899	24.594	24.3933	25.6353	26.3244	26.1879	26.1814	26.0784	27.1927	27.1657	26.7246	26.3548	NaN	NaN	NaN	26.4038	26.9685	27.4737	NaN	NaN	NaN	NaN	25.9063	26.5492	26.1418	26.5062	26.8989	26.8861	26.5147	26.1257	NaN	0.245132	0.230287	0.21376	4	5	4	5
Q61475	Cd55	Complement decay-accelerating factor, GPI-anchored	DAF1_MOUSE	3	NaN	NaN	NaN	NaN	21.8861	NaN	NaN	NaN	NaN	NaN	NaN	21.5614	28.2116	20.5728	24.0493	24.2379	23.1159	21.4661	NaN	NaN	NaN	NaN	NaN	NaN	NaN	NaN	NaN	NaN	NaN	NaN	NaN	NaN	23.9231	24.0675	22.6307	NaN	NaN	NaN	NaN	0.448436	0	1	2	5
O55186	Cd59a	CD59A glycoprotein	CD59A_MOUSE	3	23.8866	NaN	25.092	NaN	23.9134	24.6717	NaN	24.9534	23.543	NaN	NaN	23.5957	24.0772	NaN	25.4334	24.0682	24.7618	24.5809	NaN	NaN	25.0492	NaN	NaN	NaN	NaN	NaN	NaN	NaN	NaN	NaN	NaN	NaN	25.5062	NaN	24.7677	NaN	NaN	NaN	NaN	0.35424	2	4	2	4
Q9QWK4	Cd5l	CD5 antigen-like	CD5L_MOUSE	6	NaN	NaN	NaN	NaN	NaN	NaN	NaN	NaN	NaN	NaN	NaN	NaN	24.0988	NaN	24.9843	23.2283	24.9819	22.4895	NaN	NaN	NaN	NaN	NaN	NaN	NaN	NaN	NaN	NaN	NaN	NaN	NaN	NaN	25.0719	NaN	NaN	NaN	NaN	NaN	NaN	NaN	0	0	1	4
P04441	Cd74	H-2 class II histocompatibility antigen gamma chain	HG2A_MOUSE	9	NaN	NaN	NaN	NaN	NaN	NaN	NaN	NaN	NaN	NaN	NaN	21.0795	NaN	NaN	27.683	26.8309	NaN	NaN	NaN	NaN	NaN	NaN	NaN	NaN	NaN	NaN	NaN	NaN	NaN	NaN	NaN	NaN	27.4915	26.6127	NaN	NaN	NaN	NaN	NaN	0.417876	0	0	1	2
P35762	Cd81	CD81 antigen	CD81_MOUSE	4	28.2642	27.6621	28.3819	27.6248	29.0194	28.4045	27.2917	26.6827	27.5781	27.2291	28.1814	26.5809	27.176	25.9745	30.7062	27.4574	27.518	28.7956	28.0943	27.6564	27.8956	27.9777	27.9881	28.7549	27.2667	NaN	27.8321	NaN	28.1056	27.6105	27.6407	26.8453	28.3626	27.4102	27.8403	28.015	0.12465	0.441656	0.201593	0.372813	4	5	4	5
P40237	Cd82	CD82 antigen	CD82_MOUSE	4	NaN	NaN	NaN	NaN	24.3023	NaN	NaN	NaN	NaN	NaN	NaN	24.2957	24.4616	NaN	26.013	25.0629	23.544	24.9494	NaN	NaN	NaN	NaN	NaN	NaN	NaN	NaN	NaN	NaN	NaN	24.7557	24.5833	NaN	25.884	NaN	NaN	24.6222	NaN	NaN	0.0844089	0.581828	0	1	2	4
P40240	Cd9	CD9 antigen	CD9_MOUSE	5	27.03	25.7031	27.3953	25.5768	26.7352	25.8012	25.44	25.0679	26.0139	26.3391	26.6242	26.0164	26.6303	26.229	28.603	25.7044	26.4522	27.2186	26.4871	25.7869	27.0772	25.8905	26.6979	26.1815	NaN	NaN	25.8225	26.048	26.1237	26.1342	26.3416	26.4855	28.2283	25.9032	26.2486	26.7378	0.434406	0.309266	0.0898611	0.779117	4	5	4	5
O89103	Cd93	Complement component C1q receptor	C1QR1_MOUSE	4	NaN	NaN	22.643	NaN	NaN	NaN	NaN	NaN	NaN	NaN	NaN	22.4502	NaN	22.1518	NaN	NaN	NaN	NaN	NaN	NaN	NaN	NaN	NaN	NaN	NaN	NaN	NaN	NaN	NaN	23.097	NaN	NaN	NaN	NaN	NaN	NaN	NaN	NaN	NaN	NaN	1	0	1	1
Q61081	Cdc37	Hsp90 co-chaperone Cdc37	CDC37_MOUSE	14	26.93	27.0221	26.6288	27.1098	24.3271	27.7174	26.2379	26.2545	26.2954	26.1781	26.3018	26.3881	26.1276	25.2795	27.5183	26.7629	26.2328	26.3205	26.4735	26.6	26.4691	27.1239	NaN	27.4959	26.8542	27.2464	26.6863	27.108	26.3644	26.8	26.2914	26.2031	27.0021	26.9905	26.6853	25.8998	0.234903	0.255654	0.271532	0.315239	4	5	4	5
P60766	Cdc42	Cell division control protein 42 homolog	CDC42_MOUSE	6	27.9415	28.5548	28.8311	27.3507	28.3753	26.4664	27.8541	27.7576	27.9534	28.2641	28.4501	28.1469	27.9031	27.5527	28.5837	29.297	28.2347	28.2959	27.6653	28.3975	27.9178	27.9735	28.4725	27.4868	27.6903	28.0352	27.9399	27.9925	27.9508	28.5216	27.9152	28.1445	28.6049	28.485	27.6678	28.0016	0.219037	0.269412	0.216317	0.253901	4	5	4	5
Q3UU96	Cdc42bpa	Serine/threonine-protein kinase MRCK alpha	MRCKA_MOUSE	2	23.098	23.9639	23.4274	23.5641	NaN	NaN	23.3519	22.7757	23.7913	23.0003	23.4721	NaN	NaN	NaN	NaN	NaN	22.6767	22.7375	NaN	NaN	NaN	NaN	NaN	NaN	NaN	NaN	NaN	NaN	NaN	NaN	NaN	NaN	NaN	NaN	NaN	NaN	NaN	NaN	NaN	NaN	4	3	2	2
Q7TT50	Cdc42bpb	Serine/threonine-protein kinase MRCK beta	MRCKB_MOUSE	15	23.217	25.1052	NaN	24.3823	23.6651	24.1528	NaN	21.2292	NaN	23.9245	NaN	23.4387	22.9823	NaN	22.0309	25.7551	25.5471	24.2079	NaN	25.1128	NaN	24.6222	NaN	NaN	NaN	NaN	NaN	25.0789	NaN	NaN	NaN	NaN	NaN	25.2349	24.8323	23.9826	0.238158	NaN	NaN	0.401639	3	3	3	4
Q6A068	Cdc5l	Cell division cycle 5-like protein	CDC5L_MOUSE	6	22.3209	NaN	NaN	NaN	NaN	NaN	NaN	NaN	NaN	NaN	NaN	21.3444	NaN	NaN	24.743	25.1802	22.9321	NaN	NaN	NaN	NaN	NaN	NaN	NaN	NaN	NaN	NaN	NaN	NaN	NaN	NaN	NaN	24.7179	24.8308	NaN	NaN	NaN	NaN	NaN	0.0553276	1	0	1	3
Q9WTR5	Cdh13	Cadherin-13	CAD13_MOUSE	10	25.5572	25.4365	27.2289	26.453	25.354	25.8911	26.1459	25.0549	25.8985	25.5464	26.4548	27.0297	27.3519	27.7286	23.9555	26.4337	27.0042	26.854	25.6671	NaN	26.5668	27.2601	26.4705	27.0425	25.9438	25.7367	26.1774	26.2011	26.2246	27.0904	26.8764	28.1048	NaN	25.8608	26.4874	26.6923	0.515967	0.380884	0.312214	0.741688	4	5	4	5
P15116	Cdh2	Cadherin-2	CADH2_MOUSE	4	NaN	NaN	NaN	NaN	22.4894	NaN	NaN	NaN	NaN	NaN	NaN	NaN	23.4256	NaN	23.2138	NaN	23.0791	24.9594	NaN	NaN	NaN	NaN	NaN	NaN	NaN	NaN	NaN	NaN	NaN	NaN	NaN	NaN	NaN	NaN	NaN	24.6285	NaN	NaN	NaN	NaN	0	1	1	3
P55284	Cdh5	Cadherin-5	CADH5_MOUSE	11	22.8643	23.9654	23.8689	NaN	22.1892	25.0243	NaN	NaN	24.9914	NaN	25.9286	22.8113	21.495	23.2258	25.3844	25.4238	24.6955	25.4698	NaN	NaN	NaN	NaN	NaN	25.8221	NaN	NaN	24.9865	NaN	25.077	24.839	NaN	NaN	25.0988	25.0239	24.911	25.0661	NaN	0.398476	0.11639	0.055779	3	3	3	5
Q8VDP6	Cdipt	CDP-diacylglycerol--inositol 3-phosphatidyltransferase	CDIPT_MOUSE	4	24.4911	21.5486	24.8377	26.6259	22.4596	27.4447	NaN	NaN	NaN	23.672	NaN	26.3063	24.4488	NaN	NaN	25.5171	24.7916	22.7688	25.0019	NaN	23.9903	NaN	25.4639	26.5247	NaN	NaN	NaN	NaN	NaN	NaN	25.4379	NaN	NaN	24.9785	25.3855	25.3676	0.476432	0.497717	NaN	0.151512	4	2	3	3
P49615	Cdk5	Cyclin-dependent-like kinase 5	CDK5_MOUSE	10	25.3407	24.7109	22.5581	24.8045	22.3338	22.3251	23.6084	NaN	22.5871	23.7409	24.4722	23.0027	23.2968	22.3175	23.7114	25.2509	24.1973	23.8196	24.7294	24.7959	NaN	24.7617	NaN	NaN	NaN	NaN	NaN	24.1037	24.3156	23.5645	23.5687	23.1062	23.3861	24.5504	24.027	23.9845	0.0230533	NaN	0.264916	0.389109	4	4	4	5
Q64261	Cdk6	Cyclin-dependent kinase 6	CDK6_MOUSE	2	NaN	NaN	22.7261	NaN	NaN	NaN	22.2831	NaN	22.0774	NaN	NaN	NaN	NaN	NaN	22.2411	21.9734	NaN	NaN	NaN	NaN	NaN	NaN	NaN	NaN	NaN	NaN	NaN	NaN	NaN	NaN	NaN	NaN	NaN	NaN	NaN	NaN	NaN	NaN	NaN	NaN	1	2	0	2
Q99L43	Cds2	Phosphatidate cytidylyltransferase 2	CDS2_MOUSE	5	24.0407	23.4078	24.2139	24.0012	21.3135	24.4912	NaN	NaN	NaN	23.9012	24.2678	24.0173	24.5281	24.2457	24.1208	22.642	24.6913	25.2178	24.9243	NaN	24.1283	24.7567	NaN	NaN	NaN	NaN	NaN	NaN	24.0488	24.1638	23.9523	24.2228	23.9048	NaN	24.1516	24.3268	0.267745	NaN	0.0735804	0.120201	4	2	4	5
Q4VAA2	Cdv3	Protein CDV3	CDV3_MOUSE	2	24.79	25.3768	25.6556	25.2609	NaN	24.5231	NaN	NaN	NaN	26.1553	NaN	25.1781	24.6465	24.8823	25.5139	NaN	NaN	NaN	NaN	NaN	NaN	NaN	NaN	NaN	NaN	NaN	NaN	NaN	NaN	NaN	NaN	NaN	NaN	NaN	NaN	NaN	NaN	NaN	NaN	NaN	4	1	3	2
Q61400	Ceacam10	Carcinoembryonic antigen-related cell adhesion molecule 10	CEAMA_MOUSE	3	NaN	NaN	28.6294	26.3967	NaN	NaN	NaN	23.4996	NaN	NaN	NaN	NaN	NaN	NaN	NaN	NaN	NaN	NaN	NaN	NaN	28.5013	25.8962	NaN	NaN	NaN	24.6665	NaN	NaN	NaN	NaN	NaN	NaN	NaN	NaN	NaN	NaN	1.01499	NaN	NaN	NaN	2	1	0	0
Q64285	Cel	Bile salt-activated lipase	CEL_MOUSE	2	NaN	NaN	NaN	NaN	NaN	NaN	NaN	NaN	NaN	NaN	NaN	NaN	NaN	23.7861	NaN	NaN	NaN	NaN	NaN	NaN	NaN	NaN	NaN	NaN	NaN	NaN	NaN	NaN	NaN	NaN	NaN	NaN	NaN	NaN	NaN	NaN	NaN	NaN	NaN	NaN	0	0	0	1
P28659	Celf1	CUGBP Elav-like family member 1	CELF1_MOUSE	10	NaN	23.627	24.9918	NaN	NaN	NaN	26.0849	24.9606	25.5862	25.1971	24.5735	24.2452	23.7575	22.7395	25.1514	26.3989	25.4107	25.7509	NaN	NaN	25.2215	NaN	NaN	NaN	25.5799	25.4671	25.0572	25.5824	25.5506	25.2698	25.0044	NaN	24.9855	25.7201	25.4871	24.9983	NaN	0.181197	0.180289	0.25574	2	3	4	5
S4R1S7	Celf2	NA	S4R1S7_MOUSE	7	NaN	NaN	22.9524	NaN	24.1681	24.618	24.4055	23.3454	24.6425	24.7563	25.2389	24.5052	25.1839	22.9029	26.7249	26.7585	23.9272	25.0624	NaN	NaN	NaN	NaN	NaN	NaN	24.9263	NaN	24.3169	25.2668	24.9909	25.1008	25.0115	NaN	26.3098	26.2414	NaN	25.652	NaN	0.294332	0.0893631	0.231149	1	5	4	5
Q9CXS4	Cenpv	Centromere protein V	CENPV_MOUSE	7	27.6707	27.8065	27.9795	27.3168	26.765	27.2466	27.8383	26.9767	27.8012	27.1905	28.6206	26.5198	26.0614	26.4197	27.3931	28.4376	27.7405	28.004	27.3955	27.2957	26.9466	27.1673	27.2473	27.7163	27.4633	27.5489	27.3399	27.2414	27.7083	27.023	26.8569	27.127	27.2388	27.6134	27.3363	27.4113	0.130654	0.127982	0.270582	0.130006	4	5	4	5
Q6ZQ06	Cep162	Centrosomal protein of 162 kDa	CE162_MOUSE	2	24.2172	25.799	NaN	26.1124	26.3139	25.0671	NaN	NaN	NaN	25.2073	NaN	26.7659	25.5277	26.5505	25.5843	24.6063	24.6453	NaN	NaN	NaN	NaN	NaN	NaN	NaN	NaN	NaN	NaN	NaN	NaN	NaN	NaN	NaN	NaN	NaN	NaN	NaN	NaN	NaN	NaN	NaN	3	2	3	4
Q924Z4	Cers2	Ceramide synthase 2	CERS2_MOUSE	4	NaN	NaN	NaN	NaN	NaN	22.4463	NaN	NaN	NaN	NaN	24.1778	22.8496	23.1522	22.4312	24.8421	NaN	NaN	24.815	NaN	NaN	NaN	NaN	NaN	NaN	NaN	NaN	NaN	NaN	NaN	NaN	NaN	NaN	NaN	NaN	NaN	NaN	NaN	NaN	NaN	NaN	0	1	3	3
P23953	Ces1c	Carboxylesterase 1C	EST1C_MOUSE	16	29.8355	29.2693	29.183	29.0255	28.8357	27.8391	28.4081	29.0767	29.1503	29.2861	28.4554	29.1494	28.8541	29.1302	29.5332	29.0572	29.2051	28.9494	29.5583	29.0412	28.6258	29.2962	28.9485	28.3074	27.9183	29.0383	28.7894	29.1795	28.7495	29.1393	28.8346	29.2859	29.0172	28.9216	28.7517	28.6449	0.264392	0.298673	0.148087	0.177126	4	5	4	5
Q8VCT4	Ces1d	Carboxylesterase 1D	EST1D_MOUSE	37	33.3568	33.1404	33.3169	32.5932	32.4821	32.4342	33.0187	32.4791	33.2336	32.7486	33.5867	32.0351	32.4102	31.6525	32.7073	32.6459	33.1267	33.3303	32.8546	32.9993	32.6238	32.6329	32.7605	32.8139	32.804	32.7038	32.8252	32.4585	32.9972	32.4999	32.5299	32.1054	32.4339	32.3973	32.9034	33.0466	0.128037	0.0341275	0.188887	0.269712	4	5	4	5
Q91WU0	Ces1f	Carboxylesterase 1F	EST1F_MOUSE	23	28.0602	27.7776	27.9316	28.292	27.259	28.4112	27.7436	28.0751	28.1977	28.9861	28.6105	28.3246	27.4087	26.3374	28.1163	28.3662	29.0174	28.8275	27.8537	28.0889	27.8068	28.2388	27.9728	28.9366	28.1269	28.4499	27.8967	28.6366	28.1767	28.582	27.8035	27.7099	27.9069	27.7922	28.618	28.356	0.142215	0.3215	0.254302	0.284037	4	5	4	5
Q91WG0	Ces2c	Acylcarnitine hydrolase	EST2C_MOUSE	8	NaN	NaN	NaN	NaN	NaN	NaN	NaN	NaN	NaN	NaN	NaN	NaN	NaN	22.5265	24.7664	24.9225	23.885	NaN	NaN	NaN	NaN	NaN	NaN	NaN	NaN	NaN	NaN	NaN	NaN	NaN	NaN	NaN	25.1491	25.4725	24.3168	NaN	NaN	NaN	NaN	0.372248	0	0	0	4
Q63880	Ces3a	Carboxylesterase 3A	EST3A_MOUSE	2	24.5222	NaN	NaN	NaN	NaN	NaN	NaN	NaN	NaN	NaN	NaN	NaN	NaN	23.7119	NaN	NaN	NaN	NaN	23.791	NaN	NaN	NaN	NaN	NaN	NaN	NaN	NaN	NaN	NaN	NaN	NaN	24.1603	NaN	NaN	NaN	NaN	NaN	NaN	NaN	NaN	1	0	0	1
P04186	Cfb	Complement factor B	CFAB_MOUSE	22	29.7448	25.479	25.3219	24.6322	25.8044	24.5319	25.6711	25.9903	29.2935	27.2807	26.2381	26.1057	25.8737	26.7008	27.238	27.947	28.8985	29.354	27.7734	26.9602	26.4652	26.6309	27.3435	26.3371	27.0124	27.4488	27.4397	27.814	26.8436	27.302	26.8838	27.8351	27.7491	28.1101	27.497	27.2712	0.447414	0.276839	0.332951	0.221029	4	5	4	5
P03953	Cfd	Complement factor D	CFAD_MOUSE	5	26.2703	24.092	25.1482	25.8471	NaN	23.8886	24.0189	NaN	24.8867	25.7799	24.5372	24.4442	23.6787	24.4405	25.6687	25.1216	26.5797	23.6888	25.9638	NaN	24.8075	25.7476	NaN	NaN	24.0413	NaN	24.7844	26.6047	25.0831	24.7219	NaN	NaN	25.2406	25.0735	26.0092	NaN	0.372423	0.356395	0.74171	0.368259	4	3	4	5
O88271	Cfdp1	Craniofacial development protein 1	CFDP1_MOUSE	2	NaN	NaN	NaN	NaN	NaN	NaN	NaN	NaN	NaN	NaN	NaN	NaN	NaN	NaN	23.5883	NaN	NaN	23.1002	NaN	NaN	NaN	NaN	NaN	NaN	NaN	NaN	NaN	NaN	NaN	NaN	NaN	NaN	NaN	NaN	NaN	NaN	NaN	NaN	NaN	NaN	0	0	0	2
P06909	Cfh	Complement factor H	CFAH_MOUSE	44	29.2528	28.455	27.4891	29.0622	29.2272	27.7154	27.6409	27.805	29.1065	29.576	29.0632	29.4578	28.7259	29.4064	29.6486	29.3126	29.5694	29.0376	29.0049	28.4637	27.6684	29.1997	29.4686	28.7443	28.2488	28.7244	28.9408	29.1562	28.8164	29.3396	28.7676	29.6755	29.2999	28.8959	29.3119	28.7789	0.413782	0.316076	0.19198	0.251058	4	5	4	5
E9Q8B5	Cfhr4	NA	E9Q8B5_MOUSE	12	25.8344	24.7874	NaN	NaN	24.1151	24.716	23.7484	24.2127	24.7568	25.0413	25.7794	25.0015	25.0177	22.8915	24.7718	24.7036	25.1687	24.9043	24.8733	NaN	NaN	NaN	NaN	NaN	NaN	NaN	NaN	NaN	25.8264	25.1246	24.9622	NaN	NaN	NaN	24.8829	25.409	NaN	NaN	0.337554	0.255042	2	5	4	5
Q61129	Cfi	Complement factor I	CFAI_MOUSE	9	24.5732	24.8897	24.9484	25.7203	24.4073	23.9721	23.2184	24.5352	25.0901	26.3646	25.4587	26.3786	25.5836	25.5378	25.1552	25.7984	26.6238	25.2974	NaN	25.0825	25.5532	26.1087	NaN	NaN	NaN	NaN	25.9347	26.0279	25.1863	26.3041	25.3997	25.6105	25.8109	25.5481	26.0521	25.2617	0.35543	NaN	0.357244	0.205295	4	5	4	5
P18760	Cfl1	Cofilin-1	COF1_MOUSE	15	31.2995	30.3925	31.3504	30.6621	30.2495	31.1456	30.6111	30.5018	30.9885	30.691	31.1842	30.0827	30.873	29.8651	32.57	32.3224	30.9668	30.6893	30.6567	30.3015	30.8559	30.6288	30.7197	31.1324	30.6444	30.7648	31.1987	30.951	30.8621	30.4642	30.6881	30.7292	32.1725	32.107	30.4519	30.4039	0.153917	0.179964	0.144508	0.617964	4	5	4	5
P45591	Cfl2	Cofilin-2	COF2_MOUSE	11	27.2345	26.9297	27.6206	27.2462	27.2954	27.446	27.2241	26.1531	27.5958	27.4439	27.6396	26.9621	27.2837	26.6869	25.838	26.2957	26.7868	27.8177	26.8709	26.7794	26.8146	27.2657	27.2113	27.452	27.1193	26.9258	27.4371	27.4285	27.0952	27.3278	27.7209	27.3195	26.288	26.5272	26.5368	27.5807	0.166864	0.151056	0.18203	0.404888	4	5	4	5
P11680	Cfp	Properdin	PROP_MOUSE	7	27.063	26.3241	23.9855	25.8831	24.2401	24.6775	23.6851	25.3379	25.0835	21.652	25.6378	26.5685	25.8296	24.5676	26.7114	27.0842	26.7684	24.2455	26.328	26.5085	24.4407	26.8003	25.3217	25.0919	NaN	26.1533	25.0156	NaN	25.7437	26.7771	24.9986	25.3341	26.4425	27.8808	26.0368	24.6745	0.505785	0.408608	0.616318	0.928352	4	5	4	5
O55226	Chad	Chondroadherin	CHAD_MOUSE	5	NaN	NaN	NaN	NaN	NaN	NaN	NaN	23.7601	NaN	NaN	NaN	NaN	NaN	NaN	22.7733	NaN	NaN	NaN	NaN	NaN	NaN	NaN	NaN	NaN	NaN	23.8348	NaN	NaN	NaN	NaN	NaN	NaN	NaN	NaN	NaN	NaN	NaN	NaN	NaN	NaN	0	1	0	1
Q9CRB9	Chchd3	MICOS complex subunit Mic19	MIC19_MOUSE	16	30.3496	30.6881	30.8385	29.8625	29.9754	29.8165	30.9695	30.3081	30.6629	29.9349	30.7292	29.9864	30.2193	29.0944	29.9781	30.6222	30.6118	30.2515	29.7975	30.0868	30.1049	30.1357	30.5493	29.695	30.75	30.7186	30.7554	29.9443	30.3639	30.0449	30.0794	29.7132	29.8493	30.2861	30.5063	30.0593	0.103178	0.256436	0.129892	0.225084	4	5	4	5
Q91VN4	Chchd6	MICOS complex subunit Mic25	MIC25_MOUSE	9	26.631	25.4876	26.8662	26.4296	26.7766	26.215	25.882	25.6308	27.372	24.4558	27.7292	26.0852	26.9581	24.6621	26.6162	26.169	26.6108	26.9614	26.5143	26.2237	25.8526	26.1994	26.663	26.6623	26.8656	26.6574	26.7438	NaN	26.3574	26.4607	26.4481	NaN	26.1796	26.2175	26.3282	26.5649	0.184792	0.0639777	0.0386254	0.124714	4	5	4	5
Q8K2Q5	Chchd7	Coiled-coil-helix-coiled-coil-helix domain-containing protein 7	CHCH7_MOUSE	2	NaN	24.452	NaN	NaN	NaN	NaN	NaN	NaN	25.0062	NaN	23.8729	24.5012	NaN	24.6246	NaN	NaN	NaN	22.9385	NaN	NaN	NaN	NaN	NaN	NaN	NaN	NaN	NaN	NaN	NaN	NaN	NaN	NaN	NaN	NaN	NaN	NaN	NaN	NaN	NaN	NaN	1	1	2	2
Q6PDQ2	Chd4	Chromodomain-helicase-DNA-binding protein 4	CHD4_MOUSE	21	22.9161	NaN	23.3185	NaN	NaN	NaN	NaN	NaN	22.0766	21.5536	22.3492	20.4124	23.3479	23.08	26.7562	26.1975	24.0002	24.1825	NaN	NaN	NaN	NaN	NaN	NaN	NaN	NaN	NaN	NaN	NaN	NaN	23.8791	24.4552	26.4088	24.974	23.7781	24.1173	NaN	NaN	NaN	0.865303	2	1	4	5
Q8BJ64	Chdh	Choline dehydrogenase, mitochondrial	CHDH_MOUSE	21	28.7007	28.8169	28.176	26.9289	27.0564	26.9032	28.2612	26.4146	28.3069	27.6634	28.5795	27.091	27.6899	26.3325	28.0076	28.0837	28.8013	28.9067	28.272	28.3838	27.7159	27.2401	27.5134	27.3636	28.2084	27.4778	28.1749	27.8457	28.1536	27.4024	27.5621	27.1519	27.7087	27.6498	28.1485	28.3696	0.340172	0.290729	0.234057	0.317639	4	5	4	5
Q922Q9	Chid1	Chitinase domain-containing protein 1	CHID1_MOUSE	2	NaN	NaN	NaN	NaN	NaN	NaN	NaN	NaN	NaN	NaN	NaN	NaN	20.2745	NaN	22.6397	21.5562	21.2862	NaN	NaN	NaN	NaN	NaN	NaN	NaN	NaN	NaN	NaN	NaN	NaN	NaN	NaN	NaN	NaN	NaN	NaN	NaN	NaN	NaN	NaN	NaN	0	0	1	3
O35744	Chil3	Chitinase-like protein 3	CHIL3_MOUSE	8	NaN	NaN	NaN	NaN	23.3355	NaN	NaN	NaN	NaN	NaN	NaN	NaN	NaN	24.8061	26.393	24.1779	NaN	NaN	NaN	NaN	NaN	NaN	NaN	NaN	NaN	NaN	NaN	NaN	NaN	NaN	NaN	25.2569	25.7073	25.0564	NaN	NaN	NaN	NaN	NaN	0.238483	0	1	0	3
Q91Z98	Chil4	Chitinase-like protein 4	CHIL4_MOUSE	4	NaN	NaN	NaN	NaN	NaN	NaN	NaN	NaN	NaN	NaN	NaN	NaN	NaN	25.8114	NaN	NaN	NaN	NaN	NaN	NaN	NaN	NaN	NaN	NaN	NaN	NaN	NaN	NaN	NaN	NaN	NaN	26.1271	NaN	NaN	NaN	NaN	NaN	NaN	NaN	NaN	0	0	0	1
O55229	Chkb	Choline/ethanolamine kinase	CHKB_MOUSE	9	24.1565	23.7124	25.4738	24.0501	21.5066	NaN	24.938	23.7844	25.3245	24.3046	22.002	21.8556	24.6688	NaN	23.9184	25.0059	24.3572	24.6452	NaN	NaN	24.577	NaN	NaN	NaN	24.788	NaN	24.8962	24.4135	NaN	NaN	24.2998	NaN	24.2323	24.5874	24.518	24.671	NaN	0.05305	0.055716	0.125931	4	4	4	4
Q921W0	Chmp1a	Charged multivesicular body protein 1a	CHM1A_MOUSE	2	22.1212	NaN	22.5988	NaN	NaN	22.3305	NaN	22.0544	22.0639	22.6123	22.4277	21.8133	21.6426	NaN	22.867	NaN	22.2273	NaN	NaN	NaN	NaN	NaN	NaN	NaN	NaN	NaN	NaN	NaN	NaN	NaN	NaN	NaN	NaN	NaN	NaN	NaN	NaN	NaN	NaN	NaN	2	3	4	2
Q9DB34	Chmp2a	Charged multivesicular body protein 2a	CHM2A_MOUSE	2	21.7345	21.252	22.0104	21.976	NaN	22.2037	21.9197	NaN	21.8081	22.066	NaN	20.2392	21.1719	20.2396	22.0969	21.7921	21.7393	21.2485	NaN	NaN	NaN	NaN	NaN	NaN	NaN	NaN	NaN	NaN	NaN	NaN	NaN	NaN	NaN	NaN	NaN	NaN	NaN	NaN	NaN	NaN	4	3	3	5
Q9CQ10	Chmp3	Charged multivesicular body protein 3	CHMP3_MOUSE	4	22.7127	23.8164	23.9404	23.8132	21.7027	22.1781	24.0984	23.7249	24.5071	24.0948	24.4807	24.6674	24.4657	24.2379	23.7447	24.5464	21.6651	24.226	NaN	NaN	NaN	NaN	NaN	NaN	24.0754	NaN	24.4266	NaN	24.2576	25.3099	24.7864	25.0246	23.5595	24.4069	NaN	24.0654	NaN	0.171314	0.358449	0.430816	4	5	4	5
Q9D8B3	Chmp4b	Charged multivesicular body protein 4b	CHM4B_MOUSE	4	24.5078	24.4554	24.7074	24.2469	24.3938	24.7777	24.3084	24.6421	25.2795	24.7859	25.1276	24.8076	24.4312	25.0255	26.1211	26.7176	25.472	25.3483	NaN	NaN	NaN	NaN	NaN	NaN	NaN	NaN	25.5719	NaN	NaN	25.3699	25.0372	25.5377	26.0755	25.747	25.0971	25.4859	NaN	NaN	0.162363	0.249078	4	5	4	5
Q8R1T1	Chmp7	Charged multivesicular body protein 7	CHMP7_MOUSE	3	22.3479	NaN	NaN	NaN	NaN	NaN	NaN	NaN	NaN	NaN	NaN	NaN	NaN	NaN	21.9944	NaN	21.9716	21.997	NaN	NaN	NaN	NaN	NaN	NaN	NaN	NaN	NaN	NaN	NaN	NaN	NaN	NaN	NaN	NaN	NaN	NaN	NaN	NaN	NaN	NaN	1	0	0	3
Q9D1P4	Chordc1	Cysteine and histidine-rich domain-containing protein 1	CHRD1_MOUSE	9	24.8228	24.4927	25.5428	25.3324	25.1191	25.0388	24.1055	21.8703	25.8427	NaN	26.5462	25.2238	25.4923	24.4844	26.1233	25.8944	24.9019	25.7744	25.2042	24.9847	24.9967	25.3809	25.3308	25.2044	24.7666	NaN	24.8799	NaN	25.6555	25.6419	25.433	25.0973	25.7208	24.7419	24.8654	25.6188	0.133421	0.183293	0.0842172	0.307925	4	5	3	5
Q8C025	Chpt1	Cholinephosphotransferase 1	CHPT1_MOUSE	2	24.6628	24.9836	23.9432	24.4116	24.2168	24.3894	24.36	24.0862	24.8712	23.7007	23.8879	23.8761	23.5897	23.2981	NaN	23.9475	23.9182	23.912	NaN	NaN	NaN	NaN	NaN	NaN	NaN	NaN	NaN	NaN	NaN	NaN	NaN	NaN	NaN	NaN	NaN	NaN	NaN	NaN	NaN	NaN	4	5	4	4
Q9CY57	Chtop	Chromatin target of PRMT1 protein	CHTOP_MOUSE	2	NaN	NaN	NaN	NaN	NaN	NaN	NaN	NaN	NaN	NaN	NaN	NaN	23.2406	NaN	25.2137	25.5866	24.074	23.761	NaN	NaN	NaN	NaN	NaN	NaN	NaN	NaN	NaN	NaN	NaN	NaN	NaN	NaN	NaN	25.3805	NaN	NaN	NaN	NaN	NaN	NaN	0	0	1	4
Q99KN2	Ciao1	Probable cytosolic iron-sulfur protein assembly protein CIAO1	CIAO1_MOUSE	4	NaN	NaN	22.7276	NaN	NaN	NaN	NaN	NaN	NaN	NaN	NaN	NaN	NaN	NaN	NaN	NaN	NaN	NaN	NaN	NaN	NaN	NaN	NaN	NaN	NaN	NaN	NaN	NaN	NaN	NaN	NaN	NaN	NaN	NaN	NaN	NaN	NaN	NaN	NaN	NaN	1	0	0	0
Q91WS0	Cisd1	CDGSH iron-sulfur domain-containing protein 1	CISD1_MOUSE	14	30.328	30.1041	29.8125	29.6357	29.7352	30.0803	30.5606	29.9212	30.3548	29.4806	30.6613	29.4426	29.9571	28.8497	28.3776	30.0448	30.4531	30.3686	30.4038	30.0651	29.6374	30.3724	30.5455	30.2454	30.0052	29.4682	29.8619	28.8154	30.1842	29.9379	29.9194	29.3038	29.3192	29.4518	30.2759	30.2422	0.228946	0.276307	0.344385	0.353522	4	5	4	5
Q9CQB5	Cisd2	CDGSH iron-sulfur domain-containing protein 2	CISD2_MOUSE	4	26.4506	25.4937	25.4996	24.7852	24.9394	25.0886	25.0429	25.158	24.2252	NaN	26.3558	24.7396	25.1861	23.7719	26.8605	26.2983	26.6622	26.9422	25.7735	25.3421	25.0612	NaN	NaN	25.7715	25.4894	25.9597	NaN	NaN	25.5745	25.5536	25.4143	25.3926	26.3231	26.0457	26.0772	26.3044	0.252901	0.160903	0.0593692	0.229174	4	5	3	5
B1AR13	Cisd3	CDGSH iron-sulfur domain-containing protein 3, mitochondrial	CISD3_MOUSE	5	27.4469	26.8138	28.7677	26.822	26.5916	26.0645	28.3517	27.3679	28.4124	26.6898	27.9066	25.7436	26.5072	25.2909	26.7029	27.9495	27.711	28.5188	27.1201	27.3592	27.6509	27.2135	27.1856	26.8168	28.1579	27.7084	27.7305	27.02	27.3573	26.5324	26.6444	26.1353	26.443	27.3826	27.4324	27.6581	0.166977	0.34651	0.267362	0.41258	4	5	4	5
Q8BMK4	Ckap4	Cytoskeleton-associated protein 4	CKAP4_MOUSE	24	25.0365	23.5071	25.8866	25.9218	25.6888	26.5259	24.8065	25.3307	25.2636	27.3654	27.0982	27.6474	27.4426	27.0065	29.1777	28.2665	26.3974	26.7393	25.521	NaN	25.8782	26.7212	26.7247	27.2932	25.8854	26.3109	25.8397	27.6424	26.4771	28.0717	27.6555	27.4772	28.9086	27.9239	26.5126	26.5033	0.447332	0.451093	0.392475	0.741814	4	5	4	5
A2AGT5	Ckap5	Cytoskeleton-associated protein 5	CKAP5_MOUSE	16	NaN	NaN	NaN	NaN	NaN	NaN	NaN	NaN	NaN	23.6494	24.3631	22.4127	21.8033	21.2928	24.4753	24.9579	23.2475	23.98	NaN	NaN	NaN	NaN	NaN	NaN	NaN	NaN	NaN	NaN	NaN	NaN	NaN	NaN	24.1812	NaN	23.4998	NaN	NaN	NaN	NaN	0.327865	0	0	4	5
Q04447	Ckb	Creatine kinase B-type	KCRB_MOUSE	18	29.6077	28.7912	29.8961	29.7158	29.4806	29.8662	29.2352	29.0484	29.2855	29.6591	29.5251	29.2316	29.5657	29.2762	29.9624	29.3815	29.5556	29.3493	29.0314	28.885	29.0372	29.8258	29.4427	29.8629	28.9697	29.4013	29.0469	29.3836	28.8374	29.4262	29.5099	29.7908	29.6663	29.3101	29.1799	28.8591	0.332078	0.256761	0.191111	0.254663	4	5	4	5
P07310	Ckm	Creatine kinase M-type	KCRM_MOUSE	40	31.3342	28.3767	26.4937	30.9609	31.7081	29.0375	28.3049	28.4265	28.8966	29.318	27.0959	31.0876	32.0637	31.5963	31.291	28.519	31.233	32.4247	30.5754	28.7222	26.9009	30.7569	31.828	29.1563	28.1877	28.6567	28.4184	28.9849	27.3698	31.0149	31.6893	31.7091	31.1977	28.7353	30.6977	31.8084	0.840069	1.38264	0.96216	0.567946	4	5	4	5
Q6P8J7	Ckmt2	Creatine kinase S-type, mitochondrial	KCRS_MOUSE	33	30.3384	NaN	NaN	30.3247	30.9571	NaN	NaN	26.0693	NaN	24.7911	NaN	29.833	30.804	30.7038	27.5393	25.3841	30.8562	31.7169	29.6199	NaN	NaN	30.3655	31.1179	NaN	NaN	26.7607	NaN	24.9645	NaN	30.0482	31.115	31.087	27.2402	25.8649	30.645	31.0356	0.357484	1.28263	0.992166	0.854171	2	2	3	5
Q8BRT1	Clasp2	CLIP-associating protein 2	CLAP2_MOUSE	8	NaN	21.6842	NaN	NaN	22.0217	22.2432	23.335	NaN	NaN	22.6435	NaN	22.6257	22.2991	21.9827	23.1044	24.1185	23.9887	23.0477	NaN	NaN	NaN	NaN	NaN	NaN	NaN	NaN	NaN	NaN	NaN	23.2818	22.8795	22.9133	23.3481	23.4957	23.0591	23.1395	NaN	NaN	0.195905	0.162246	1	3	3	5
P49300	Clec10a	C-type lectin domain family 10 member A	CLC10_MOUSE	4	23.7451	NaN	NaN	23.1125	NaN	24.0539	NaN	NaN	NaN	23.7115	23.1298	23.6575	23.7735	23.7273	24.5636	23.8375	22.8285	24.3219	NaN	NaN	NaN	NaN	NaN	24.5633	NaN	NaN	NaN	NaN	NaN	24.2434	24.0638	23.697	24.7768	NaN	NaN	24.5806	NaN	NaN	0.0879227	0.351603	2	1	4	5
Q9Z1Q5	Clic1	Chloride intracellular channel protein 1	CLIC1_MOUSE	12	27.2248	26.1657	26.9229	27.8895	26.9885	27.2232	27.2634	26.77	25.7438	28.3598	27.4102	27.6737	27.3468	26.3854	29.3633	28.8846	26.7581	26.7375	26.9929	26.4661	26.414	27.4462	27.307	27.3856	26.6323	27.3186	25.9908	27.8872	27.1259	27.4655	27.3776	26.9304	29.0105	28.3889	26.8911	26.4838	0.350685	0.354112	0.227995	0.781489	4	5	4	5
Q9QYB1	Clic4	Chloride intracellular channel protein 4	CLIC4_MOUSE	16	28.0081	27.3184	27.4969	27.4587	26.211	27.4927	26.5029	25.7174	27.3703	28.0331	28.1424	27.2396	28.2881	26.0984	28.1547	26.7796	27.1868	27.9562	27.4115	26.4919	27.158	27.4188	26.9703	27.7918	27.1648	26.8553	27.0723	27.7154	27.5108	27.5184	27.3348	26.9649	27.4351	27.2438	27.1638	27.1599	0.264967	0.285678	0.108323	0.118453	4	5	4	5
Q8BXK9	Clic5	Chloride intracellular channel protein 5	CLIC5_MOUSE	9	26.3102	26.1876	26.3813	25.2434	24.1593	24.3986	26.0174	25.8435	26.5304	25.3943	26.1539	23.507	25.7653	25.3843	24.896	25.8235	25.5842	26.1015	25.8028	25.8837	25.7026	25.6902	25.1184	25.5026	25.9824	26.3245	26.1378	25.1474	25.9462	24.8794	25.3753	25.46	24.5763	25.7276	25.6008	25.8459	0.0637452	0.314922	0.333142	0.28735	4	5	4	5
Q99KN9	Clint1	Clathrin interactor 1	EPN4_MOUSE	8	24.9777	24.9278	24.7874	24.3516	21.5417	25.0426	24.4209	22.0897	24.3135	23.4606	NaN	25.3998	25.4511	24.2457	26.7253	26.6422	25.4671	25.1434	25.0304	NaN	NaN	NaN	NaN	25.6009	NaN	NaN	24.5725	NaN	NaN	25.552	25.6043	24.8525	26.2093	25.8322	25.103	24.3877	NaN	0.483725	0.0256155	0.508657	4	5	3	5
Q922J3	Clip1	CAP-Gly domain-containing linker protein 1	CLIP1_MOUSE	7	NaN	NaN	NaN	NaN	NaN	NaN	NaN	NaN	NaN	NaN	NaN	NaN	NaN	NaN	NaN	NaN	22.4224	23.8459	NaN	NaN	NaN	NaN	NaN	NaN	NaN	NaN	NaN	NaN	NaN	NaN	NaN	NaN	NaN	NaN	NaN	NaN	NaN	NaN	NaN	NaN	0	0	0	2
Q9Z0H8	Clip2	CAP-Gly domain-containing linker protein 2	CLIP2_MOUSE	3	NaN	NaN	NaN	NaN	NaN	24.2702	NaN	NaN	NaN	NaN	NaN	24.293	22.8385	NaN	NaN	24.9522	NaN	NaN	NaN	NaN	NaN	NaN	NaN	NaN	NaN	NaN	NaN	NaN	NaN	NaN	NaN	NaN	NaN	NaN	NaN	NaN	NaN	NaN	NaN	NaN	0	1	2	1
Q60649	Clpb	Caseinolytic peptidase B protein homolog	CLPB_MOUSE	18	26.1726	26.225	24.6603	25.108	26.3593	NaN	25.4164	24.5543	26.7743	NaN	27.2789	25.116	25.8829	24.5188	25.7833	24.7609	26.6573	27.1664	26.0075	25.7674	24.7815	25.7854	26.2247	NaN	25.4249	25.2362	26.3833	NaN	26.7132	26.0616	26.0508	25.4937	25.4773	25.2351	26.0309	26.2702	0.315525	0.381483	0.279333	0.307717	4	4	3	5
O88696	Clpp	ATP-dependent Clp protease proteolytic subunit, mitochondrial	CLPP_MOUSE	9	26.57	27.2835	27.1789	26.2029	27.0052	25.9057	26.219	26.3895	26.9851	26.3613	26.8003	27.0665	26.6363	26.6903	22.9587	25.5623	26.3372	26.7675	26.2869	27.0264	26.1773	26.4139	27.3233	26.1582	26.3596	26.8447	26.3448	26.6228	26.469	27.0361	26.6641	26.5363	NaN	25.7053	25.9365	26.4342	0.288772	0.357252	0.175056	0.267091	4	5	4	5
Q8VBZ3	Clptm1	Cleft lip and palate transmembrane protein 1 homolog	CLPT1_MOUSE	7	23.6109	24.4904	23.3054	NaN	22.2054	25.3824	NaN	NaN	23.6096	23.7696	22.6923	NaN	NaN	NaN	NaN	NaN	NaN	NaN	NaN	NaN	NaN	NaN	NaN	NaN	NaN	NaN	NaN	NaN	NaN	NaN	NaN	NaN	NaN	NaN	NaN	NaN	NaN	NaN	NaN	NaN	3	3	2	0
Q9JHS4	Clpx	ATP-dependent Clp protease ATP-binding subunit clpX-like, mitochondrial	CLPX_MOUSE	19	26.057	27.085	26.8227	24.3324	24.8988	NaN	24.9492	25.3147	26.9622	24.379	27.311	25.6482	25.8503	26.1233	25.3505	26.6409	26.6906	27.6638	25.9793	26.8497	26.3005	25.1878	25.5708	NaN	25.4688	25.8209	26.4252	25.157	26.8292	26.1323	26.1631	26.2204	25.4536	26.3661	26.1983	27.0057	0.448948	0.323789	0.438701	0.379505	4	4	4	5
Q6IRU5	Cltb	Clathrin light chain B	CLCB_MOUSE	2	NaN	NaN	NaN	NaN	NaN	NaN	NaN	21.5598	NaN	NaN	NaN	NaN	NaN	NaN	NaN	21.9185	22.4038	NaN	NaN	NaN	NaN	NaN	NaN	NaN	NaN	NaN	NaN	NaN	NaN	NaN	NaN	NaN	NaN	NaN	NaN	NaN	NaN	NaN	NaN	NaN	0	1	0	2
Q68FD5	Cltc	Clathrin heavy chain 1	CLH1_MOUSE	98	31.6707	31.4546	31.7997	31.1145	31.1908	31.2611	30.9878	30.6438	31.271	31.1883	31.9318	31.3602	31.6138	30.7296	32.55	32.1059	31.6101	31.6153	31.3672	31.3298	31.1783	31.3165	31.3229	31.5715	31.0361	31.2122	31.0528	31.2873	31.2673	31.5	31.3285	31.1882	32.0414	31.6573	31.2929	31.1851	0.0559522	0.158529	0.0756218	0.277744	4	5	4	5
Q06890	Clu	Clusterin	CLUS_MOUSE	11	NaN	NaN	NaN	22.91	24.2165	23.9564	22.9024	22.8358	23.4695	26.0986	NaN	24.9127	24.6405	27.9339	23.413	20.954	24.6105	NaN	NaN	NaN	NaN	NaN	24.2168	24.3367	NaN	NaN	23.9024	25.7512	NaN	25.5635	25.1338	28.153	24.4588	NaN	24.6095	NaN	NaN	0.15018	0.209471	1.36793	1	5	3	4
Q5SW19	Cluh	Clustered mitochondria protein homolog	CLU_MOUSE	49	28.7905	28.8774	28.9054	28.0822	27.8318	27.3042	28.6735	27.8445	28.7313	26.6757	28.9455	27.9627	28.1872	26.9142	27.8494	28.1803	28.3263	28.8461	28.4693	28.5882	28.2583	28.3367	28.2849	27.7435	28.6521	28.381	28.2006	27.2119	28.4695	28.0966	28.1245	27.6914	28.0217	27.8221	28.2367	28.5819	0.101565	0.218337	0.323811	0.254562	4	5	4	5
Q8R4N0	Clybl	Citramalyl-CoA lyase, mitochondrial	CLYBL_MOUSE	24	30.2574	30.2738	31.099	29.9012	29.5293	29.0233	30.5125	30.1159	30.8935	29.3434	30.4484	29.0983	29.7801	28.8397	29.6893	30.047	30.1673	30.505	30.1885	30.3607	30.3939	29.8034	29.9563	29.0875	30.4475	30.3849	30.4857	29.3971	30.1881	29.5038	29.8786	29.2391	29.3768	29.7365	29.9134	30.2201	0.174884	0.33016	0.256596	0.277147	4	5	4	5
P21844	Cma1	Chymase	CMA1_MOUSE	11	27.3942	26.2128	27.9938	28.2729	28.5803	25.895	26.3865	27.9216	27.7608	28.0918	28.4876	27.1246	26.4055	27.7569	28.2645	28.0508	28.3543	26.369	27.9847	27.0694	27.1912	28.169	28.2671	NaN	27.3255	27.9245	27.6183	27.8829	27.5287	28.1711	27.4934	27.7554	27.8358	27.7347	28.0265	26.3563	0.373485	0.280876	0.228317	0.343324	4	5	4	5
Q99KK2	Cmas	N-acylneuraminate cytidylyltransferase	NEUA_MOUSE	6	NaN	NaN	NaN	NaN	23.4646	25.1407	NaN	NaN	NaN	NaN	NaN	NaN	NaN	NaN	26.0747	23.8198	22.5247	20.8142	NaN	NaN	NaN	NaN	NaN	NaN	NaN	NaN	NaN	NaN	NaN	NaN	NaN	NaN	24.7451	25.0006	24.3498	NaN	NaN	NaN	NaN	0.22049	0	2	0	4
Q8R1G2	Cmbl	Carboxymethylenebutenolidase homolog	CMBL_MOUSE	9	26.1799	24.7985	24.7022	22.0293	23.2104	25.7069	25.5458	23.658	25.7973	25.2152	26.3711	25.6273	25.8135	24.0062	25.3069	24.33	26.4696	27.2072	26.0295	25.3568	25.4415	NaN	25.2021	25.8552	26.2048	25.7931	26.1905	25.8049	25.5096	25.6705	26.1775	25.2155	25.3714	24.7219	25.5954	25.8253	0.268365	0.255405	0.20624	0.272518	4	5	4	5
Q9CPZ8	Cmc1	COX assembly mitochondrial protein homolog	COXM1_MOUSE	5	26.386	26.4918	26.5368	24.9891	23.8604	24.1179	26.0423	25.521	26.6384	24.0862	25.1161	24.9705	25.1135	24.8055	25.2932	25.593	26.4367	25.3415	25.9614	26.0708	25.3638	25.0805	NaN	NaN	25.8148	25.681	26.0676	NaN	25.8862	25.6052	25.2883	NaN	25.3263	25.7774	25.9226	25.2779	0.315733	0.138424	0.204964	0.222997	4	5	4	5
Q8K199	Cmc2	COX assembly mitochondrial protein 2 homolog	COXM2_MOUSE	3	26.0843	25.5709	25.9328	25.2449	25.3907	24.004	25.4632	23.8235	26.546	NaN	26.5866	24.7904	25.8095	23.807	24.583	23.7416	26.096	26.4298	25.8531	25.5436	25.7861	25.4452	25.1614	NaN	25.2482	25.36	26.1199	NaN	26.0381	25.0287	25.6105	NaN	24.2894	23.603	25.6766	26.2021	0.133416	0.342248	0.336991	0.729838	4	5	3	5
Q9DBP5	Cmpk1	UMP-CMP kinase	KCY_MOUSE	9	27.2017	26.3737	27.025	25.7948	25.8026	23.9532	26.6136	25.2258	27.2042	23.5372	27.1073	25.3552	25.739	25.0729	26.5485	24.5537	27.203	27.068	26.4326	26.9315	26.8182	26.1596	26.4562	25.9212	26.5691	25.9028	27.0993	NaN	26.5761	26.7184	26.2495	26.0793	26.4102	25.2439	26.2165	26.5702	0.237917	0.35934	0.161096	0.301814	4	5	4	5
Q3U5Q7	Cmpk2	UMP-CMP kinase 2, mitochondrial	CMPK2_MOUSE	13	NaN	23.8512	22.8692	23.3134	24.1179	NaN	NaN	23.0283	25.2819	23.3713	25.5642	25.7272	24.3587	22.6982	24.6303	25.0522	25.3186	23.5375	NaN	NaN	NaN	NaN	26.6887	NaN	NaN	NaN	26.396	NaN	26.9648	27.2518	26.461	25.3624	26.8702	26.7526	26.029	NaN	NaN	0.142987	0.264915	0.431865	3	3	4	5
Q9DBC3	Cmtr1	Cap-specific mRNA (nucleoside-2'-O-)-methyltransferase 1	CMTR1_MOUSE	5	NaN	NaN	NaN	NaN	NaN	NaN	25.1688	NaN	NaN	NaN	23.6639	NaN	NaN	NaN	25.7831	NaN	NaN	NaN	NaN	NaN	NaN	NaN	NaN	NaN	NaN	NaN	NaN	NaN	NaN	NaN	NaN	NaN	NaN	NaN	NaN	NaN	NaN	NaN	NaN	NaN	0	1	1	1
P53996	Cnbp	Cellular nucleic acid-binding protein	CNBP_MOUSE	2	25.3006	25.338	25.9177	NaN	24.7119	24.147	24.2683	25.4379	26.3025	NaN	26.2071	25.2575	24.3981	NaN	26.0618	25.6761	24.8862	26.1667	24.7615	NaN	25.3168	NaN	NaN	NaN	NaN	25.5359	25.9646	NaN	25.7306	25.5738	NaN	NaN	25.8552	25.3159	NaN	25.9086	0.268852	0.20858	0.0767635	0.211174	3	5	3	4
Q9D1A2	Cndp2	Cytosolic non-specific dipeptidase	CNDP2_MOUSE	29	27.6068	27.6091	27.1741	27.1495	27.2531	27.2981	26.7809	26.7475	27.5772	27.679	27.2983	27.6457	27.6311	26.3577	29.5034	29.4581	27.475	27.4245	27.4403	27.6059	27.3368	27.6007	27.717	27.6265	27.4728	27.6337	27.414	27.8599	26.9444	27.8421	27.4089	27.0937	28.806	28.653	27.0317	26.9566	0.0896336	0.085831	0.277225	0.65293	4	5	4	5
Q08091	Cnn1	Calponin-1	CNN1_MOUSE	25	31.5011	30.7463	31.9197	30.6375	29.8974	32.4041	31.166	31.1453	31.8789	31.9611	32.315	31.3423	31.9594	31.4267	28.8784	30.5796	31.1761	29.2021	30.8826	31.0598	31.535	31.0957	30.1538	32.4075	31.1199	31.5167	31.5372	31.9439	31.7659	31.5945	31.8109	31.6965	29.1034	30.5696	30.8716	28.9987	0.203632	0.536983	0.0989948	0.741247	4	5	4	5
Q08093	Cnn2	Calponin-2	CNN2_MOUSE	12	27.3741	23.6074	27.5082	26.0496	25.2409	27.7116	26.5458	26.4912	27.4331	28.5834	27.7147	27.7481	28.2843	27.6803	25.7857	27.8049	27.4794	25.7928	27.0132	NaN	26.893	26.3705	NaN	28.2069	26.3753	26.6792	27.3104	28.371	27.5217	27.6618	27.8193	27.8586	27.1588	27.3848	27.2126	25.7989	0.221131	0.599632	0.279094	0.423595	4	5	4	5
Q9DAW9	Cnn3	Calponin-3	CNN3_MOUSE	11	27.3761	27.049	28.5232	27.8727	24.6661	28.9905	27.5032	27.8634	27.4002	28.8626	28.0414	28.1333	27.5652	28.3426	25.795	25.5512	27.2268	24.9933	27.2087	27.2035	27.7295	27.8737	25.7181	28.9916	27.3926	27.9753	27.4204	28.5576	27.5486	28.4543	27.6966	28.6086	26.0397	25.6835	27.1217	24.8335	0.240726	0.742096	0.345838	1.10031	4	5	4	5
Q6ZQ08	Cnot1	CCR4-NOT transcription complex subunit 1	CNOT1_MOUSE	6	NaN	NaN	NaN	NaN	24.0056	21.5312	NaN	NaN	NaN	NaN	NaN	24.507	23.4467	23.856	25.6726	20.9292	19.9024	20.5136	NaN	NaN	NaN	NaN	NaN	NaN	NaN	NaN	NaN	NaN	NaN	NaN	NaN	24.2869	NaN	NaN	NaN	NaN	NaN	NaN	NaN	NaN	0	2	2	5
P16330	Cnp	2',3'-cyclic-nucleotide 3'-phosphodiesterase	CN37_MOUSE	14	NaN	23.412	NaN	NaN	27.3574	NaN	NaN	23.6203	23.1163	23.6046	NaN	21.8961	23.2446	23.9027	29.644	25.9677	25.5425	26.6947	NaN	NaN	NaN	NaN	27.7087	NaN	NaN	NaN	NaN	NaN	NaN	NaN	NaN	23.966	29.4227	25.4865	25.0422	26.8096	NaN	NaN	NaN	1.60495	1	3	3	5
Q9QXT0	Cnpy2	Protein canopy homolog 2	CNPY2_MOUSE	7	25.4108	24.2113	24.4868	25.2022	23.8678	25.7804	24.9727	22.853	25.509	23.4801	25.0381	24.753	25.1273	24.2271	26.5296	24.7408	25.1494	25.5348	25.7799	NaN	NaN	25.6784	NaN	25.8708	25.249	NaN	25.3299	NaN	NaN	25.0247	25.0829	25.2178	25.9554	24.6278	25.2551	25.3664	0.0497403	0.246763	0.0285392	0.332016	4	5	4	5
Q9DAU1	Cnpy3	Protein canopy homolog 3	CNPY3_MOUSE	2	NaN	NaN	NaN	NaN	NaN	23.3144	NaN	NaN	NaN	NaN	22.7715	22.2252	23.3529	NaN	22.8557	NaN	22.4045	NaN	NaN	NaN	NaN	NaN	NaN	NaN	NaN	NaN	NaN	NaN	NaN	NaN	23.8508	NaN	NaN	NaN	NaN	NaN	NaN	NaN	NaN	NaN	0	1	3	2
Q9D2R6	Coa3	Cytochrome c oxidase assembly factor 3 homolog, mitochondrial	COA3_MOUSE	4	NaN	25.3988	25.5962	24.6553	25.0372	NaN	25.0173	24.91	26.4288	24.5692	25.6489	24.3529	25.8915	25.5184	24.6848	25.7119	26.07	26.8242	NaN	NaN	NaN	NaN	NaN	NaN	NaN	NaN	26.337	NaN	NaN	NaN	26.1134	25.9686	NaN	25.7635	26.0128	26.5831	NaN	NaN	NaN	0.262928	3	4	4	5
Q99M07	Coa5	Cytochrome c oxidase assembly factor 5	COA5_MOUSE	3	NaN	NaN	NaN	NaN	NaN	NaN	NaN	NaN	23.5504	NaN	25.1573	NaN	NaN	NaN	NaN	NaN	NaN	24.4992	NaN	NaN	NaN	NaN	NaN	NaN	NaN	NaN	NaN	NaN	25.105	NaN	NaN	NaN	NaN	NaN	NaN	NaN	NaN	NaN	NaN	NaN	0	1	1	1
Q921H9	Coa7	Cytochrome c oxidase assembly factor 7	COA7_MOUSE	6	24.9983	26.0898	25.2354	23.2616	23.2536	NaN	24.4749	23.3592	23.6781	22.6348	25.4855	24.3674	24.044	23.9596	24.1339	23.1365	23.9303	25.2502	24.7074	25.2309	24.4087	NaN	NaN	NaN	NaN	NaN	NaN	NaN	24.9631	24.7175	24.7395	24.6915	24.9631	24.4413	24.584	24.678	0.295806	NaN	0.0965085	0.136239	4	4	4	5
Q9DBL7	Coasy	Bifunctional coenzyme A synthase	COASY_MOUSE	20	28.8925	29.0921	29.7849	28.4038	27.7697	27.7244	29.8589	29.5377	29.1444	28.9334	29.1642	28.8223	28.7437	28.4054	29.7631	29.2569	29.1678	29.5721	29.2981	29.5441	29.4759	29.2251	28.7775	28.7901	29.4788	29.2429	29.2087	28.8842	29.1465	28.6333	28.6556	28.3513	28.6039	28.9337	28.8834	29.1847	0.103066	0.210188	0.171787	0.216734	4	5	4	5
Q3UMF0	Cobll1	Cordon-bleu protein-like 1	COBL1_MOUSE	3	NaN	NaN	NaN	NaN	NaN	NaN	22.4751	23.2634	NaN	NaN	NaN	23.0334	21.9207	22.5695	NaN	22.5542	22.703	21.9631	NaN	NaN	NaN	NaN	NaN	NaN	NaN	23.3381	NaN	NaN	NaN	NaN	NaN	NaN	NaN	NaN	NaN	NaN	NaN	NaN	NaN	NaN	0	2	2	4
Q8R1U1	Cog4	Conserved oligomeric Golgi complex subunit 4	COG4_MOUSE	4	NaN	NaN	NaN	NaN	NaN	NaN	NaN	NaN	NaN	NaN	NaN	NaN	NaN	NaN	21.5208	23.3048	NaN	NaN	NaN	NaN	NaN	NaN	NaN	NaN	NaN	NaN	NaN	NaN	NaN	NaN	NaN	NaN	NaN	NaN	NaN	NaN	NaN	NaN	NaN	NaN	0	0	0	2
Q60847	Col12a1	Collagen alpha-1(XII) chain	COCA1_MOUSE	26	NaN	22.8431	23.2473	NaN	NaN	25.1867	NaN	23.2968	NaN	26.2227	22.6933	25.0658	26.1668	26.695	26.8711	26.1085	25.0705	25.4228	NaN	NaN	NaN	NaN	NaN	25.4729	NaN	NaN	NaN	26.5555	NaN	25.6049	25.9077	26.4297	26.3083	25.1068	25.0121	NaN	NaN	NaN	0.349458	0.49365	2	2	4	5
Q80X19	Col14a1	Collagen alpha-1(XIV) chain	COEA1_MOUSE	48	27.5723	26.515	25.8444	27.2374	26.233	27.7745	24.9735	25.3296	25.3999	28.7255	27.1435	28.9098	28.3874	26.7548	28.242	26.7173	27.2742	26.6944	27.4048	26.9711	26.086	27.7565	27.0181	28.4195	25.2858	26.6153	24.2583	28.8679	27.159	28.576	28.1798	26.9294	28.2153	27.0102	26.9776	26.6189	0.436744	1.02708	0.432883	0.522468	4	5	4	5
O35206	Col15a1	Collagen alpha-1(XV) chain	COFA1_MOUSE	20	28.1562	27.3883	28.9633	28.0345	27.812	28.3611	27.4859	27.2634	28.1887	30.1006	29.4675	29.4508	29.4646	29.9349	28.4633	29.149	29.3016	28.6761	28.0902	27.8835	28.1983	28.8069	28.5141	28.9534	27.8823	28.0127	27.9731	29.8078	28.6228	29.8931	29.2924	30.194	28.2347	28.4723	28.6762	28.1893	0.298452	0.342843	0.359271	0.741592	4	5	4	5
P39061	Col18a1	Collagen alpha-1(XVIII) chain	COIA1_MOUSE	27	28.9258	27.9424	29.4509	29.9731	28.3639	29.995	28.1984	28.81	28.9483	31.1483	30.0461	30.5892	30.0278	30.9884	27.4024	30.3533	30.1806	28.6079	28.8042	28.5104	29.1522	30.0326	28.9433	30.5145	28.8114	29.2819	29.1721	30.7949	29.9071	31.0782	30.422	31.2569	27.233	29.3688	30.0737	28.5894	0.503064	0.583265	0.330292	0.961789	4	5	4	5
P11087	Col1a1	Collagen alpha-1(I) chain	CO1A1_MOUSE	18	33.5641	33.1189	32.9607	33.2336	33.3033	33.9242	32.8583	33.0752	32.638	33.8138	32.7855	33.5179	33.4458	34.0184	32.9997	32.5617	32.5596	31.8868	32.8959	32.715	32.627	33.0378	33.1392	33.9505	32.4314	33.0792	32.2824	33.2619	32.0669	33.7553	33.5062	34.2759	32.8404	32.2869	32.8	31.5126	0.128373	0.491332	0.412271	0.783559	4	5	4	5
Q01149	Col1a2	Collagen alpha-2(I) chain	CO1A2_MOUSE	24	31.8679	32.4686	32.4288	32.3968	28.3139	28.908	31.6561	27.9134	27.4407	29.302	26.9711	28.3212	32.5445	29.5157	28.7434	31.5841	28.1417	26.6652	31.0128	31.083	30.9852	31.0633	30.799	31.4666	30.7798	30.6232	29.9158	31.739	28.8951	31.4378	31.3707	32.2546	31.1177	30.8853	30.8613	28.2899	0.031149	0.377001	0.549813	0.741523	4	5	4	5
P28481	Col2a1	Collagen alpha-1(II) chain	CO2A1_MOUSE	3	NaN	NaN	NaN	NaN	NaN	NaN	NaN	26.1191	NaN	NaN	NaN	NaN	NaN	NaN	25.8466	NaN	NaN	NaN	NaN	NaN	NaN	NaN	NaN	NaN	NaN	NaN	NaN	NaN	NaN	NaN	NaN	NaN	NaN	NaN	NaN	NaN	NaN	NaN	NaN	NaN	0	1	0	1
P08121	Col3a1	Collagen alpha-1(III) chain	CO3A1_MOUSE	12	19.912	22.4013	22.2677	23.2748	22.5184	20.1666	21.4925	NaN	NaN	NaN	NaN	23.3515	24.7269	25.1696	23.4189	24.7785	23.599	19.5005	NaN	NaN	NaN	NaN	NaN	NaN	NaN	NaN	NaN	NaN	NaN	24.7031	25.067	25.7124	24.8275	24.7229	25.2778	NaN	NaN	NaN	0.177436	0.326652	4	3	2	5
P02463	Col4a1	Collagen alpha-1(IV) chain	CO4A1_MOUSE	10	28.293	27.7284	30.0701	27.945	28.3297	27.0136	28.0068	28.1713	29.0524	29.2508	29.6532	28.1295	28.3075	27.9403	28.4147	29.4023	29.2766	29.385	27.7975	27.8945	29.2025	28.3165	28.4447	28.3573	28.1002	28.1609	28.2049	28.7717	28.8159	28.7511	28.0658	28.5683	27.9087	29.2526	28.7296	28.5513	0.497067	0.10045	0.217288	0.32835	4	5	4	5
P08122	Col4a2	Collagen alpha-2(IV) chain	CO4A2_MOUSE	15	29.9183	29.9107	30.5935	29.8344	29.8429	30.2933	29.7334	29.3687	29.8867	30.0347	30.2027	29.8814	29.8352	29.9698	29.9468	30.0213	30.2885	30.0885	29.4686	29.6031	29.8593	29.7141	30.1561	30.2312	29.5356	29.7225	29.371	29.9962	29.5522	30.2422	29.8974	30.4474	29.7328	29.6435	29.9265	29.6685	0.115098	0.262297	0.193059	0.258199	4	5	4	5
F7CK55	Col4a5	NA	F7CK55_MOUSE	3	NaN	NaN	25.4856	NaN	NaN	NaN	NaN	NaN	NaN	NaN	22.8463	NaN	NaN	NaN	NaN	NaN	21.2322	NaN	NaN	NaN	24.86	NaN	NaN	NaN	NaN	NaN	NaN	NaN	NaN	NaN	NaN	NaN	NaN	NaN	NaN	NaN	NaN	NaN	NaN	NaN	1	0	1	1
B1AVK5	Col4a6	NA	B1AVK5_MOUSE	5	NaN	NaN	26.3671	23.2587	NaN	25.2557	NaN	NaN	NaN	24.5185	NaN	24.6268	24.0047	23.9904	NaN	NaN	24.2792	23.4212	NaN	NaN	NaN	NaN	NaN	25.0299	NaN	NaN	NaN	NaN	NaN	NaN	NaN	NaN	NaN	NaN	NaN	NaN	NaN	NaN	NaN	NaN	2	1	3	3
O88207	Col5a1	Collagen alpha-1(V) chain	CO5A1_MOUSE	4	27.6101	26.2574	NaN	26.7166	27.5201	28.4229	NaN	NaN	NaN	25.6615	26.8077	27.7736	27.7395	28.21	27.3081	NaN	27.5366	23.4051	NaN	NaN	NaN	27.2348	27.5471	28	NaN	NaN	NaN	NaN	26.4049	28.2049	27.7853	28.5754	27.165	NaN	NaN	NaN	NaN	0.220166	0.532894	0.641031	3	2	4	4
Q3U962	Col5a2	Collagen alpha-2(V) chain	CO5A2_MOUSE	3	23.9878	NaN	25.693	25.5196	NaN	NaN	24.969	NaN	NaN	26.3951	25.0923	26.1962	26.3034	27.1106	25.4778	26.023	24.8188	24.3843	NaN	NaN	NaN	NaN	NaN	NaN	NaN	NaN	NaN	NaN	NaN	26.3206	26.1741	27.9814	25.8002	25.3121	NaN	NaN	NaN	NaN	0.0717382	1.02211	3	1	4	5
Q04857	Col6a1	Collagen alpha-1(VI) chain	CO6A1_MOUSE	49	32.1664	31.9449	33.3436	31.2448	31.3759	32.3724	31.518	31.6462	31.6983	32.3051	31.7775	32.1734	31.8945	31.8584	32.0095	31.7579	31.6819	31.4415	31.8532	31.6399	32.506	31.6673	31.7326	32.3179	31.3164	31.9124	31.5177	32.1149	31.4187	32.5549	32.0702	32.2677	31.7986	31.2839	31.4745	30.9919	0.31045	0.277148	0.306465	0.355872	4	5	4	5
Q02788	Col6a2	Collagen alpha-2(VI) chain	CO6A2_MOUSE	33	31.6792	31.2544	32.7499	31.1429	30.9738	32.0869	30.8588	31.1894	31.3673	31.8955	31.1956	31.6571	31.4189	31.352	31.1567	31.2207	30.9507	30.6284	31.0892	31.0992	31.9558	31.1845	31.0414	32.1149	30.8292	31.1583	30.9991	31.5098	30.7564	31.8756	31.3515	31.5558	31.0763	30.9545	30.894	30.3545	0.32688	0.422727	0.303948	0.29602	4	5	4	5
E9PWQ3	Col6a3	NA	E9PWQ3_MOUSE	138	33.4083	33.5296	34.6361	33.0223	32.752	33.8974	32.6364	32.9301	33.1328	33.6307	33.1698	33.5296	33.4083	33.1681	33.4209	33.1309	33.0459	32.6332	33.1287	33.066	33.7353	33.0911	33.0736	33.9848	32.7199	33.1683	32.7888	33.4702	32.8035	33.9153	33.3033	33.6839	33.0974	32.7698	32.7906	32.3515	0.245392	0.402394	0.312514	0.36634	4	5	4	5
A2AX52	Col6a4	Collagen alpha-4(VI) chain	CO6A4_MOUSE	10	NaN	NaN	NaN	NaN	NaN	NaN	NaN	NaN	NaN	NaN	NaN	NaN	NaN	NaN	26.8077	25.2413	NaN	NaN	NaN	NaN	NaN	NaN	NaN	NaN	NaN	NaN	NaN	NaN	NaN	NaN	NaN	NaN	26.3183	25.6621	NaN	NaN	NaN	NaN	NaN	0.316199	0	0	0	2
A6H584	Col6a5	Collagen alpha-5(VI) chain	CO6A5_MOUSE	22	22.1836	22.684	21.9551	20.1888	23.6971	21.7488	NaN	22.8232	21.2663	24.6288	21.2801	24.9525	22.3128	22.5093	27.7784	25.4457	22.5788	NaN	NaN	22.8895	NaN	NaN	24.6911	NaN	NaN	23.5136	NaN	24.2249	NaN	25.4254	22.5114	22.993	27.8635	23.9716	22.5606	NaN	NaN	0.54707	0.842384	1.70097	4	4	4	4
Q8C6K9	Col6a6	Collagen alpha-6(VI) chain	CO6A6_MOUSE	32	27.0151	25.6651	27.4762	24.8287	25.8938	27.6431	24.5177	23.3853	26.8137	26.8783	25.4498	25.7612	26.5196	26.3827	27.194	26.9276	26.1667	24.9763	26.8274	25.5908	27.2041	25.3742	26.4028	27.4226	24.4688	NaN	26.5691	26.8695	26.1793	26.2415	26.3415	26.9661	26.8105	26.5379	25.9458	25.5019	0.586673	0.656716	0.237722	0.383565	4	5	4	5
Q8K297	Colgalt1	Procollagen galactosyltransferase 1	GT251_MOUSE	9	21.3834	NaN	22.4072	22.654	NaN	NaN	NaN	NaN	22.1889	NaN	NaN	24.4349	21.3121	NaN	24.5837	25.5022	21.2012	NaN	NaN	NaN	NaN	NaN	NaN	NaN	NaN	NaN	NaN	NaN	NaN	NaN	NaN	NaN	24.7055	23.847	NaN	NaN	NaN	NaN	NaN	0.408792	3	1	2	3
Q8K4M5	Commd1	COMM domain-containing protein 1	COMD1_MOUSE	3	NaN	NaN	NaN	NaN	NaN	NaN	NaN	NaN	NaN	22.9373	22.3432	NaN	NaN	NaN	24.5401	24.1256	23.5777	22.7118	NaN	NaN	NaN	NaN	NaN	NaN	NaN	NaN	NaN	NaN	NaN	NaN	NaN	NaN	24.4486	24.1417	23.9965	NaN	NaN	NaN	NaN	0.163624	0	0	2	4
Q8BXC6	Commd2	COMM domain-containing protein 2	COMD2_MOUSE	3	22.0553	NaN	NaN	NaN	21.8093	22.7383	NaN	22.3148	NaN	22.3214	NaN	NaN	NaN	22.4604	22.2286	NaN	NaN	NaN	NaN	NaN	NaN	NaN	NaN	NaN	NaN	NaN	NaN	NaN	NaN	NaN	NaN	NaN	NaN	NaN	NaN	NaN	NaN	NaN	NaN	NaN	1	3	1	2
Q8R395	Commd5	COMM domain-containing protein 5	COMD5_MOUSE	3	NaN	NaN	NaN	NaN	NaN	24.2077	NaN	NaN	NaN	NaN	NaN	23.5099	21.9998	23.824	23.0609	NaN	21.6754	NaN	NaN	NaN	NaN	NaN	NaN	NaN	NaN	NaN	NaN	NaN	NaN	NaN	NaN	NaN	23.5742	NaN	NaN	NaN	NaN	NaN	NaN	NaN	0	1	2	3
Q8BG94	Commd7	COMM domain-containing protein 7	COMD7_MOUSE	2	NaN	NaN	NaN	NaN	NaN	NaN	NaN	NaN	NaN	NaN	NaN	22.4948	23.9809	23.0281	NaN	NaN	NaN	NaN	NaN	NaN	NaN	NaN	NaN	NaN	NaN	NaN	NaN	NaN	NaN	NaN	NaN	NaN	NaN	NaN	NaN	NaN	NaN	NaN	NaN	NaN	0	0	2	1
Q8K2Q0	Commd9	COMM domain-containing protein 9	COMD9_MOUSE	2	NaN	NaN	NaN	NaN	NaN	NaN	NaN	NaN	NaN	NaN	NaN	NaN	21.9333	NaN	NaN	22.4348	21.6891	21.9256	NaN	NaN	NaN	NaN	NaN	NaN	NaN	NaN	NaN	NaN	NaN	NaN	NaN	NaN	NaN	NaN	NaN	NaN	NaN	NaN	NaN	NaN	0	0	1	3
O88587	Comt	Catechol O-methyltransferase	COMT_MOUSE	17	28.4277	28.199	28.9789	26.641	27.5159	26.3393	28.0685	27.8381	28.8824	27.7579	28.2274	26.7292	27.4522	26.4677	27.5604	28.2862	28.1489	28.3509	28.2954	28.3222	28.6318	27.2762	27.5416	26.9906	27.9958	27.9497	28.4833	27.5183	27.9854	27.4483	27.4338	26.9287	27.6641	27.7644	27.8504	28.0662	0.342424	0.366741	0.19638	0.25937	4	5	4	5
Q8BIG7	Comtd1	Catechol O-methyltransferase domain-containing protein 1	CMTD1_MOUSE	4	25.648	25.4696	24.6697	24.6259	25.9454	25.1557	26.0369	25.4051	25.0939	24.3768	26.1657	NaN	24.3935	NaN	24.2278	26.3925	26.2165	26.6591	NaN	NaN	NaN	NaN	26.292	25.6847	26.4378	26.0995	NaN	NaN	26.3161	NaN	NaN	NaN	NaN	25.7616	25.9595	26.9587	NaN	0.212598	NaN	0.478231	4	5	3	4
Q8CIE6	Copa	Coatomer subunit alpha	COPA_MOUSE	45	27.9848	27.4084	28.9959	27.2759	27.5843	27.6337	27.2486	27.2255	27.762	28.1687	28.479	27.8783	27.9188	26.8098	29.3818	29.2348	28.4387	28.3435	27.9358	27.8247	28.0224	27.8445	27.9652	28.17	27.7856	28.0298	27.8086	28.1899	28.0109	28.3178	27.9116	27.7823	28.9254	28.7225	27.9059	27.9687	0.0636991	0.111773	0.126074	0.375914	4	5	4	5
Q9JIF7	Copb1	Coatomer subunit beta	COPB_MOUSE	31	27.6982	27.715	27.6279	27.6384	27.1059	27.5268	27.2461	26.5	27.5928	27.4721	28.0169	27.4455	27.6459	26.7123	28.7047	28.5071	27.9049	27.7359	27.5959	27.714	27.3546	27.9748	27.55	27.6691	27.4403	27.3309	27.2978	27.5053	27.6415	27.7168	27.5236	27.2078	28.3385	27.9244	27.3708	27.4084	0.179193	0.108344	0.0699317	0.348888	4	5	4	5
O55029	Copb2	Coatomer subunit beta'	COPB2_MOUSE	31	27.9526	27.4904	27.5441	27.2348	26.8819	27.9548	27.141	26.5729	27.1737	27.7993	28.316	27.8692	28.0095	27.3728	29.4421	28.5724	27.758	28.0279	27.6123	27.8842	27.3876	27.8785	27.7103	28.0471	27.7717	27.531	27.4265	27.7622	27.792	28.1674	27.9202	27.8708	28.5906	28.0472	27.4983	27.5666	0.159883	0.170311	0.132875	0.32903	4	5	4	5
O89079	Cope	Coatomer subunit epsilon	COPE_MOUSE	6	NaN	23.346	23.0596	NaN	22.7826	22.1516	NaN	NaN	NaN	24.907	NaN	22.4636	22.9563	24.1318	23.6916	24.0344	22.3713	NaN	NaN	NaN	NaN	NaN	NaN	NaN	NaN	NaN	NaN	24.1481	NaN	NaN	NaN	NaN	NaN	24.9876	NaN	NaN	NaN	NaN	NaN	NaN	2	2	3	4
Q9QZE5	Copg1	Coatomer subunit gamma-1	COPG1_MOUSE	29	26.9581	26.1342	26.5126	26.1574	26.296	26.272	26.0092	25.7737	26.6505	26.368	27.2989	27.0271	26.2462	24.7778	28.1656	28.2505	26.9242	27.0634	26.7077	26.7161	26.4007	26.7231	26.9694	26.8073	26.3952	26.461	26.4458	26.7753	26.6621	27.0046	26.5224	26.1688	27.7965	27.3256	26.3514	26.4805	0.103228	0.184195	0.143982	0.516305	4	5	4	5
Q9QXK3	Copg2	Coatomer subunit gamma-2	COPG2_MOUSE	14	NaN	23.4559	23.5619	NaN	23.2801	NaN	23.2239	NaN	23.2829	NaN	NaN	23.783	24.1021	22.3742	25.4594	25.6589	22.9798	24.6082	NaN	NaN	NaN	NaN	NaN	NaN	NaN	NaN	24.0739	NaN	NaN	23.5591	24.5355	NaN	25.1627	25.222	24.2413	24.1603	NaN	NaN	0.461122	0.382735	2	3	2	5
P61202	Cops2	COP9 signalosome complex subunit 2	CSN2_MOUSE	13	26.0213	25.3901	25.2185	25.3998	24.8115	24.5268	25.8475	25.0074	26.5985	24.7838	25.4213	25.002	25.5905	24.1676	26.6433	26.7652	26.8168	26.9594	25.8245	25.5754	25.76	25.7277	25.5473	25.3412	25.9206	25.7376	26.0845	25.3764	25.7248	25.4415	25.327	24.4282	25.845	26.1522	26.0296	26.1374	0.0716871	0.201231	0.129179	0.361274	4	5	4	5
O88543	Cops3	COP9 signalosome complex subunit 3	CSN3_MOUSE	7	25.8316	24.9799	24.5011	24.8464	25.0811	23.6807	NaN	22.2192	24.8812	22.8448	26.4819	24.6656	24.0665	24.6466	26.3022	25.6617	25.3479	26.3142	25.9798	25.6031	NaN	25.29	24.7936	NaN	NaN	NaN	25.3969	NaN	25.5506	23.9711	24.5084	24.262	25.6755	25.7163	25.5777	25.3527	0.240269	0.291468	0.574961	0.323568	4	4	4	5
O88544	Cops4	COP9 signalosome complex subunit 4	CSN4_MOUSE	19	26.1178	25.1431	25.6769	25.5336	25.6557	24.064	23.5686	25.7121	25.9099	26.2097	26.6024	25.3695	26.4952	25.2144	26.2206	25.9771	26.3576	27.1867	25.8996	25.8899	25.8055	26.1515	26.2282	25.8275	24.3172	26.5117	25.9547	26.1464	26.2051	26.401	26.2516	26.1488	25.9404	25.7852	25.7586	26.315	0.10747	0.434955	0.0770102	0.169478	4	5	4	5
O35864	Cops5	COP9 signalosome complex subunit 5	CSN5_MOUSE	14	26.1634	23.9908	24.3097	25.7384	22.973	26.068	23.8488	24.0503	24.5854	24.171	25.0302	24.5736	25.3079	23.4145	26.7986	25.8808	26.1188	26.2264	25.8314	25.3615	24.8798	25.6538	24.6006	25.9416	24.8322	24.987	24.8207	25.1661	25.2979	24.823	25.1354	24.6562	26.0471	25.4178	25.5671	25.4413	0.268397	0.433908	0.133259	0.324182	4	5	4	5
O88545	Cops6	COP9 signalosome complex subunit 6	CSN6_MOUSE	7	23.73	22.6458	25.0333	23.4977	NaN	NaN	23.4456	23.3063	24.0155	23.3762	NaN	24.0417	24.5129	23.5854	24.4513	24.0198	24.0154	25.4474	NaN	NaN	24.5868	NaN	NaN	NaN	NaN	NaN	NaN	NaN	NaN	24.539	24.3329	24.1793	24.4835	24.2921	23.9044	24.3966	NaN	NaN	0.100811	0.148747	4	3	3	5
Q9CZ04	Cops7a	COP9 signalosome complex subunit 7a	CSN7A_MOUSE	7	25.382	24.26	23.9652	23.5404	22.6706	NaN	24.1548	23.8541	24.412	24.2317	25.426	23.1918	24.5622	25.5278	25.2029	25.4654	25.5831	24.7512	25.6025	NaN	NaN	NaN	NaN	NaN	NaN	NaN	NaN	NaN	NaN	NaN	NaN	25.7218	25.2903	25.5119	NaN	NaN	NaN	NaN	NaN	0.148871	4	4	4	5
Q8VBV7	Cops8	COP9 signalosome complex subunit 8	CSN8_MOUSE	4	NaN	NaN	NaN	NaN	NaN	NaN	NaN	NaN	NaN	NaN	NaN	NaN	24.1041	NaN	NaN	NaN	NaN	NaN	NaN	NaN	NaN	NaN	NaN	NaN	NaN	NaN	NaN	NaN	NaN	NaN	NaN	NaN	NaN	NaN	NaN	NaN	NaN	NaN	NaN	NaN	0	0	1	0
P61924	Copz1	Coatomer subunit zeta-1	COPZ1_MOUSE	5	24.7016	24.3727	26.1308	25.3182	25.2486	NaN	25.8292	25.7313	25.9447	25.2953	24.9624	23.845	24.2386	23.3581	26.4566	26.5144	25.1798	25.0403	NaN	NaN	25.4843	25.6544	25.4143	NaN	25.6607	25.7428	25.4843	25.6469	NaN	NaN	NaN	NaN	26.1494	26.2196	25.186	24.9128	0.0833058	0.105521	NaN	0.433674	4	4	4	5
Q9JHH9	Copz2	Coatomer subunit zeta-2	COPZ2_MOUSE	2	NaN	NaN	NaN	NaN	NaN	NaN	NaN	NaN	NaN	NaN	NaN	NaN	NaN	NaN	NaN	NaN	21.5979	NaN	NaN	NaN	NaN	NaN	NaN	NaN	NaN	NaN	NaN	NaN	NaN	NaN	NaN	NaN	NaN	NaN	NaN	NaN	NaN	NaN	NaN	NaN	0	0	0	1
A0A1W2P7G5	Coq10a	NA	A0A1W2P7G5_MOUSE	8	26.9844	26.3384	26.7949	25.1141	26.396	23.1577	27.1997	26.6055	27.1431	25.0461	25.9299	24.0579	25.4078	24.0842	25.1238	26.5822	26.6165	26.212	26.2638	26.2124	25.9047	26.2978	26.4474	NaN	26.7694	26.1233	26.6476	25.2351	26.5111	25.3339	26.1364	25.0112	25.2873	25.9865	26.2761	26.2805	0.117798	0.186877	0.427509	0.367966	4	5	4	5
Q8BMS4	Coq3	Ubiquinone biosynthesis O-methyltransferase, mitochondrial	COQ3_MOUSE	9	26.5664	26.4313	26.9812	26.6579	26.7539	26.3019	27.5695	27.0042	27.3276	25.0162	28.1203	26.3881	27.0124	26.8474	26.7316	26.6213	27.0933	27.5585	27.3271	27.0255	26.6398	26.7309	27.181	26.699	27.3529	27.298	27.179	NaN	27.3038	26.484	26.7024	26.7863	26.5209	26.4782	26.6914	27.1837	0.222092	0.162665	0.307728	0.209121	4	5	4	5
Q8BGB8	Coq4	Ubiquinone biosynthesis protein COQ4 homolog, mitochondrial	COQ4_MOUSE	4	NaN	NaN	NaN	NaN	NaN	NaN	NaN	NaN	NaN	NaN	NaN	21.1074	21.7324	NaN	22.4677	NaN	NaN	23.0914	NaN	NaN	NaN	NaN	NaN	NaN	NaN	NaN	NaN	NaN	NaN	NaN	NaN	NaN	NaN	NaN	NaN	NaN	NaN	NaN	NaN	NaN	0	0	2	2
Q9CXI0	Coq5	2-methoxy-6-polyprenyl-1,4-benzoquinol methylase, mitochondrial	COQ5_MOUSE	11	26.4571	26.4072	25.6638	24.6518	26.1943	22.9759	25.9291	25.7583	26.9367	25.0802	26.9556	NaN	26.504	24.095	26.1613	25.8256	26.4792	27.0662	26.6871	26.3468	25.7859	NaN	26.3288	NaN	26.0942	26.306	26.741	25.5995	26.5586	NaN	26.1231	25.83	26.1397	25.927	26.5041	26.8689	0.300133	0.196293	0.323504	0.313481	4	5	3	5
Q8R1S0	Coq6	Ubiquinone biosynthesis monooxygenase COQ6, mitochondrial	COQ6_MOUSE	17	28.2848	27.729	27.7227	27.1086	27.8531	27.0354	28.1713	26.6227	27.7032	26.3322	28.3705	26.6151	27.5856	26.5028	27.9869	28.2309	27.9722	28.3269	27.6202	27.5995	27.0022	27.2361	27.9453	27.3065	27.9128	27.4697	27.7881	26.9078	28.027	27.224	27.6712	27.1156	27.5371	27.8778	27.495	28.0745	0.200515	0.187781	0.338349	0.252641	4	5	4	5
P97478	Coq7	5-demethoxyubiquinone hydroxylase, mitochondrial	COQ7_MOUSE	5	25.4914	25.222	26.281	25.1354	25.7703	24.9296	26.3983	25.1717	25.9884	24.9547	26.2125	25.1132	25.6595	25.2744	24.0857	25.1701	25.1595	26.1261	25.4081	NaN	25.2733	25.5138	26.2257	25.3437	25.8071	25.7267	25.4621	25.2558	25.4453	25.8683	25.6905	26.138	NaN	24.8615	24.9583	25.7946	0.0830607	0.249252	0.185409	0.428982	4	5	4	5
Q60936	Coq8a	Atypical kinase COQ8A, mitochondrial	COQ8A_MOUSE	24	30.7535	30.4731	30.8359	28.8942	29.6689	28.1392	30.449	29.7004	30.3912	29.0615	30.8162	28.5763	29.4577	28.9309	29.3593	30.2024	30.3104	30.6035	30.2361	30.0737	30.1867	29.2835	29.8148	28.7505	30.1697	29.9147	30.0737	28.963	30.2865	28.8937	29.5846	29.2092	29.2594	29.8534	30.0016	30.2535	0.26391	0.312143	0.480553	0.309481	4	5	4	5
Q8K1Z0	Coq9	Ubiquinone biosynthesis protein COQ9, mitochondrial	COQ9_MOUSE	10	26.5058	27.8865	28.2343	27.7944	27.0413	25.1801	27.435	26.5228	27.1616	27.7268	26.7071	28.1122	28.0827	28.5816	26.7457	26.5871	27.5684	28.7294	26.8558	27.7897	27.5883	27.6647	27.9054	26.4629	27.3509	27.7929	27.6021	27.7281	27.0625	28.2077	27.9005	28.5358	26.5177	26.4791	27.4813	28.3018	0.253473	0.328524	0.305914	0.617085	4	5	4	5
O89053	Coro1a	Coronin-1A	COR1A_MOUSE	24	NaN	24.6116	26.0828	26.3743	29.1265	NaN	24.1963	26.2073	26.2829	27.5353	26.5014	27.4957	25.4638	25.8965	31.9249	32.2471	27.392	26.9518	NaN	24.9628	25.9463	26.6105	28.8438	NaN	NaN	26.4587	26.3216	27.3519	26.1746	27.4401	24.6366	26.1025	31.8181	32.2207	26.851	26.0398	0.524292	1.0368	0.663633	1.32484	3	4	4	5
Q9WUM3	Coro1b	Coronin-1B	COR1B_MOUSE	15	26.641	26.8196	28.217	27.305	25.9169	25.913	27.987	27.3092	28.2528	28.1401	27.6373	26.8598	27.2487	26.9309	29.242	29.1926	27.7257	27.616	26.7738	26.8473	27.6606	27.1173	26.9206	26.8693	27.6553	27.7128	27.6462	27.9928	27.4832	27.2589	27.1247	26.9275	28.5587	28.5809	27.5319	27.5673	0.300822	0.274507	0.283154	0.479673	4	5	4	5
Q9WUM4	Coro1c	Coronin-1C	COR1C_MOUSE	17	28.1774	27.346	28.7056	27.7898	26.2146	27.5337	27.6898	27.321	26.7967	28.1861	28.068	26.5995	27.6536	27.2449	27.636	28.1296	26.7227	26.2029	27.3877	26.8965	27.9302	27.5321	26.9985	27.7568	27.2291	27.5988	27.1686	27.9246	27.3419	27.4333	27.4375	27.3248	27.6599	27.8457	26.902	26.1977	0.288044	0.222911	0.197514	0.399743	4	5	4	5
Q9D2V7	Coro7	Coronin-7	CORO7_MOUSE	15	NaN	NaN	23.6393	NaN	23.6119	NaN	24.4843	NaN	22.8156	23.3865	23.197	24.0048	23.9097	NaN	27.3083	26.4223	24.7994	24.7265	NaN	NaN	NaN	NaN	NaN	NaN	25.5512	NaN	NaN	NaN	NaN	NaN	24.4448	NaN	26.7262	26.4038	23.9906	NaN	NaN	NaN	NaN	0.68357	1	3	4	4
Q9CQI6	Cotl1	Coactosin-like protein	COTL1_MOUSE	10	24.2324	23.5807	23.3442	NaN	26.2883	NaN	NaN	NaN	22.22	23.6678	24.2394	25.3309	24.7142	24.1342	29.1285	28.6905	24.5283	24.1296	25.3608	24.428	24.0977	NaN	26.1381	NaN	NaN	NaN	NaN	24.6347	25.4299	24.9248	25.0824	24.0746	28.8433	28.3158	24.8229	24.4359	0.480066	NaN	0.231997	1.22498	3	2	4	5
Q8BJ03	Cox15	Cytochrome c oxidase assembly protein COX15 homolog	COX15_MOUSE	5	23.6949	24.2419	NaN	24.9103	22.3566	NaN	NaN	22.1886	23.2624	NaN	24.4047	21.8894	22.3166	21.0529	22.532	22.0128	23.7877	24.2603	NaN	NaN	NaN	24.6483	NaN	NaN	NaN	NaN	NaN	NaN	24.5592	NaN	NaN	NaN	NaN	NaN	24.1812	24.4102	NaN	NaN	NaN	0.111998	3	3	3	5
P56394	Cox17	Cytochrome c oxidase copper chaperone	COX17_MOUSE	4	22.8893	23.9305	24.4147	21.1913	NaN	24.6588	24.1243	24.3658	26.0301	NaN	25.0639	NaN	24.5142	24.6651	NaN	24.8544	23.5953	25.1793	NaN	NaN	NaN	NaN	NaN	NaN	NaN	NaN	26.1277	NaN	NaN	NaN	NaN	NaN	NaN	25.2836	NaN	NaN	NaN	NaN	NaN	NaN	4	4	2	4
Q9D7J4	Cox20	Cytochrome c oxidase assembly protein COX20, mitochondrial	COX20_MOUSE	4	26.8943	26.9086	27.647	26.1502	24.387	24.8948	27.699	25.8776	26.6287	25.5837	25.6808	25.4119	25.8307	24.9391	25.8713	27.6325	27.1495	27.2423	26.212	26.8435	27.0272	26.8586	NaN	NaN	27.8399	26.9117	26.5391	26.4009	NaN	25.6472	25.6967	25.6891	25.5257	26.7677	26.5855	26.0384	0.222424	0.488072	0.311585	0.375307	4	5	4	5
P19783	Cox4i1	Cytochrome c oxidase subunit 4 isoform 1, mitochondrial	COX41_MOUSE	18	33.6522	33.4581	33.5641	32.5269	32.8618	32.0763	33.4334	32.7494	33.7252	32.121	33.715	31.8825	32.9834	32.0358	32.6589	33.1202	33.3033	33.6307	33.3033	33.3033	33.0019	32.7998	33.0209	32.3088	33.1149	32.7293	33.3568	31.9059	33.3303	32.3029	33.0168	32.0924	32.381	32.7272	33.1411	33.4581	0.166133	0.261035	0.430774	0.380738	4	5	4	5
P12787	Cox5a	Cytochrome c oxidase subunit 5A, mitochondrial	COX5A_MOUSE	8	28.8884	29.4137	29.8373	29.0163	29.0101	27.9158	29.2163	28.1308	29.1058	27.6398	29.0612	29.5089	29.3468	30.9091	28.9177	28.8508	28.5261	29.7459	28.3241	28.538	28.6179	28.9108	29.2881	27.965	28.8429	28.7312	29.271	27.9473	27.9711	29.3776	29.0475	30.968	28.6265	28.2591	28.66	28.6902	0.171293	0.326502	0.493177	1.03234	4	5	4	5
P19536	Cox5b	Cytochrome c oxidase subunit 5B, mitochondrial	COX5B_MOUSE	8	27.8292	29.4444	28.059	27.4474	28.7552	25.7669	27.507	28.0376	28.8062	27.4741	27.7374	28.6741	28.0102	30.4556	27.4957	27.6974	27.7599	27.4504	27.7941	28.8596	28.0526	28.0415	28.6253	27.2099	27.7594	28.4629	28.1149	27.7922	27.2585	29.1045	28.1091	30.3671	27.2738	27.5924	27.5982	27.068	0.358645	0.359398	0.579933	1.29165	4	5	4	5
P43024	Cox6a1	Cytochrome c oxidase subunit 6A1, mitochondrial	CX6A1_MOUSE	3	29.2088	26.7124	28.521	NaN	25.0341	NaN	26.4922	NaN	29.4673	NaN	27.3006	23.4131	27.4243	25.2508	23.0271	28.055	26.6617	26.9159	28.5477	27.5149	27.7636	NaN	26.7879	NaN	NaN	NaN	28.7001	NaN	NaN	NaN	27.3843	27.3903	NaN	27.6792	27.3099	NaN	0.39507	0.820479	NaN	0.138469	3	3	3	5
P56391	Cox6b1	Cytochrome c oxidase subunit 6B1	CX6B1_MOUSE	8	30.5083	30.2808	31.1006	29.3337	29.8636	28.3548	30.2769	29.6257	30.983	29.1992	30.7101	29.091	29.6257	29.6548	29.0737	29.5682	30.4052	30.7657	30.0828	30.1908	30.5537	29.2764	30.1552	28.8343	30.0704	30.928	30.5844	29.5594	29.8169	29.3631	29.9446	29.5628	28.6421	29.6625	29.9117	30.2087	0.33274	0.452173	0.177503	0.351039	4	5	4	5
Q9CPQ1	Cox6c	Cytochrome c oxidase subunit 6C	COX6C_MOUSE	7	32.7007	32.342	32.6891	31.9139	32.1884	31.318	33.0048	32.4806	32.8567	31.7551	32.9117	31.3511	32.0184	30.9452	31.799	32.4333	32.5863	32.6974	32.195	31.9959	32.0258	31.9843	32.2056	31.6646	32.8328	32.4386	32.4655	31.611	32.3459	31.8492	32.2331	30.8011	31.6305	32.1404	32.2156	32.4272	0.0700288	0.278885	0.229452	0.373542	4	5	4	5
P56392	Cox7a1	Cytochrome c oxidase subunit 7A1, mitochondrial	CX7A1_MOUSE	3	31.2294	30.9614	30.6109	30.6125	30.8624	29.9054	30.3948	29.1445	30.4162	29.1608	30.8834	29.5047	30.4234	30.0432	29.4447	29.8048	30.3761	30.6486	30.7152	30.6605	30.1958	30.4988	30.8283	30.0034	30.1858	29.5887	30.0695	29.0676	30.518	NaN	30.4727	30.379	29.3359	29.5855	30.1551	30.3829	0.153651	0.333518	0.45932	0.306957	4	5	4	5
P48771	Cox7a2	Cytochrome c oxidase subunit 7A2, mitochondrial	CX7A2_MOUSE	3	29.4032	29.313	28.8812	28.8538	29.6907	29.5305	28.9069	28.7919	29.5857	28.1752	30.2454	28.8586	29.7827	28.3463	28.8523	28.0933	29.5492	30.196	29.2207	29.2668	28.0555	29.1236	29.6835	29.4735	28.6873	28.815	29.628	28.0577	29.7491	28.9884	29.7036	28.2141	28.6673	27.553	29.2894	29.8652	0.321821	0.302734	0.459355	0.603707	4	5	4	5
Q61387	Cox7a2l	Cytochrome c oxidase subunit 7A-related protein, mitochondrial	COX7R_MOUSE	3	25.858	25.589	26.8734	24.6901	24.6295	NaN	26.5568	25.1092	25.6268	25.9676	27.1924	24.7726	25.8038	24.1153	25.7867	26.0856	26.4602	26.5759	NaN	NaN	26.3073	NaN	NaN	NaN	26.4318	NaN	NaN	25.8763	26.6221	25.228	25.6295	25.4477	25.7091	25.9936	26.2772	26.3162	NaN	NaN	0.433022	0.246812	4	4	4	5
P17665	Cox7c	Cytochrome c oxidase subunit 7C, mitochondrial	COX7C_MOUSE	3	29.4368	23.2744	26.96	28.7554	29.0106	28.3583	26.5522	24.4599	NaN	25.8843	29.5137	27.3195	28.9939	28.2173	NaN	26.1723	29.1332	29.4856	NaN	NaN	27.3085	28.8305	NaN	NaN	NaN	NaN	NaN	27.8208	NaN	NaN	NaN	NaN	NaN	27.3436	NaN	NaN	0.683704	NaN	NaN	NaN	4	4	4	4
Q61147	Cp	Ceruloplasmin	CERU_MOUSE	39	29.3415	28.3237	27.929	28.1388	27.9963	27.8759	27.4274	28.427	28.4435	28.6716	28.102	28.0451	28.4566	28.4567	29.9549	30.0196	29.462	28.1616	28.7611	28.2279	28.0905	28.6198	28.4987	28.6746	28.1466	28.8609	28.6025	28.7915	28.0428	28.4717	28.2635	28.6014	29.3706	29.1678	28.8605	28.2796	0.217824	0.174711	0.224561	0.293426	4	5	4	5
Q7TPZ8	Cpa1	Carboxypeptidase A1	CBPA1_MOUSE	4	NaN	NaN	NaN	NaN	NaN	NaN	NaN	NaN	NaN	NaN	NaN	NaN	NaN	25.8882	NaN	NaN	NaN	NaN	NaN	NaN	NaN	NaN	NaN	NaN	NaN	NaN	NaN	NaN	NaN	NaN	NaN	26.2039	NaN	NaN	NaN	NaN	NaN	NaN	NaN	NaN	0	0	0	1
P15089	Cpa3	Mast cell carboxypeptidase A	CBPA3_MOUSE	16	28.2715	28.3198	28.0295	29.0806	28.7032	27.9453	27.5725	27.2795	27.9703	28.6106	28.6572	28.6643	28.1266	27.7027	28.7692	28.9596	29.6427	27.7168	28.326	28.2601	27.9572	28.9998	29.1037	28.0312	27.8053	28.0905	27.6617	28.6491	28.0869	29.2014	28.3819	28.5325	28.6705	28.3788	28.8363	27.4638	0.329518	0.468471	0.343823	0.305917	4	5	4	5
B2RS76	Cpb1	NA	B2RS76_MOUSE	8	NaN	NaN	NaN	NaN	NaN	NaN	NaN	NaN	NaN	NaN	NaN	NaN	NaN	26.8833	NaN	NaN	NaN	NaN	NaN	NaN	NaN	NaN	NaN	NaN	NaN	NaN	NaN	NaN	NaN	NaN	NaN	27.1991	NaN	NaN	NaN	NaN	NaN	NaN	NaN	NaN	0	0	0	1
Q9JJN5	Cpn1	Carboxypeptidase N catalytic chain	CBPN_MOUSE	3	NaN	NaN	NaN	NaN	NaN	NaN	NaN	NaN	NaN	NaN	NaN	21.125	21.3276	21.3928	23.2048	22.7076	22.6416	22.6176	NaN	NaN	NaN	NaN	NaN	NaN	NaN	NaN	NaN	NaN	NaN	NaN	NaN	NaN	NaN	NaN	NaN	NaN	NaN	NaN	NaN	NaN	0	0	2	5
Q9DBB9	Cpn2	Carboxypeptidase N subunit 2	CPN2_MOUSE	6	23.3453	22.6345	NaN	22.832	NaN	NaN	NaN	24.5966	NaN	25.3561	22.7473	22.6662	NaN	23.2444	23.4278	NaN	NaN	22.3453	NaN	NaN	NaN	NaN	NaN	NaN	NaN	24.2079	NaN	24.9565	NaN	NaN	NaN	NaN	23.7551	NaN	NaN	NaN	NaN	NaN	NaN	NaN	3	1	3	3
Q8C166	Cpne1	Copine-1	CPNE1_MOUSE	11	26.6306	24.8062	26.9467	26.2548	26.0743	25.5097	26.0861	26.7259	26.2167	27.0518	26.4185	26.4444	26.4794	26.0255	27.3716	27.2508	26.9167	25.9407	26.5133	NaN	26.2592	26.8486	26.5157	26.3297	26.4548	26.5633	26.197	26.6564	26.5651	26.2182	26.1729	26.0262	26.9334	26.7737	26.3205	26.2529	0.206646	0.100616	0.168193	0.265828	4	5	4	5
P59108	Cpne2	Copine-2	CPNE2_MOUSE	2	NaN	NaN	NaN	NaN	NaN	NaN	NaN	NaN	NaN	22.5285	NaN	NaN	20.9935	NaN	22.1513	23.0124	21.4903	NaN	NaN	NaN	NaN	NaN	NaN	NaN	NaN	NaN	NaN	NaN	NaN	NaN	NaN	NaN	NaN	NaN	NaN	NaN	NaN	NaN	NaN	NaN	0	0	2	3
Q8BT60	Cpne3	Copine-3	CPNE3_MOUSE	18	26.6652	26.9596	26.9223	24.6859	24.9505	26.3331	26.1242	26.663	27.1224	26.4774	27.4466	26.6415	27.2982	27.2014	27.958	27.9364	27.7982	27.5627	27.1112	27.1775	26.6667	26.13	25.888	27.3119	27.0588	27.2855	27.2211	27.2445	27.5837	26.8053	26.9419	27.0623	27.6835	27.6477	27.1018	26.8448	0.305646	0.316064	0.246921	0.263019	4	5	4	5
P36552	Cpox	Oxygen-dependent coproporphyrinogen-III oxidase, mitochondrial	HEM6_MOUSE	8	NaN	NaN	NaN	NaN	NaN	NaN	NaN	NaN	NaN	NaN	NaN	20.9136	21.4187	NaN	27.0661	NaN	23.3097	22.0232	NaN	NaN	NaN	NaN	NaN	NaN	NaN	NaN	NaN	NaN	NaN	NaN	NaN	NaN	25.4042	NaN	25.2167	NaN	NaN	NaN	NaN	0.0917915	0	0	2	3
Q8BFS6	Cpped1	Serine/threonine-protein phosphatase CPPED1	CPPED_MOUSE	4	21.9651	NaN	NaN	NaN	NaN	NaN	23.5548	NaN	NaN	NaN	NaN	NaN	NaN	22.0634	21.5658	21.1226	21.1971	25.4143	NaN	NaN	NaN	NaN	NaN	NaN	NaN	NaN	NaN	NaN	NaN	NaN	NaN	NaN	NaN	NaN	NaN	NaN	NaN	NaN	NaN	NaN	1	1	0	5
Q9WVJ3	Cpq	Carboxypeptidase Q	CBPQ_MOUSE	9	27.3265	26.5572	26.4719	26.6053	26.581	26.8327	26.4502	26.4387	27.0506	26.8412	27.4293	26.6895	26.866	26.3563	27.7828	27.5902	27.2896	27.5446	26.7734	NaN	NaN	NaN	NaN	NaN	26.4275	26.6927	27.0963	26.8974	27.0371	26.2024	26.578	27.0171	27.0183	26.818	26.7771	27.0021	NaN	0.237148	0.244097	0.0808768	4	5	4	5
Q8C196	Cps1	Carbamoyl-phosphate synthase [ammonia], mitochondrial	CPSM_MOUSE	47	30.3485	27.121	26.2718	27.034	27.2614	25.3816	24.122	25.6139	26.3123	27.6508	23.0962	27.2728	25.8686	30.4591	27.9435	21.3622	23.8294	21.9942	29.9482	26.7537	25.3357	27.008	27.2049	24.9157	23.3415	25.0234	25.9067	27.314	21.48	27.3706	25.4765	30.9629	27.8982	NaN	23.717	NaN	1.42104	0.965146	0.880649	1.44893	4	5	4	5
Q6NVF9	Cpsf6	Cleavage and polyadenylation specificity factor subunit 6	CPSF6_MOUSE	6	NaN	23.8681	24.5988	24.5427	24.2175	24.096	23.9038	23.4135	NaN	NaN	22.6952	23.6884	23.5426	NaN	25.1668	25.4042	22.3161	NaN	NaN	NaN	24.1798	NaN	24.3449	NaN	24.1476	NaN	NaN	NaN	NaN	24.5224	NaN	NaN	25.4628	24.9211	NaN	NaN	NaN	0.0965687	NaN	0.262402	3	4	3	3
Q8BTV2	Cpsf7	Cleavage and polyadenylation specificity factor subunit 7	CPSF7_MOUSE	3	NaN	NaN	NaN	NaN	NaN	NaN	NaN	NaN	NaN	NaN	NaN	NaN	NaN	NaN	23.4336	22.4468	NaN	20.792	NaN	NaN	NaN	NaN	NaN	NaN	NaN	NaN	NaN	NaN	NaN	NaN	NaN	NaN	23.6003	NaN	NaN	NaN	NaN	NaN	NaN	NaN	0	0	0	3
P97742	Cpt1a	Carnitine O-palmitoyltransferase 1, liver isoform	CPT1A_MOUSE	11	22.8475	NaN	22.6831	23.1695	NaN	24.2748	NaN	22.7071	23.4331	24.3915	24.0043	23.7697	23.3303	23.7834	26.2002	26.5209	24.378	23.3492	NaN	NaN	NaN	NaN	NaN	24.7374	NaN	NaN	NaN	25.4776	24.4345	NaN	24.5647	NaN	25.9973	25.9502	24.6022	NaN	NaN	NaN	0.423823	0.445809	3	3	4	5
Q924X2	Cpt1b	Carnitine O-palmitoyltransferase 1, muscle isoform	CPT1B_MOUSE	46	32.4345	32.2257	32.7186	31.7185	31.4774	31.097	31.9916	31.4769	32.2251	30.834	32.3686	31.1724	31.7331	30.865	31.6509	31.5295	31.8042	32.6452	32.1741	32.1324	31.9044	31.7685	31.8831	31.4134	31.8768	31.6289	31.8434	30.8978	32.0257	31.2017	31.6233	31.1519	31.3106	31.4234	31.9228	32.0937	0.130939	0.134895	0.34274	0.288286	4	5	4	5
P52825	Cpt2	Carnitine O-palmitoyltransferase 2, mitochondrial	CPT2_MOUSE	43	32.6329	32.4762	32.7751	31.8009	31.8255	31.2374	32.1903	31.7101	32.3242	31.196	32.6987	31.072	31.8935	30.8289	31.2472	31.7031	32.3429	32.5736	32.1777	32.2796	31.9619	31.9958	31.8957	31.5524	32.0295	31.843	31.8665	31.273	32.0832	31.6242	31.8113	31.5022	31.2676	31.5388	32.0355	32.1132	0.105179	0.115948	0.230631	0.255238	4	5	4	5
Q64735	Cr1l	Complement component receptor 1-like protein	CR1L_MOUSE	5	NaN	25.0895	25.4491	25.7361	26.0605	27.2515	25.7968	25.564	25.5971	25.6095	26.2736	26.4981	26.44	26.0079	27.5673	26.3378	26.4924	26.5086	NaN	25.3199	25.2161	25.7027	26.0689	26.9779	26.003	NaN	NaN	NaN	26.3437	26.4011	26.5599	26.1333	27.0257	26.2744	26.3311	26.3674	0.184169	0.407087	0.0787759	0.272126	3	5	4	5
P47934	Crat	Carnitine O-acetyltransferase	CACP_MOUSE	29	32.0275	31.9545	31.9999	31.0716	31.1613	30.6325	31.9386	31.5419	31.8777	30.8395	32.0465	30.5586	30.9872	30.2341	31.1273	31.3795	31.7298	31.7876	31.5913	31.7524	31.4689	31.3711	31.3085	31.0411	31.7175	31.525	31.572	30.8594	31.6414	30.8678	31.0146	30.5929	30.8309	31.18	31.4886	31.6346	0.115374	0.1743	0.284228	0.292888	4	5	4	5
O88668	Creg1	Protein CREG1	CREG1_MOUSE	2	NaN	NaN	NaN	NaN	NaN	NaN	22.2387	22.3596	23.169	NaN	22.5438	NaN	22.4487	22.9941	24.615	24.462	23.7308	22.7193	NaN	NaN	NaN	NaN	NaN	NaN	NaN	NaN	NaN	NaN	NaN	NaN	NaN	22.77	24.4102	24.0888	23.4285	NaN	NaN	NaN	NaN	0.459975	0	3	2	5
Q91XD7	Creld1	Protein disulfide isomerase Creld1	CREL1_MOUSE	6	24.1395	23.7484	24.7146	24.3262	24.7517	25.2684	25.4807	24.0369	25.8679	25.7617	25.4676	22.3747	24.1584	21.6045	24.4415	23.624	25.3197	23.2026	NaN	NaN	24.7597	24.8859	24.7569	25.2982	25.005	NaN	25.0193	25.4799	24.7703	NaN	24.7189	NaN	24.8805	NaN	24.783	NaN	0.061798	0.154449	0.314384	0.0477818	4	5	4	5
Q9CYA0	Creld2	Protein disulfide isomerase Creld2	CREL2_MOUSE	3	NaN	NaN	NaN	NaN	NaN	NaN	NaN	NaN	NaN	NaN	NaN	NaN	NaN	NaN	26.5084	23.6005	22.0879	NaN	NaN	NaN	NaN	NaN	NaN	NaN	NaN	NaN	NaN	NaN	NaN	NaN	NaN	NaN	26.3102	NaN	NaN	NaN	NaN	NaN	NaN	NaN	0	0	0	3
P63254	Crip1	Cysteine-rich protein 1	CRIP1_MOUSE	4	28.9819	27.8835	29.4107	26.734	26.6523	26.9068	28.3271	28.9595	29.737	29.727	30.2729	25.8138	29.0154	24.9992	27.1785	29.9829	29.7609	28.8849	28.614	27.6562	29.0652	26.9114	27.6141	27.137	28.388	29.3339	29.6226	29.6584	29.9286	26.0708	29.0906	25.673	27.0931	29.6579	29.4585	28.5496	0.599659	0.673654	0.661373	0.808058	4	5	4	5
Q9DCT8	Crip2	Cysteine-rich protein 2	CRIP2_MOUSE	6	26.9293	27.2497	27.7378	26.9012	25.9213	26.4029	27.6832	28.1817	29.0241	29.2279	28.882	27.0435	28.1482	28.12	25.7616	28.9205	29.1985	29.6544	27.9037	27.4505	28.3714	27.9277	NaN	27.1947	27.8945	28.3933	28.2802	28.7204	28.4606	27.3556	28.3859	28.5448	26.6039	28.2103	28.6872	28.7157	0.259462	0.330167	0.344389	0.418283	4	5	4	5
Q64010	Crk	Adapter molecule crk	CRK_MOUSE	9	24.9195	NaN	23.5773	NaN	24.8194	NaN	22.6315	NaN	25.0249	23.9546	25.2293	23.4676	23.4197	24.1544	23.9024	23.8507	23.4221	24.6478	NaN	NaN	NaN	NaN	NaN	NaN	NaN	NaN	24.0015	NaN	24.7358	NaN	NaN	25.1973	23.5931	23.6783	23.5987	24.0543	NaN	NaN	NaN	0.586107	2	3	4	5
P47941	Crkl	Crk-like protein	CRKL_MOUSE	6	NaN	NaN	NaN	NaN	22.1214	NaN	NaN	NaN	NaN	NaN	22.0987	22.1669	22.9434	22.4756	23.2687	23.2598	23.0272	23.5176	NaN	NaN	NaN	NaN	NaN	NaN	NaN	NaN	NaN	NaN	NaN	22.6333	22.8266	22.8813	23.265	22.9069	22.8506	23.074	NaN	NaN	0.0946055	0.125348	0	1	3	5
Q9Z2L7	Crlf3	Cytokine receptor-like factor 3	CRLF3_MOUSE	3	NaN	NaN	NaN	NaN	NaN	NaN	NaN	NaN	NaN	NaN	NaN	NaN	NaN	NaN	23.7997	22.3601	22.7066	NaN	NaN	NaN	NaN	NaN	NaN	NaN	NaN	NaN	NaN	NaN	NaN	NaN	NaN	NaN	NaN	NaN	NaN	NaN	NaN	NaN	NaN	NaN	0	0	0	3
Q80ZM8	Crls1	Cardiolipin synthase (CMP-forming)	CRLS1_MOUSE	2	26.6935	25.3953	27.0287	26.001	26.2474	25.8832	25.668	25.5244	26.1379	25.7016	26.1287	25.7289	26.2262	25.2105	25.829	26.2853	26.6964	27.3692	26.3178	NaN	26.3464	26.0757	26.391	25.9723	NaN	26.2873	26.3464	25.7273	26.3291	26.1332	26.3708	25.7284	25.832	26.0162	26.344	26.9606	0.0999872	0.123833	0.189259	0.383246	4	5	4	5
P63154	Crnkl1	Crooked neck-like protein 1	CRNL1_MOUSE	5	25.8915	NaN	NaN	NaN	22.0742	NaN	NaN	NaN	NaN	NaN	22.0979	NaN	26.8897	27.0497	23.8602	NaN	23.447	NaN	NaN	NaN	NaN	NaN	NaN	NaN	NaN	NaN	NaN	NaN	NaN	NaN	NaN	NaN	NaN	NaN	NaN	NaN	NaN	NaN	NaN	NaN	1	1	2	3
Q9DC50	Crot	Peroxisomal carnitine O-octanoyltransferase	OCTC_MOUSE	8	NaN	NaN	23.2501	NaN	21.8407	24.1747	NaN	NaN	NaN	21.5165	21.9123	23.3651	23.953	23.7133	23.9564	24.5016	24.5127	23.2189	NaN	NaN	NaN	NaN	NaN	24.5825	NaN	NaN	NaN	NaN	NaN	NaN	23.8709	24.2497	23.8305	23.9081	23.6112	NaN	NaN	NaN	NaN	0.188811	1	2	4	5
P23927	Cryab	Alpha-crystallin B chain	CRYAB_MOUSE	15	26.1766	NaN	NaN	26.4089	28.6856	NaN	NaN	NaN	NaN	NaN	NaN	27.9622	28.1821	29.9743	25.4217	22.0985	28.0557	29.5716	25.7575	NaN	NaN	26.5133	28.6139	NaN	NaN	NaN	NaN	NaN	NaN	27.7092	28.0798	30.5395	24.7317	NaN	27.83	29.7024	0.362177	NaN	0.180652	1.02364	2	1	2	5
Q99KP3	Cryl1	Lambda-crystallin homolog	CRYL1_MOUSE	11	24.5921	NaN	24.3489	25.222	24.78	26.8612	24.4627	25.5022	24.5232	25.6697	25.9229	24.9155	24.1776	23.9191	26.2552	24.4588	25.3876	24.7104	24.718	NaN	24.3037	25.3372	24.9042	26.6256	25.8664	25.3115	NaN	25.6426	25.5445	25.5133	25.2343	24.8514	26.2095	24.8677	25.1943	24.8428	0.366462	0.536527	0.116199	0.4962	3	5	4	5
P47199	Cryz	Quinone oxidoreductase	QOR_MOUSE	13	28.0144	27.8094	27.8471	27.076	27.6748	27.4119	28.0313	27.1797	26.5098	26.4432	27.8855	26.7494	27.3494	26.3368	27.4569	27.8174	28.0947	27.9235	27.3263	27.4049	27.3831	27.4595	27.2666	27.478	27.6784	27.757	27.23	27.3443	27.1432	27.3267	27.285	27.0266	27.1724	27.3522	27.3659	27.4321	0.0381815	0.163858	0.0616133	0.111835	4	5	4	5
Q921W4	Cryzl1	Quinone oxidoreductase-like protein 1	QORL1_MOUSE	4	23.9387	24.4437	24.5212	23.9757	23.127	23.494	24.6551	24.7514	24.8746	24.5913	24.2718	23.8348	23.5445	NaN	25.1261	23.7489	22.4496	23.9328	NaN	24.0834	NaN	23.9317	NaN	NaN	24.575	24.5133	24.2356	24.168	24.0127	24.1315	23.2674	NaN	24.5266	24.413	NaN	23.631	0.0743177	0.121062	0.252783	0.302284	4	5	4	4
Q3UNZ8	Cryzl2	Quinone oxidoreductase-like protein 2	QORL2_MOUSE	9	26.5925	26.3648	27.3071	25.1788	25.4759	25.7301	25.6107	25.984	26.2372	25.6281	26.5868	24.9133	25.1989	24.5686	26.0838	26.2955	26.7178	26.0647	26.0191	26.1158	26.2978	NaN	26.3169	25.8528	NaN	26.4164	26.1859	25.8404	25.9661	25.3914	25.2034	25.2336	25.8003	25.9002	25.9646	25.6762	0.0993368	0.161385	0.245775	0.183053	4	5	4	5
Q9CZU6	Cs	Citrate synthase, mitochondrial	CISY_MOUSE	32	34.8042	34.8792	34.7047	34.1604	34.4396	33.4943	34.7553	34.1828	34.9063	33.5062	34.6839	33.6629	34.5412	33.4209	33.9063	34.3568	34.337	34.6787	34.4763	34.7453	34.0101	34.1901	34.6088	33.9677	34.4519	34.3236	34.4209	33.2759	34.3436	34.043	34.5002	34.0349	33.6522	33.8608	34.0349	34.2408	0.226259	0.156008	0.327572	0.150065	4	5	4	5
Q9DBE0	Csad	Cysteine sulfinic acid decarboxylase	CSAD_MOUSE	22	29.7521	29.0607	28.769	27.4003	29.688	27.1506	29.2859	28.5903	29.4011	28.4386	29.2011	27.9439	28.7247	27.1241	28.6215	28.9555	29.1601	29.1751	28.9775	28.9012	28.7595	28.4586	28.401	28.1289	29.112	29.0179	29.0117	28.5384	29.0405	28.435	28.6462	28.085	28.3339	28.7301	28.7805	28.8663	0.151079	0.279461	0.194598	0.217273	4	5	4	5
Q91W50	Csde1	Cold shock domain-containing protein E1	CSDE1_MOUSE	15	23.7184	24.931	26.2679	24.1224	24.8124	23.9389	25.485	23.6869	25.6251	25.7574	26.1151	24.5404	24.7752	23.9029	25.6496	26.138	25.3985	26.1486	NaN	25.4515	25.2525	25.1713	25.4523	NaN	25.306	NaN	25.5934	25.3177	25.5229	25.2646	25.0214	24.8754	25.3328	25.9945	25.2702	25.3097	0.101685	0.0993957	0.141408	0.301763	4	5	4	5
Q9ERK4	Cse1l	Exportin-2	XPO2_MOUSE	16	25.4655	26.673	25.7735	25.3303	25.0913	25.773	25.8689	23.2012	24.7035	24.525	25.7227	26.0372	26.5575	32.1699	33.1554	26.947	25.6281	25.48	28.49	29.4535	28.8463	28.6107	29.1157	29.3018	28.5756	NaN	28.3213	29.0477	28.7536	29.4427	29.1941	32.3544	30.8706	29.5477	28.789	29.0494	0.323492	0.308364	0.196926	1.14565	4	5	4	5
P41241	Csk	Tyrosine-protein kinase CSK	CSK_MOUSE	10	NaN	NaN	NaN	NaN	NaN	NaN	NaN	NaN	NaN	NaN	NaN	NaN	NaN	NaN	27.1481	26.5598	NaN	NaN	NaN	NaN	NaN	NaN	NaN	NaN	NaN	NaN	NaN	NaN	NaN	NaN	NaN	NaN	26.854	26.0323	NaN	NaN	NaN	NaN	NaN	0.392179	0	0	0	2
Q80X68	Csl	Citrate synthase	Q80X68_MOUSE	2	21.7856	26.559	NaN	NaN	24.7979	NaN	NaN	NaN	23.5329	NaN	NaN	23.6131	25.0895	25.0564	22.9376	NaN	NaN	23.2085	NaN	NaN	NaN	NaN	NaN	NaN	NaN	NaN	NaN	NaN	NaN	NaN	NaN	NaN	NaN	NaN	NaN	NaN	NaN	NaN	NaN	NaN	2	2	2	3
Q8BK63	Csnk1a1	Casein kinase I isoform alpha	KC1A_MOUSE	4	23.7665	20.2613	22.0435	23.219	20.2627	NaN	NaN	NaN	21.0672	NaN	23.1437	19.9594	NaN	NaN	23.3203	22.2697	22.4545	23.088	23.5112	NaN	NaN	23.1126	NaN	NaN	NaN	NaN	NaN	NaN	NaN	NaN	NaN	NaN	NaN	NaN	22.534	NaN	0.194159	NaN	NaN	NaN	4	2	2	4
Q60737	Csnk2a1	Casein kinase II subunit alpha	CSK21_MOUSE	9	25.0945	24.9679	25.835	NaN	24.9767	NaN	NaN	22.0264	25.8853	23.6827	25.9378	22.3659	24.786	24.3437	25.0884	25.7684	25.1801	26.5544	24.5225	25.0963	25.4887	NaN	25.4578	NaN	NaN	NaN	25.1553	NaN	25.7808	NaN	24.6551	24.3818	24.9899	25.8	25.1745	25.8023	0.322078	0.147724	0.52537	0.384009	3	3	4	5
O54833	Csnk2a2	Casein kinase II subunit alpha'	CSK22_MOUSE	8	NaN	NaN	23.1237	NaN	NaN	NaN	NaN	NaN	NaN	NaN	NaN	23.3255	23.5014	23.6854	24.5056	24.5468	22.4143	23.3745	NaN	NaN	NaN	NaN	NaN	NaN	NaN	NaN	NaN	NaN	NaN	NaN	NaN	NaN	24.5991	24.5772	NaN	NaN	NaN	NaN	NaN	0.0107656	1	0	2	5
P67871	Csnk2b	Casein kinase II subunit beta	CSK2B_MOUSE	5	NaN	NaN	NaN	NaN	NaN	NaN	NaN	24.8305	24.3565	24.2975	24.2931	NaN	24.5874	NaN	23.1764	NaN	24.2973	24.8122	NaN	NaN	NaN	NaN	NaN	NaN	NaN	25.1946	NaN	NaN	NaN	NaN	24.5403	NaN	NaN	NaN	24.188	24.9064	NaN	NaN	NaN	0.345029	0	2	3	3
Q8VHY0	Cspg4	Chondroitin sulfate proteoglycan 4	CSPG4_MOUSE	49	27.2708	27.4828	28.1023	26.9852	26.3576	28.2427	27.1053	26.7798	27.7872	27.7489	27.5664	27.9977	27.1259	27.9021	25.6682	26.9195	26.5706	27.8835	27.1898	27.353	27.501	27.3871	26.9136	28.2083	27.2335	27.2568	27.6206	27.5861	27.3977	28.4037	27.2259	28.1887	25.4308	26.7128	26.5714	27.4211	0.0879943	0.373634	0.405212	0.67758	4	5	4	5
P97315	Csrp1	Cysteine and glycine-rich protein 1	CSRP1_MOUSE	14	31.6074	30.2704	31.7734	32.047	29.9795	32.8447	31.1967	31.6456	32.0272	32.47	32.1513	31.505	31.4313	31.0208	29.5436	31.4897	31.903	29.6753	31.1874	30.566	31.2269	32.0627	30.4911	32.5515	31.3183	32.1178	31.7568	32.3361	31.6276	31.5149	31.3136	30.8826	29.9598	31.0913	31.4153	29.4728	0.444383	0.489172	0.340121	0.492235	4	5	4	5
P97314	Csrp2	Cysteine and glycine-rich protein 2	CSRP2_MOUSE	13	31.0633	30.317	31.6603	32.2209	29.6897	32.1401	31.4487	31.5975	31.8153	33.7047	32.2952	32.034	31.7585	32.1053	28.2188	31.7788	32.0992	29.7874	30.7495	30.2121	31.2412	32.0316	29.9356	32.3159	31.4826	31.8915	31.6087	33.6839	31.9264	31.9531	31.6264	32.2629	28.2671	31.7032	31.9432	29.5595	0.549424	0.473154	0.787056	0.762559	4	5	4	5
P50462	Csrp3	Cysteine and glycine-rich protein 3	CSRP3_MOUSE	9	28.5382	NaN	NaN	28.3681	29.9979	NaN	NaN	25.5766	NaN	22.2792	NaN	28.8081	29.7254	29.1526	25.827	23.3865	29.1837	31.4697	28.456	NaN	NaN	28.7638	29.8538	NaN	NaN	26.3973	NaN	NaN	NaN	28.7529	29.6751	29.0691	25.5356	NaN	29.1721	31.0985	0.150293	1.17807	0.437244	1.11497	2	2	3	5
P21460	Cst3	Cystatin-C	CYTC_MOUSE	4	25.5809	24.9384	26.9207	25.8415	25.4113	25.6925	25.7452	26.5485	25.8435	26.715	26.4053	25.3541	NaN	24.1709	24.1499	26.8509	26.8794	25.9075	25.3107	NaN	26.1964	25.8601	25.6478	25.8028	25.6054	26.4788	25.8792	26.7509	25.8476	25.737	NaN	NaN	NaN	26.3431	26.2708	NaN	0.295358	0.273246	0.414895	0.0354462	4	5	3	5
Q62426	Cstb	Cystatin-B	CYTB_MOUSE	7	26.1712	26.8162	26.4122	25.487	25.8418	23.8758	25.2346	25.1275	26.7542	25.9824	26.759	25.6227	26.1704	26.521	26.9728	27.2755	26.2855	26.0488	25.8972	26.462	25.9464	26.0572	26.284	NaN	25.564	25.7957	26.2604	26.0859	26.1684	26.4881	25.9909	26.7316	26.7208	26.3853	25.8535	25.5883	0.189861	0.237963	0.156739	0.333221	4	5	4	5
O88712	Ctbp1	C-terminal-binding protein 1	CTBP1_MOUSE	11	25.4192	24.6409	NaN	24.6768	22.2945	24.3465	22.3673	NaN	25.3496	23.4456	24.6405	24.6555	25.3725	24.6492	26.4781	25.9739	24.5839	25.6568	25.5497	25.0531	NaN	25.2592	NaN	25.066	NaN	NaN	25.054	24.4735	25.0131	25.1054	25.333	25.4008	26.0669	25.4293	24.8779	25.3529	0.174736	0.0058624	0.233219	0.308767	3	4	4	5
P56546	Ctbp2	C-terminal-binding protein 2	CTBP2_MOUSE	4	NaN	NaN	NaN	NaN	NaN	23.728	NaN	NaN	NaN	22.5221	NaN	NaN	NaN	NaN	24.3824	23.94	22.828	22.4547	NaN	NaN	NaN	NaN	NaN	NaN	NaN	NaN	NaN	NaN	NaN	NaN	NaN	NaN	24.5298	24.0944	NaN	NaN	NaN	NaN	NaN	0.211764	0	1	1	4
Q8VCN5	Cth	Cystathionine gamma-lyase	CGL_MOUSE	4	NaN	NaN	NaN	NaN	NaN	NaN	NaN	NaN	NaN	NaN	NaN	22.1078	NaN	24.5621	NaN	NaN	NaN	NaN	NaN	NaN	NaN	NaN	NaN	NaN	NaN	NaN	NaN	NaN	NaN	NaN	NaN	24.8779	NaN	NaN	NaN	NaN	NaN	NaN	NaN	NaN	0	0	1	1
P26231	Ctnna1	Catenin alpha-1	CTNA1_MOUSE	31	27.8689	26.8433	26.9354	26.844	26.8356	27.4573	26.8011	26.1977	26.0647	26.4543	27.5673	26.4596	27.2278	26.9427	27.4532	27.5267	27.9569	28.4177	27.2799	27.1219	26.7514	27.3017	27.2453	27.752	26.9384	26.6845	26.379	26.8104	27.3369	26.9047	26.9927	27.0404	27.2675	26.7046	27.2149	27.6209	0.164633	0.381397	0.167516	0.230446	4	5	4	5
Q02248	Ctnnb1	Catenin beta-1	CTNB1_MOUSE	12	26.3053	25.9305	25.3483	26.3779	25.0257	26.2022	26.1568	25.4735	25.7512	25.7219	26.9107	24.3988	25.9744	24.6797	26.5708	26.1308	25.8882	26.2872	25.8643	25.8052	NaN	26.1304	NaN	26.5611	25.5802	25.8102	25.4793	25.7988	25.8463	25.239	25.7966	25.608	26.2951	25.6169	25.7314	25.5613	0.123382	0.378099	0.179947	0.237432	4	5	4	5
Q9CWL8	Ctnnbl1	Beta-catenin-like protein 1	CTBL1_MOUSE	3	NaN	NaN	NaN	NaN	NaN	NaN	NaN	NaN	NaN	NaN	NaN	NaN	NaN	NaN	23.5489	23.1959	21.0791	NaN	NaN	NaN	NaN	NaN	NaN	NaN	NaN	NaN	NaN	NaN	NaN	NaN	NaN	NaN	23.3523	22.9876	NaN	NaN	NaN	NaN	NaN	0.177807	0	0	0	3
P30999	Ctnnd1	Catenin delta-1	CTND1_MOUSE	20	25.1307	25.2971	25.2898	25.967	25.2345	24.9825	24.839	25.1065	24.4915	24.4059	25.5251	25.1887	24.9802	23.3738	26.0271	25.8134	26.0742	25.5683	24.6663	25.359	25.0886	25.613	25.3313	25.4241	24.9877	25.4159	25.1234	24.7533	25.1327	25.3538	25.3469	25.5802	25.8609	25.5188	25.3096	25.2839	0.268663	0.129542	0.182145	0.168073	4	5	4	5
P70698	Ctps1	CTP synthase 1	PYRG1_MOUSE	6	NaN	NaN	NaN	NaN	NaN	23.4377	22.4716	NaN	NaN	NaN	NaN	22.322	NaN	NaN	22.6445	NaN	NaN	NaN	NaN	NaN	NaN	NaN	NaN	NaN	NaN	NaN	NaN	NaN	NaN	NaN	NaN	NaN	NaN	NaN	NaN	NaN	NaN	NaN	NaN	NaN	0	2	1	1
P70303	Ctps2	CTP synthase 2	PYRG2_MOUSE	7	NaN	NaN	NaN	NaN	22.3464	22.3573	NaN	NaN	22.385	NaN	NaN	22.0651	NaN	21.0904	24.7684	24.9952	22.5147	NaN	NaN	NaN	NaN	NaN	NaN	NaN	NaN	NaN	NaN	NaN	NaN	NaN	NaN	NaN	24.9846	24.7762	NaN	NaN	NaN	NaN	NaN	0.101984	0	3	1	4
Q9CR35	Ctrb1	Chymotrypsinogen B	CTRB1_MOUSE	3	NaN	NaN	NaN	NaN	NaN	NaN	NaN	NaN	NaN	NaN	NaN	NaN	NaN	26.0465	NaN	NaN	NaN	NaN	NaN	NaN	NaN	NaN	NaN	NaN	NaN	NaN	NaN	NaN	NaN	NaN	NaN	26.3622	NaN	NaN	NaN	NaN	NaN	NaN	NaN	NaN	0	0	0	1
Q9ER05	Ctrl	NA	Q9ER05_MOUSE	2	NaN	NaN	NaN	NaN	NaN	NaN	NaN	NaN	NaN	NaN	NaN	NaN	NaN	25.5091	NaN	NaN	NaN	NaN	NaN	NaN	NaN	NaN	NaN	NaN	NaN	NaN	NaN	NaN	NaN	NaN	NaN	25.8249	NaN	NaN	NaN	NaN	NaN	NaN	NaN	NaN	0	0	0	1
P16675	Ctsa	Lysosomal protective protein	PPGB_MOUSE	7	NaN	NaN	23.8528	NaN	23.5365	NaN	23.3418	23.0804	24.4572	23.8953	24.7718	NaN	21.6099	NaN	27.4778	27.124	23.9326	24.5875	NaN	NaN	NaN	NaN	NaN	NaN	NaN	NaN	NaN	NaN	25.0713	NaN	NaN	NaN	27.146	26.7857	NaN	25.0678	NaN	NaN	NaN	0.584416	1	4	3	4
P10605	Ctsb	Cathepsin B	CATB_MOUSE	17	31.0626	30.3569	30.9838	29.7056	29.6347	30.002	30.796	30.4072	30.7927	29.6192	31.4025	29.272	29.5632	28.5209	30.5752	30.3323	30.2854	31.13	30.2333	30.3499	30.4334	30.3573	29.8254	30.0751	30.8243	30.6306	30.4217	29.8425	30.5424	29.804	29.7347	29.5374	30.4916	30.2383	29.9964	30.5144	0.0566471	0.271926	0.291585	0.256744	4	5	4	5
P18242	Ctsd	Cathepsin D	CATD_MOUSE	16	30.4422	30.362	30.7452	29.6104	29.5807	29.436	29.9259	28.8977	29.6488	29.6156	30.633	29.1371	29.3428	29.0313	30.4699	30.3018	29.7792	30.349	29.876	30.01	29.8884	29.7085	29.7576	29.3677	29.6819	29.5495	29.7004	29.1838	30.0013	29.4493	29.5609	29.5872	30.1377	29.9356	29.5204	30.084	0.0848357	0.104115	0.245236	0.19121	4	5	4	5
Q9R013	Ctsf	Cathepsin F	CATF_MOUSE	3	24.9585	23.7439	23.9978	NaN	NaN	NaN	NaN	NaN	NaN	NaN	25.9315	NaN	24.2534	NaN	25.2501	24.7929	25.0405	25.7309	24.865	NaN	NaN	NaN	NaN	NaN	NaN	NaN	NaN	NaN	25.5655	NaN	24.2243	NaN	25.1984	24.574	24.9322	25.2319	NaN	NaN	0.613775	0.198583	3	0	2	4
P49935	Ctsh	Pro-cathepsin H	CATH_MOUSE	5	24.2679	NaN	23.5246	23.9546	24.5016	24.2942	24.2466	NaN	23.7476	24.7292	24.3144	24.5025	24.1442	24.8453	27.302	26.6709	NaN	NaN	NaN	NaN	NaN	NaN	NaN	NaN	NaN	NaN	NaN	NaN	NaN	NaN	NaN	25.6178	27.2336	26.7732	NaN	NaN	NaN	NaN	NaN	0.495149	3	4	4	3
O70370	Ctss	Cathepsin S	CATS_MOUSE	3	NaN	NaN	NaN	NaN	NaN	NaN	NaN	NaN	NaN	NaN	NaN	NaN	NaN	NaN	25.9759	23.6725	NaN	NaN	NaN	NaN	NaN	NaN	NaN	NaN	NaN	NaN	NaN	NaN	NaN	NaN	NaN	NaN	25.61	24.094	NaN	NaN	NaN	NaN	NaN	0.681439	0	0	0	2
Q9WUU7	Ctsz	Cathepsin Z	CATZ_MOUSE	7	26.5023	25.3903	26.3066	25.5139	26.6283	24.1155	25.9372	25.6787	26.3102	25.7464	26.4449	25.5366	25.3221	25.607	28.8149	28.1006	26.5624	26.9064	25.9962	25.5927	25.8561	25.9525	26.6501	NaN	26.2589	26.3124	26.489	26.1466	26.1784	25.7511	25.922	26.3029	28.4034	27.8443	26.188	26.322	0.119634	0.125277	0.136247	0.747921	4	5	4	5
Q60598	Cttn	Src substrate cortactin	SRC8_MOUSE	12	24.3626	24.0459	25.9767	26.2013	24.4985	27.2373	23.6919	25.8292	24.7779	26.7822	26.6539	25.7822	25.4376	25.503	25.241	23.8703	25.8834	NaN	NaN	NaN	25.3643	26.4783	NaN	27.0157	NaN	26.3777	26.1122	26.075	26.4886	27.0077	26.3725	26.699	26.0043	NaN	26.2104	NaN	0.520379	0.335669	0.282771	0.256152	4	5	4	4
Q99LJ0	Cttnbp2nl	CTTNBP2 N-terminal-like protein	CT2NL_MOUSE	3	22.5616	NaN	NaN	NaN	NaN	NaN	NaN	NaN	NaN	NaN	NaN	NaN	NaN	22.8306	NaN	NaN	NaN	NaN	NaN	NaN	NaN	NaN	NaN	NaN	NaN	NaN	NaN	NaN	NaN	NaN	NaN	NaN	NaN	NaN	NaN	NaN	NaN	NaN	NaN	NaN	1	0	0	1
Q9WTX6	Cul1	Cullin-1	CUL1_MOUSE	15	24.9106	24.3665	24.3494	NaN	23.9083	NaN	NaN	NaN	NaN	NaN	22.5932	22.0131	24.1544	NaN	25.7809	25.1457	24.46	24.527	24.1757	24.6277	NaN	NaN	24.5774	NaN	NaN	NaN	NaN	NaN	NaN	NaN	24.4725	NaN	24.8353	24.563	24.0914	24.8706	0.21976	NaN	NaN	0.228834	3	1	3	4
Q9D4H8	Cul2	Cullin-2	CUL2_MOUSE	11	25.8341	25.1143	24.5418	24.1495	NaN	NaN	NaN	22.7438	23.0759	NaN	25.3246	NaN	NaN	NaN	21.8993	24.1416	25.1902	24.5495	25.4949	NaN	24.6627	NaN	NaN	NaN	NaN	NaN	NaN	NaN	NaN	NaN	NaN	NaN	NaN	NaN	24.7816	24.8322	0.396945	NaN	NaN	0.0248099	4	2	1	4
Q9JLV5	Cul3	Cullin-3	CUL3_MOUSE	11	NaN	NaN	22.9976	23.3336	23.1255	22.8534	23.0404	23.1657	23.0645	24.5059	24.2141	22.9552	23.4015	22.4656	25.1702	24.3055	24.8538	23.9092	NaN	NaN	NaN	24.0897	NaN	NaN	NaN	NaN	NaN	24.4146	24.0378	NaN	24.064	NaN	24.9096	24.2492	24.4261	23.9653	NaN	NaN	0.1513	0.286013	2	5	4	5
Q3TCH7	Cul4a	Cullin-4A	CUL4A_MOUSE	9	21.6925	22.5462	22.9384	24.9258	21.2606	20.7905	21.6	20.8746	21.4007	20.9813	24.0926	28.5505	22.6152	25.9812	24.1764	21.5243	23.57	23.725	NaN	NaN	25.4078	25.7605	NaN	NaN	NaN	NaN	NaN	NaN	25.6494	27.0153	25.3558	26.0509	25.2145	NaN	25.3559	25.7159	0.171996	NaN	0.661173	0.266718	4	5	4	5
Q9D5V5	Cul5	Cullin-5	CUL5_MOUSE	13	NaN	NaN	NaN	NaN	21.6412	22.073	NaN	NaN	22.6097	NaN	23.598	21.8674	22.0728	21.2144	23.7475	23.3164	24.7557	23.3657	NaN	NaN	NaN	NaN	NaN	NaN	NaN	NaN	NaN	NaN	23.4704	NaN	NaN	NaN	23.938	NaN	24.3807	23.5879	NaN	NaN	NaN	0.276987	0	3	3	5
Q9D8X1	Cutc	Copper homeostasis protein cutC homolog	CUTC_MOUSE	7	24.5006	25.4114	23.0114	24.0632	NaN	NaN	24.944	NaN	22.5877	NaN	25.0098	23.9793	24.055	NaN	25.9167	25.8406	25.0684	26.0173	NaN	25.2655	NaN	NaN	NaN	NaN	NaN	NaN	NaN	NaN	NaN	24.8795	NaN	NaN	NaN	26.0008	25.2787	25.6609	NaN	NaN	NaN	0.246693	4	2	3	4
P56395	Cyb5a	Cytochrome b5	CYB5_MOUSE	6	25.3694	26.4533	26.2698	26.126	26.9278	23.3193	25.0161	25.8174	25.4135	25.8323	26.0494	29.0135	29.9299	30.2523	26.0085	24.5139	25.5536	25.6881	27.2259	27.167	27.1264	27.7294	27.9473	NaN	26.5268	27.3274	25.6842	27.1257	27.0808	28.8936	28.0594	29.4517	27.0508	25.5862	26.6923	27.3806	0.211759	0.620847	0.62748	1.15708	4	5	4	5
Q9CQX2	Cyb5b	Cytochrome b5 type B	CYB5B_MOUSE	6	29.0432	29.9443	29.6199	28.8329	29.058	28.2645	28.7136	28.5082	28.938	28.7597	28.8917	29.0605	29.0737	28.4587	27.8897	28.3151	28.3895	29.1346	28.3457	29.432	28.9951	28.6005	29.0847	28.1671	28.4352	28.6681	28.7041	28.5774	28.5081	29.2164	28.912	28.9786	28.1236	28.2485	28.25	28.7344	0.336219	0.238263	0.233176	0.267873	4	5	4	5
Q9DB73	Cyb5r1	NADH-cytochrome b5 reductase 1	NB5R1_MOUSE	12	25.4674	23.6652	24.6754	23.3992	NaN	22.7099	NaN	NaN	24.7155	NaN	25.7697	23.0536	24.9146	22.1138	24.963	25.5681	25.9455	25.4672	25.4587	NaN	24.4947	NaN	NaN	NaN	NaN	NaN	25.3857	NaN	25.4493	NaN	24.4328	NaN	25.2211	24.9392	25.1152	25.3408	0.455685	NaN	0.478621	0.116442	4	2	3	5
Q9DCN2	Cyb5r3	NADH-cytochrome b5 reductase 3	NB5R3_MOUSE	20	30.148	30.3975	30.7795	30.2308	29.786	30.0903	30.0575	29.6914	30.3196	30.3288	30.6125	30.386	30.1208	29.8504	29.7171	30.1579	30.0419	30.4433	29.74	30.1133	30.2848	30.2027	29.9228	30.2224	30.0818	30.2041	30.2753	30.7437	30.1919	30.6717	30.2045	30.0227	29.6415	30.05	29.9422	30.0295	0.156018	0.0946565	0.203387	0.110006	4	5	4	5
Q61093	Cybb	Cytochrome b-245 heavy chain	CY24B_MOUSE	4	NaN	NaN	NaN	NaN	NaN	NaN	NaN	NaN	NaN	NaN	NaN	NaN	NaN	NaN	26.357	25.3248	NaN	NaN	NaN	NaN	NaN	NaN	NaN	NaN	NaN	NaN	NaN	NaN	NaN	NaN	NaN	NaN	25.7813	25.6779	NaN	NaN	NaN	NaN	NaN	0.0506491	0	0	0	2
Q3TYS2	Cybc1	Cytochrome b-245 chaperone 1	CYBC1_MOUSE	2	NaN	NaN	NaN	NaN	NaN	NaN	NaN	NaN	NaN	NaN	NaN	NaN	NaN	NaN	24.3735	23.5824	NaN	NaN	NaN	NaN	NaN	NaN	NaN	NaN	NaN	NaN	NaN	NaN	NaN	NaN	NaN	NaN	NaN	NaN	NaN	NaN	NaN	NaN	NaN	NaN	0	0	0	2
Q9D0M3	Cyc1	Cytochrome c1, heme protein, mitochondrial	CY1_MOUSE	13	32.3941	32.2029	32.3924	31.7555	32.0117	31.0224	32.1798	31.136	32.3373	31.0343	32.2478	31.3535	31.7695	31.1684	31.2414	32.0723	31.9381	32.475	31.7279	32.1457	31.7398	31.7927	32.0668	31.2727	32.1833	31.7447	31.9599	31.0304	31.9846	31.4582	31.7609	31.4733	31.1965	31.6628	31.5748	31.9193	0.145922	0.225529	0.272029	0.181998	4	5	4	5
P62897	Cycs	Cytochrome c, somatic	CYC_MOUSE	17	33.0791	32.3506	32.9763	31.6697	32.0667	31.3348	32.7311	32.2842	33.1086	31.4871	33.1862	31.225	31.9947	31.4871	31.8329	32.4251	32.5653	33.3033	32.6283	31.8755	32.8737	31.656	31.6087	31.3467	32.8246	32.5962	32.8921	31.8226	32.7752	30.9823	31.5448	31.3323	31.6869	32.6041	32.375	32.9577	0.393224	0.43698	0.55446	0.430348	4	5	4	5
Q7TMB8	Cyfip1	Cytoplasmic FMR1-interacting protein 1	CYFP1_MOUSE	19	25.6166	24.7409	25.871	24.8325	24.7052	24.7617	25.2304	24.4483	25.7756	24.4207	26.2397	24.704	24.8415	24.1066	27.0444	27.2768	25.5876	25.9951	25.483	25.2832	25.2331	25.1819	25.3542	25.6068	25.1266	25.4383	25.5581	25.189	25.6777	24.9929	25.3928	24.442	26.7148	26.8827	25.3573	25.4739	0.0942788	0.126999	0.206002	0.645867	4	5	4	5
Q9CX80	Cygb	Cytoglobin	CYGB_MOUSE	10	27.4225	26.6082	26.4229	27.2814	25.5767	27.2416	27.0292	27.3371	26.4872	28.1974	27.6691	26.3482	27.1723	25.7486	27.508	27.586	27.8648	25.7018	26.8574	26.6475	26.4597	27.6641	26.2481	27.5469	26.6976	27.2866	26.5654	27.8404	27.1774	26.6607	26.7821	26.1987	27.1525	27.2887	27.2018	25.6859	0.410085	0.374708	0.399028	0.42126	4	5	4	5
Q8BKE6	Cyp20a1	Cytochrome P450 20A1	CP20A_MOUSE	4	22.5128	NaN	NaN	NaN	NaN	22.4985	NaN	NaN	NaN	NaN	NaN	21.7286	21.7963	NaN	NaN	22.954	NaN	23.6063	NaN	NaN	NaN	NaN	NaN	NaN	NaN	NaN	NaN	NaN	NaN	NaN	NaN	NaN	NaN	NaN	NaN	NaN	NaN	NaN	NaN	NaN	1	1	2	2
Q9DBG1	Cyp27a1	Sterol 26-hydroxylase, mitochondrial	CP27A_MOUSE	5	NaN	22.838	NaN	22.705	NaN	NaN	NaN	NaN	NaN	NaN	NaN	NaN	NaN	NaN	NaN	NaN	22.8166	NaN	NaN	NaN	NaN	NaN	NaN	NaN	NaN	NaN	NaN	NaN	NaN	NaN	NaN	NaN	NaN	NaN	NaN	NaN	NaN	NaN	NaN	NaN	2	0	0	1
P12791	Cyp2b10	Cytochrome P450 2B10	CP2BA_MOUSE	12	27.0383	21.2687	21.2473	NaN	25.0518	21.5786	21.6068	NaN	NaN	NaN	24.4188	23.3926	24.641	24.3719	24.6342	22.4354	26.8856	27.6145	26.2407	NaN	NaN	NaN	25.5942	NaN	NaN	NaN	NaN	NaN	24.7739	23.9024	25.3881	25.4941	24.713	NaN	26.4704	26.9165	NaN	NaN	0.480188	0.60816	3	3	3	5
P24456	Cyp2d10	Cytochrome P450 2D10	CP2DA_MOUSE	3	NaN	NaN	NaN	NaN	NaN	NaN	NaN	NaN	NaN	NaN	NaN	NaN	NaN	23.6601	NaN	NaN	NaN	NaN	NaN	NaN	NaN	NaN	NaN	NaN	NaN	NaN	NaN	NaN	NaN	NaN	NaN	23.9759	NaN	NaN	NaN	NaN	NaN	NaN	NaN	NaN	0	0	0	1
Q8CIM7	Cyp2d26	Cytochrome P450 2D26	CP2DQ_MOUSE	11	25.9002	24.4754	25.7088	24.5939	25.1486	24.4164	24.6068	23.3268	23.9834	23.8746	26.0416	23.1006	25.2817	24.0072	25.9568	25.4267	25.9648	26.8824	25.4886	25.5755	25.4823	25.1362	25.5026	24.8017	25.1723	24.8445	25.0654	24.4987	25.2249	24.3612	25.0493	25.2517	25.4586	24.8266	25.4517	25.8189	0.126855	0.204942	0.28611	0.242202	4	5	4	5
Q05421	Cyp2e1	Cytochrome P450 2E1	CP2E1_MOUSE	21	26.2565	NaN	25.5461	26.2225	NaN	27.4699	NaN	26.2794	26.1177	28.7962	25.6075	27.1739	26.3059	26.0053	26.3474	26.7129	29.1995	27.3904	26.4431	NaN	25.7785	26.4117	NaN	27.9936	NaN	27.0373	26.0842	28.5101	26.7203	27.6296	26.2312	26.9604	26.4658	26.2967	28.6564	26.8539	0.23821	0.628344	0.700534	0.840213	3	3	4	5
P33267	Cyp2f2	Cytochrome P450 2F2	CP2F2_MOUSE	8	NaN	NaN	NaN	NaN	NaN	21.9325	NaN	NaN	NaN	23.3507	NaN	21.9075	NaN	21.6827	25.9461	25.0246	24.5641	NaN	NaN	NaN	NaN	NaN	NaN	NaN	NaN	NaN	NaN	NaN	NaN	NaN	NaN	NaN	25.4962	NaN	NaN	NaN	NaN	NaN	NaN	NaN	0	1	2	4
Q64462	Cyp4b1	Cytochrome P450 4B1	CP4B1_MOUSE	14	24.3067	NaN	23.0629	NaN	NaN	25.1075	NaN	NaN	NaN	NaN	24.4645	NaN	24.1103	23.0553	25.1645	26.567	25.3376	25.287	24.2458	NaN	NaN	NaN	NaN	24.8443	NaN	NaN	NaN	NaN	24.4928	NaN	24.4767	23.9571	25.2027	25.831	24.7528	25.1338	NaN	NaN	0.00789121	0.443734	2	1	2	5
Q9DBW0	Cyp4v2	Cytochrome P450 4V2	CP4V2_MOUSE	3	NaN	NaN	27.5069	NaN	NaN	NaN	24.3696	23.9895	NaN	23.6829	NaN	NaN	NaN	NaN	NaN	22.983	NaN	NaN	NaN	NaN	NaN	NaN	NaN	NaN	NaN	NaN	NaN	NaN	NaN	NaN	NaN	NaN	NaN	NaN	NaN	NaN	NaN	NaN	NaN	NaN	1	2	1	1
Q921M7	Cyrib	CYFIP-related Rac1 interactor B	CYRIB_MOUSE	10	23.1564	NaN	24.9751	NaN	NaN	22.4944	22.9893	NaN	23.3748	23.092	24.3841	24.699	23.929	NaN	27.3199	27.4651	24.9493	25.2391	NaN	NaN	24.9729	NaN	NaN	NaN	NaN	NaN	NaN	NaN	25.1521	24.7485	24.2474	NaN	27.0199	27.1395	24.457	24.9732	NaN	NaN	0.305224	0.777948	2	3	4	4
Q8BHG2	Czib	CXXC motif containing zinc binding protein	CZIB_MOUSE	4	NaN	24.1438	NaN	NaN	NaN	NaN	24.0379	NaN	23.6975	NaN	NaN	NaN	NaN	NaN	24.1296	24.8188	NaN	24.2603	NaN	NaN	NaN	NaN	NaN	NaN	NaN	NaN	NaN	NaN	NaN	NaN	NaN	NaN	NaN	25.5515	NaN	NaN	NaN	NaN	NaN	NaN	1	2	0	3
P98078	Dab2	Disabled homolog 2	DAB2_MOUSE	4	NaN	22.7929	NaN	22.6143	NaN	NaN	NaN	NaN	22.4629	NaN	NaN	21.2603	23.8193	22.5904	23.8484	23.6139	23.4057	21.4456	NaN	NaN	NaN	NaN	NaN	NaN	NaN	NaN	NaN	NaN	NaN	NaN	24.1213	NaN	24.0366	23.7634	23.5966	NaN	NaN	NaN	NaN	0.156209	2	1	2	5
P61804	Dad1	Dolichyl-diphosphooligosaccharide--protein glycosyltransferase subunit DAD1	DAD1_MOUSE	3	25.4538	24.1227	24.5443	24.1758	NaN	25.2955	NaN	22.8167	25.2759	NaN	25.3695	25.4377	24.6492	23.7888	26.5673	26.0333	25.7754	25.7963	25.3485	NaN	NaN	NaN	NaN	25.8156	NaN	NaN	25.3226	NaN	25.3503	25.7014	25.1418	NaN	26.4247	25.6381	25.18	25.3873	NaN	0.239293	0.199647	0.417906	4	3	3	5
Q62165	Dag1	Dystroglycan	DAG1_MOUSE	9	26.4588	25.1961	25.8917	26.7964	25.8871	26.5946	24.5649	26.3937	26.3825	26.5734	25.7026	25.6431	24.9093	26.2395	25.9505	25.3714	26.5366	26.0619	26.1705	25.7996	25.7962	26.4776	26.4709	26.3913	NaN	26.5406	26.4611	26.1929	25.7748	26.5454	25.7821	26.8193	25.6984	25.2586	25.9314	26.3114	0.234911	0.042327	0.265739	0.420315	4	5	4	5
Q91WC9	Daglb	Diacylglycerol lipase-beta	DGLB_MOUSE	2	NaN	NaN	NaN	NaN	NaN	NaN	NaN	NaN	NaN	NaN	NaN	NaN	NaN	NaN	22.1371	NaN	NaN	NaN	NaN	NaN	NaN	NaN	NaN	NaN	NaN	NaN	NaN	NaN	NaN	NaN	NaN	NaN	21.9389	NaN	NaN	NaN	NaN	NaN	NaN	NaN	0	0	0	1
Q9ER88	Dap3	28S ribosomal protein S29, mitochondrial	RT29_MOUSE	15	26.9339	25.9397	24.7105	25.7588	25.3956	25.7732	26.4781	25.5501	25.0239	24.6835	27.4856	25.6424	26.397	25.0616	26.1225	25.6316	26.0751	26.775	25.9497	26.1255	25.3296	26.0145	26.0263	25.8147	26.201	25.7591	25.8501	25.483	26.5123	25.8698	25.8481	25.8628	25.7468	25.7993	26.0101	26.3736	0.220474	0.130035	0.315173	0.188161	4	5	4	5
Q8VDF3	Dapk2	Death-associated protein kinase 2	DAPK2_MOUSE	2	NaN	NaN	NaN	NaN	NaN	21.9971	NaN	NaN	NaN	NaN	NaN	NaN	NaN	NaN	NaN	NaN	NaN	NaN	NaN	NaN	NaN	NaN	NaN	NaN	NaN	NaN	NaN	NaN	NaN	NaN	NaN	NaN	NaN	NaN	NaN	NaN	NaN	NaN	NaN	NaN	0	1	0	0
Q922B2	Dars1	Aspartate--tRNA ligase, cytoplasmic	SYDC_MOUSE	32	28.898	28.8448	28.7974	28.6303	28.6199	28.5882	28.1198	27.8141	28.9104	28.2522	29.1385	28.2464	28.8485	27.9894	29.688	29.1169	29.1199	28.5228	28.616	28.592	28.3775	28.7512	28.7752	28.7429	28.4705	28.5243	28.4159	28.4698	28.5947	28.5632	28.6338	28.2469	29.1017	28.8111	28.7036	28.5852	0.104974	0.11427	0.0479048	0.213929	4	5	4	5
Q8BIP0	Dars2	Aspartate--tRNA ligase, mitochondrial	SYDM_MOUSE	3	23.2549	NaN	NaN	NaN	NaN	NaN	23.261	NaN	23.1039	NaN	23.9017	23.1046	23.1866	NaN	23.489	22.4437	23.4923	23.4583	NaN	NaN	NaN	NaN	NaN	NaN	23.8062	NaN	NaN	NaN	NaN	NaN	NaN	NaN	NaN	NaN	NaN	NaN	NaN	NaN	NaN	NaN	1	2	3	4
Q9JII5	Dazap1	DAZ-associated protein 1	DAZP1_MOUSE	11	27.2897	26.4621	26.6565	25.8828	26.7787	26.6996	26.4174	24.4827	26.9117	27.4906	26.564	26.3118	26.6803	25.7156	27.8938	27.0993	26.9428	26.6798	26.4118	26.1543	26.0237	26.7058	26.6956	27.134	26.4118	26.0803	26.6064	26.6055	26.2919	26.4018	26.696	26.1704	27.6042	27.0664	26.5076	26.0952	0.214164	0.273122	0.127392	0.473486	4	5	4	5
P31786	Dbi	Acyl-CoA-binding protein	ACBP_MOUSE	9	30.5773	31.1239	31.5203	30.3069	30.3678	29.8442	31.303	30.3795	30.8415	30.1159	30.9542	30.2459	29.8646	31.1138	29.4329	29.7826	30.4107	30.5433	30.1271	30.8514	30.9751	30.1624	30.0771	29.2802	31.0927	30.7292	31.182	29.9916	30.4818	30.4923	29.6057	31.4808	29.4328	29.9266	30.2408	30.0084	0.304227	0.458094	0.278391	0.637362	4	5	4	5
Q9QXS6	Dbn1	Drebrin	DREB_MOUSE	3	NaN	NaN	NaN	NaN	NaN	NaN	NaN	NaN	NaN	NaN	NaN	NaN	NaN	22.9365	NaN	NaN	NaN	22.0544	NaN	NaN	NaN	NaN	NaN	NaN	NaN	NaN	NaN	NaN	NaN	NaN	NaN	NaN	NaN	NaN	NaN	NaN	NaN	NaN	NaN	NaN	0	0	0	2
Q62418	Dbnl	Drebrin-like protein	DBNL_MOUSE	9	24.0342	24.7377	25.0442	25.8075	NaN	24.6442	23.9151	23.4099	24.7701	24.7108	23.9182	23.9413	23.5829	23.9481	26.964	26.8829	25.7384	24.0277	23.9743	24.7825	24.5398	25.7144	NaN	25.5505	24.513	NaN	23.9449	25.3831	24.3821	24.8431	24.2833	24.824	26.4968	26.2719	24.8536	24.6768	0.535613	0.579769	0.368599	0.621875	4	4	4	5
P53395	Dbt	Lipoamide acyltransferase component of branched-chain alpha-keto acid dehydrogenase complex, mitochondrial	ODB2_MOUSE	26	30.6085	30.5663	30.6121	30.0202	29.7322	29.4956	30.6285	29.91	30.4584	29.7523	30.607	29.3766	29.7055	29.3253	29.6193	29.8891	30.6178	30.868	30.3595	30.1833	30.2253	30.0683	30.0285	29.5733	30.3729	30.146	30.1258	29.7756	30.37	29.6883	29.7359	29.4652	29.6022	29.8621	30.3455	30.4935	0.083715	0.189896	0.244413	0.31458	4	5	4	5
Q8N7N5	Dcaf8	DDB1- and CUL4-associated factor 8	DCAF8_MOUSE	8	25.4569	22.8025	NaN	NaN	NaN	NaN	22.9861	NaN	23.4122	22.8135	23.4443	NaN	NaN	23.1181	22.7408	24.0848	23.2631	23.2661	NaN	NaN	NaN	NaN	NaN	NaN	NaN	NaN	NaN	NaN	NaN	NaN	NaN	NaN	NaN	NaN	NaN	NaN	NaN	NaN	NaN	NaN	2	2	2	5
Q8BHC4	Dcakd	Dephospho-CoA kinase domain-containing protein	DCAKD_MOUSE	4	NaN	NaN	NaN	NaN	NaN	NaN	NaN	NaN	22.0995	NaN	NaN	22.6281	20.8626	NaN	21.5329	23.5927	22.5145	23.8054	NaN	NaN	NaN	NaN	NaN	NaN	NaN	NaN	NaN	NaN	NaN	NaN	NaN	NaN	NaN	23.615	NaN	NaN	NaN	NaN	NaN	NaN	0	1	2	4
Q9JLM8	Dclk1	Serine/threonine-protein kinase DCLK1	DCLK1_MOUSE	4	NaN	NaN	NaN	NaN	NaN	NaN	NaN	NaN	NaN	NaN	NaN	NaN	NaN	NaN	24.594	24.4153	25.56	NaN	NaN	NaN	NaN	NaN	NaN	NaN	NaN	NaN	NaN	NaN	NaN	NaN	NaN	NaN	24.4736	24.1153	NaN	NaN	NaN	NaN	NaN	0.174739	0	0	0	3
P28654	Dcn	Decorin	PGS2_MOUSE	31	31.6604	31.454	32.1528	31.6907	31.1044	31.8688	31.6878	31.6249	32.0571	32.6328	31.5272	31.08	31.2969	31.4775	30.9631	30.8791	31.8265	30.8991	31.6319	31.5681	31.5634	31.5933	31.3951	32.1588	31.481	31.6986	31.4184	32.2498	31.1349	31.4825	31.405	31.9499	30.8885	30.5949	31.4011	30.5234	0.0218809	0.243263	0.365968	0.449062	4	5	4	5
Q9DAR7	Dcps	m7GpppX diphosphatase	DCPS_MOUSE	12	24.4654	24.3671	23.2046	24.9343	24.9693	25.0498	24.4438	24.0897	23.7801	24.2532	24.1381	24.2513	24.0837	23.8086	26.2472	27.2121	23.7393	23.5026	24.3494	24.4828	NaN	24.8893	24.9415	25.0849	24.3761	24.6768	23.8911	24.5141	24.1377	24.7477	24.2064	24.2954	25.9476	26.5898	23.9358	23.0673	0.201957	0.303986	0.199723	0.934688	4	5	4	5
O08788	Dctn1	Dynactin subunit 1	DCTN1_MOUSE	34	27.3806	27.0096	27.052	29.1485	27.1306	27.5333	27.525	27.357	26.8794	26.5679	27.9899	27.5042	27.7265	27.0358	28.3738	27.5735	27.6199	27.7821	27.4067	27.5035	27.2867	27.7236	27.5634	27.9555	27.2308	27.4868	27.3948	27.2877	27.6394	27.7705	27.582	27.4751	27.7678	27.2736	27.5822	27.3657	0.130976	0.19852	0.135752	0.135992	4	5	4	5
Q99KJ8	Dctn2	Dynactin subunit 2	DCTN2_MOUSE	6	NaN	NaN	NaN	NaN	NaN	NaN	NaN	NaN	22.3402	NaN	NaN	NaN	NaN	26.0293	NaN	NaN	NaN	NaN	NaN	NaN	NaN	NaN	NaN	NaN	NaN	NaN	NaN	NaN	NaN	NaN	NaN	26.5639	NaN	NaN	NaN	NaN	NaN	NaN	NaN	NaN	0	1	0	1
Q9Z0Y1	Dctn3	Dynactin subunit 3	DCTN3_MOUSE	6	NaN	NaN	NaN	NaN	NaN	NaN	NaN	NaN	NaN	NaN	NaN	23.0517	22.544	NaN	NaN	NaN	22.9483	NaN	NaN	NaN	NaN	NaN	NaN	NaN	NaN	NaN	NaN	NaN	NaN	NaN	NaN	NaN	NaN	NaN	NaN	NaN	NaN	NaN	NaN	NaN	0	0	2	1
Q8CBY8	Dctn4	Dynactin subunit 4	DCTN4_MOUSE	8	22.7029	22.0547	22.831	24.4632	NaN	NaN	22.3682	22.8677	24.2357	23.3941	25.2625	20.8228	NaN	22.5778	25.0687	25.1093	24.4317	24.8878	NaN	NaN	NaN	24.5954	NaN	NaN	NaN	24.3539	24.5367	24.6127	24.533	NaN	NaN	24.2546	24.5131	24.6593	24.3646	24.1884	NaN	0.0894618	0.039087	0.135161	4	3	3	5
Q9QZB9	Dctn5	Dynactin subunit 5	DCTN5_MOUSE	2	23.0665	NaN	22.2228	NaN	NaN	NaN	NaN	NaN	22.9132	NaN	22.6682	21.6813	23.1258	21.4738	22.8829	23.8399	23.3258	22.0907	NaN	NaN	NaN	NaN	NaN	NaN	NaN	NaN	NaN	NaN	NaN	NaN	23.0834	NaN	NaN	23.5933	23.092	NaN	NaN	NaN	NaN	0.243273	2	1	3	5
Q9WUB4	Dctn6	Dynactin subunit 6	DCTN6_MOUSE	4	NaN	23.0379	23.3822	22.6703	22.0161	24.3128	NaN	NaN	NaN	NaN	NaN	NaN	NaN	NaN	NaN	22.9819	NaN	NaN	NaN	NaN	NaN	NaN	NaN	NaN	NaN	NaN	NaN	NaN	NaN	NaN	NaN	NaN	NaN	22.7976	NaN	NaN	NaN	NaN	NaN	NaN	3	2	0	1
Q9QZ73	Dcun1d1	DCN1-like protein 1	DCNL1_MOUSE	2	NaN	NaN	NaN	NaN	NaN	NaN	NaN	NaN	NaN	NaN	NaN	21.1403	22.3462	NaN	21.8334	23.5691	22.2977	NaN	NaN	NaN	NaN	NaN	NaN	NaN	NaN	NaN	NaN	NaN	NaN	NaN	NaN	NaN	NaN	23.3631	NaN	NaN	NaN	NaN	NaN	NaN	0	0	2	3
Q91X52	Dcxr	L-xylulose reductase	DCXR_MOUSE	3	NaN	NaN	NaN	NaN	NaN	NaN	NaN	NaN	NaN	22.8434	NaN	NaN	NaN	NaN	NaN	NaN	NaN	NaN	NaN	NaN	NaN	NaN	NaN	NaN	NaN	NaN	NaN	NaN	NaN	NaN	NaN	NaN	NaN	NaN	NaN	NaN	NaN	NaN	NaN	NaN	0	0	1	0
Q9CWS0	Ddah1	N(G),N(G)-dimethylarginine dimethylaminohydrolase 1	DDAH1_MOUSE	2	NaN	NaN	NaN	NaN	NaN	NaN	NaN	NaN	NaN	NaN	NaN	NaN	NaN	20.8177	25.2353	22.3376	NaN	NaN	NaN	NaN	NaN	NaN	NaN	NaN	NaN	NaN	NaN	NaN	NaN	NaN	NaN	NaN	25.0372	NaN	NaN	NaN	NaN	NaN	NaN	NaN	0	0	0	3
Q99LD8	Ddah2	N(G),N(G)-dimethylarginine dimethylaminohydrolase 2	DDAH2_MOUSE	4	NaN	NaN	NaN	NaN	NaN	NaN	NaN	NaN	NaN	NaN	NaN	NaN	NaN	25.6072	23.1209	22.5804	NaN	21.8203	NaN	NaN	NaN	NaN	NaN	NaN	NaN	NaN	NaN	NaN	NaN	NaN	NaN	25.9229	NaN	NaN	NaN	NaN	NaN	NaN	NaN	NaN	0	0	0	4
Q3U1J4	Ddb1	DNA damage-binding protein 1	DDB1_MOUSE	32	27.7193	26.8001	27.2062	27.0148	26.6607	26.6281	26.2155	24.815	26.8477	25.5089	27.7645	26.6058	26.1968	25.4205	27.8646	26.7962	27.2282	27.5105	27.0099	26.8964	26.4983	27.1965	26.8316	26.9031	26.3706	25.4027	26.6147	25.842	27.1721	26.6944	26.8719	26.4952	27.501	26.8081	26.6026	27.063	0.194012	0.339053	0.343947	0.297852	4	5	4	5
O88533	Ddc	Aromatic-L-amino-acid decarboxylase	DDC_MOUSE	2	23.9228	NaN	NaN	NaN	23.176	NaN	23.4138	23.2083	23.744	NaN	23.6187	NaN	NaN	NaN	21.8203	23.07	24.4392	24.4471	NaN	NaN	NaN	NaN	NaN	NaN	NaN	NaN	NaN	NaN	NaN	NaN	NaN	NaN	NaN	NaN	NaN	NaN	NaN	NaN	NaN	NaN	1	4	1	4
Q80Y98	Ddhd2	Phospholipase DDHD2	DDHD2_MOUSE	22	28.241	27.883	28.2569	27.4991	26.1245	26.4897	26.7304	26.6081	26.6819	24.9797	27.1819	26.6005	26.2727	25.4065	26.3237	26.8045	27.4317	27.4298	27.5571	27.442	27.5245	27.1364	26.458	26.5248	26.9463	26.619	27.1521	25.6333	27.0047	26.6891	26.6665	25.8214	26.192	26.387	26.9069	27.1523	0.125618	0.21339	0.345671	0.36958	4	5	4	5
A2ADY9	Ddi2	Protein DDI1 homolog 2	DDI2_MOUSE	3	NaN	NaN	NaN	NaN	NaN	23.0413	NaN	NaN	NaN	NaN	21.9766	22.2873	NaN	NaN	NaN	22.4021	NaN	NaN	NaN	NaN	NaN	NaN	NaN	NaN	NaN	NaN	NaN	NaN	NaN	NaN	NaN	NaN	NaN	NaN	NaN	NaN	NaN	NaN	NaN	NaN	0	1	2	1
O54734	Ddost	Dolichyl-diphosphooligosaccharide--protein glycosyltransferase 48 kDa subunit	OST48_MOUSE	12	27.9116	27.7607	27.1645	27.5792	27.2595	27.4201	27.2592	27.1245	27.441	27.8443	27.967	27.3731	27.5942	26.851	28.8535	28.3494	27.8345	27.5499	27.3096	27.6104	27.3637	27.5539	27.5262	27.7915	27.3908	27.3674	27.2321	27.9947	27.3694	27.8398	27.4373	27.5515	28.5032	27.9979	27.4601	27.3189	0.100538	0.153254	0.21115	0.366021	4	5	4	5
O35215	Ddt	D-dopachrome decarboxylase	DOPD_MOUSE	2	NaN	NaN	NaN	NaN	24.6291	NaN	NaN	NaN	NaN	NaN	NaN	NaN	NaN	26.742	24.3776	NaN	NaN	NaN	NaN	NaN	NaN	NaN	NaN	NaN	NaN	NaN	NaN	NaN	NaN	NaN	NaN	27.7985	NaN	NaN	NaN	NaN	NaN	NaN	NaN	NaN	0	1	0	2
Q91VR5	Ddx1	ATP-dependent RNA helicase DDX1	DDX1_MOUSE	33	27.4432	27.582	27.0287	26.3517	26.5246	26.4967	27.0768	26.6574	27.2517	27.0793	27.836	26.6167	26.8114	25.1806	28.1041	28.057	27.5764	27.9115	27.5112	27.3086	26.942	26.9923	27.0458	27.117	27.2191	27.1998	27.1099	27.0917	27.2387	26.9974	27.1533	26.6421	27.5436	27.4537	27.0635	27.3059	0.189396	0.0490842	0.0703126	0.230244	4	5	4	5
Q501J6	Ddx17	Probable ATP-dependent RNA helicase DDX17	DDX17_MOUSE	14	NaN	20.4444	NaN	NaN	25.369	26.095	23.4526	24.8909	25.7205	24.3624	26.2747	25.087	24.9435	25.646	27.6399	27.1838	25.1199	26.1308	NaN	NaN	NaN	NaN	25.8884	25.8131	NaN	25.6292	25.6188	25.4965	25.6488	25.5875	25.0643	25.8514	27.0526	26.437	24.9242	25.3218	NaN	0.0936385	0.168761	0.594814	1	5	4	5
Q8K363	Ddx18	ATP-dependent RNA helicase DDX18	DDX18_MOUSE	2	NaN	NaN	NaN	NaN	NaN	NaN	NaN	NaN	NaN	NaN	NaN	NaN	NaN	NaN	23.9487	NaN	NaN	NaN	NaN	NaN	NaN	NaN	NaN	NaN	NaN	NaN	NaN	NaN	NaN	NaN	NaN	NaN	NaN	NaN	NaN	NaN	NaN	NaN	NaN	NaN	0	0	0	1
Q61655	Ddx19a	ATP-dependent RNA helicase DDX19A	DD19A_MOUSE	6	24.3257	22.5468	22.3667	23.2344	NaN	NaN	NaN	23.698	24.279	23.4133	23.721	20.7752	23.6982	20.3616	25.8292	24.5717	23.826	24.3675	NaN	NaN	NaN	NaN	NaN	NaN	NaN	24.1432	24.071	NaN	NaN	NaN	24.1488	NaN	24.9435	24.3902	23.7137	24.2386	NaN	0.0354033	NaN	0.351089	4	2	4	5
Q9JIK5	Ddx21	Nucleolar RNA helicase 2	DDX21_MOUSE	9	NaN	NaN	NaN	NaN	NaN	NaN	NaN	NaN	22.4578	NaN	NaN	NaN	NaN	NaN	26.134	26.1681	21.3433	21.723	NaN	NaN	NaN	NaN	NaN	NaN	NaN	NaN	NaN	NaN	NaN	NaN	NaN	NaN	26.1332	25.8058	NaN	NaN	NaN	NaN	NaN	0.159779	0	1	0	4
D3Z0M9	Ddx23	RNA helicase	D3Z0M9_MOUSE	4	NaN	NaN	NaN	NaN	NaN	NaN	NaN	NaN	23.1284	NaN	NaN	21.7418	21.1957	NaN	24.9147	22.8366	22.7621	21.5179	NaN	NaN	NaN	NaN	NaN	NaN	NaN	NaN	NaN	NaN	NaN	NaN	NaN	NaN	24.5908	NaN	22.9727	NaN	NaN	NaN	NaN	0.719238	0	1	2	4
Q8VDW0	Ddx39a	ATP-dependent RNA helicase DDX39A	DX39A_MOUSE	5	NaN	NaN	NaN	NaN	NaN	NaN	NaN	NaN	NaN	NaN	NaN	NaN	NaN	NaN	25.6542	26.4613	23.7458	NaN	NaN	NaN	NaN	NaN	NaN	NaN	NaN	NaN	NaN	NaN	NaN	NaN	NaN	NaN	25.8874	25.8998	23.652	NaN	NaN	NaN	NaN	0.61764	0	0	0	3
Q9Z1N5	Ddx39b	Spliceosome RNA helicase Ddx39b	DX39B_MOUSE	20	28.2219	26.5181	26.6773	26.5171	27.268	27.5698	26.6063	27.0321	28.0556	27.6185	28.2013	26.8627	26.9173	27.0544	29.8126	29.4154	28.1221	27.7621	27.7036	27.0794	26.9522	27.31	27.7264	27.764	26.9854	27.4058	27.6196	27.8195	27.8059	27.2685	27.4084	27.3285	29.3977	28.8718	27.5594	27.3602	0.239677	0.201701	0.190401	0.698006	4	5	4	5
Q62167	Ddx3x	ATP-dependent RNA helicase DDX3X	DDX3X_MOUSE	28	28.4642	28.6546	28.8371	28.2123	27.8779	28.1099	28.1136	27.6944	28.4541	28.2854	29.0403	28.085	28.4088	27.6492	29.3478	29.3163	28.9497	29.0382	28.2526	28.4753	28.2353	28.3211	28.3581	28.589	28.5032	28.1737	28.3157	28.2838	28.5465	28.4836	28.3981	28.5535	28.8154	28.823	28.1632	28.4132	0.0776897	0.112344	0.0779665	0.187884	4	5	4	5
Q62095	Ddx3y	ATP-dependent RNA helicase DDX3Y	DDX3Y_MOUSE	4	24.5075	24.4546	24.9672	24.0271	23.6892	23.7894	24.4929	24.217	25.7552	24.9353	25.7877	24.9788	24.2985	24.8279	26.3457	26.2021	25.9961	25.354	NaN	NaN	NaN	NaN	NaN	NaN	NaN	NaN	25.5455	NaN	25.3334	25.19	NaN	24.7727	25.8218	25.663	25.0653	25.6093	NaN	NaN	0.0702411	0.285158	4	5	4	5
Q810A7	Ddx42	ATP-dependent RNA helicase DDX42	DDX42_MOUSE	5	22.6434	NaN	NaN	NaN	NaN	NaN	NaN	NaN	NaN	NaN	NaN	NaN	NaN	NaN	23.6339	NaN	NaN	NaN	NaN	NaN	NaN	NaN	NaN	NaN	NaN	NaN	NaN	NaN	NaN	NaN	NaN	NaN	NaN	NaN	NaN	NaN	NaN	NaN	NaN	NaN	1	0	0	1
Q569Z5	Ddx46	Probable ATP-dependent RNA helicase DDX46	DDX46_MOUSE	12	22.3407	NaN	21.5092	21.2256	21.8001	23.2559	21.4096	21.5981	21.331	NaN	21.9148	21.4824	21.6928	NaN	25.9487	25.444	23.2155	23.1914	NaN	NaN	NaN	NaN	NaN	NaN	NaN	NaN	NaN	NaN	NaN	NaN	NaN	NaN	25.7836	24.8931	23.8536	23.7899	NaN	NaN	NaN	0.683554	3	5	3	4
Q9CWX9	Ddx47	Probable ATP-dependent RNA helicase DDX47	DDX47_MOUSE	2	NaN	NaN	NaN	NaN	NaN	NaN	NaN	NaN	NaN	NaN	NaN	NaN	NaN	NaN	23.7045	23.2263	NaN	NaN	NaN	NaN	NaN	NaN	NaN	NaN	NaN	NaN	NaN	NaN	NaN	NaN	NaN	NaN	23.5054	23.0214	NaN	NaN	NaN	NaN	NaN	0.235041	0	0	0	2
Q61656	Ddx5	Probable ATP-dependent RNA helicase DDX5	DDX5_MOUSE	26	27.4219	27.2931	27.7788	25.0438	26.5645	27.1186	25.823	26.5208	27.5871	26.8174	28.3541	26.8792	27.1068	26.8851	29.6206	29.5375	27.7928	28.2268	27.3176	27.3869	27.4543	25.8038	27.4786	27.559	26.4457	27.3705	27.8307	27.4291	27.8473	27.4443	27.4661	27.3937	29.1106	28.744	27.4253	27.7323	0.402438	0.304078	0.148525	0.568389	4	5	4	5
Q6Q899	Ddx58	Antiviral innate immune response receptor RIG-I	DDX58_MOUSE	11	NaN	NaN	NaN	NaN	NaN	NaN	NaN	NaN	NaN	NaN	NaN	23.4283	22.2536	NaN	26.0862	25.3338	NaN	NaN	NaN	NaN	NaN	NaN	NaN	NaN	NaN	NaN	NaN	NaN	NaN	24.9397	NaN	NaN	25.5972	25.4547	NaN	NaN	NaN	NaN	NaN	0.0698132	0	0	2	2
P54823	Ddx6	Probable ATP-dependent RNA helicase DDX6	DDX6_MOUSE	11	25.6716	24.7462	24.2839	24.7528	25.0497	24.2763	24.1944	25.3316	24.9876	25.813	26.2113	24.4937	24.2723	22.5258	27.4092	26.6714	26.1628	26.321	25.6658	NaN	NaN	NaN	25.7771	NaN	NaN	25.7442	25.4403	26.0702	25.5278	25.5494	NaN	NaN	26.6046	26.1027	25.5534	25.7742	NaN	0.123769	0.224058	0.331176	4	5	4	5
Q9CQ62	Decr1	2,4-dienoyl-CoA reductase [(3E)-enoyl-CoA-producing], mitochondrial	DECR_MOUSE	23	33.2897	33.3698	33.4334	32.7323	32.5601	31.9189	33.1439	32.7534	33.2169	32.3058	33.3303	32.0489	32.5333	32.0117	32.2383	32.6731	33.1162	33.13	32.7437	33.11	32.9422	32.6582	32.6489	32.1091	32.9319	32.8862	32.8322	32.2322	32.8615	32.4376	32.5516	32.4771	32.0787	32.4168	32.7489	32.7253	0.142199	0.206109	0.186315	0.180025	4	5	4	5
Q9WV68	Decr2	Peroxisomal 2,4-dienoyl-CoA reductase [(3E)-enoyl-CoA-producing]	DECR2_MOUSE	4	NaN	NaN	23.0536	NaN	NaN	22.5448	NaN	22.5165	NaN	22.7102	NaN	21.6046	NaN	NaN	NaN	23.7464	NaN	22.0004	NaN	NaN	NaN	NaN	NaN	NaN	NaN	NaN	NaN	NaN	NaN	NaN	NaN	NaN	NaN	NaN	NaN	NaN	NaN	NaN	NaN	NaN	1	2	2	2
Q7TNV0	Dek	Protein DEK	DEK_MOUSE	5	NaN	NaN	23.3044	24.1499	23.8044	24.5075	23.3641	23.123	23.4414	23.9348	NaN	23.2847	23.2797	24.4002	25.6063	25.9904	24.5982	24.1437	NaN	NaN	NaN	24.6429	NaN	25.1285	NaN	NaN	NaN	NaN	NaN	23.6655	NaN	24.6224	25.8533	26.21	24.2073	24.516	NaN	NaN	NaN	0.627693	2	5	3	5
A6H8H2	Dennd4c	DENN domain-containing protein 4C	DEN4C_MOUSE	3	NaN	NaN	NaN	NaN	NaN	NaN	NaN	NaN	NaN	NaN	22.3556	NaN	NaN	NaN	NaN	21.2367	NaN	NaN	NaN	NaN	NaN	NaN	NaN	NaN	NaN	NaN	NaN	NaN	NaN	NaN	NaN	NaN	NaN	NaN	NaN	NaN	NaN	NaN	NaN	NaN	0	0	1	1
Q9CQJ6	Denr	Density-regulated protein	DENR_MOUSE	5	NaN	NaN	NaN	NaN	NaN	NaN	NaN	NaN	NaN	NaN	NaN	NaN	21.6049	NaN	23.7243	26.1791	24.778	22.9097	NaN	NaN	NaN	NaN	NaN	NaN	NaN	NaN	NaN	NaN	NaN	NaN	NaN	NaN	25.0584	25.843	24.9149	NaN	NaN	NaN	NaN	0.36967	0	0	1	4
Q570Y9	Deptor	DEP domain-containing mTOR-interacting protein	DPTOR_MOUSE	7	22.2196	NaN	22.2905	NaN	NaN	22.9718	22.2297	23.5478	24.4449	NaN	22.498	23.1877	NaN	NaN	22.8821	23.4389	22.9011	23.6971	NaN	NaN	NaN	NaN	NaN	NaN	NaN	24.0855	24.1084	NaN	NaN	23.8325	NaN	NaN	NaN	23.7419	NaN	23.8708	NaN	0.0112702	NaN	0.0631289	2	4	2	4
Q91YP3	Dera	Deoxyribose-phosphate aldolase	DEOC_MOUSE	4	NaN	NaN	23.0061	NaN	NaN	NaN	22.6982	NaN	NaN	NaN	NaN	21.5006	NaN	NaN	24.2531	23.4247	21.8514	22.3251	NaN	NaN	NaN	NaN	NaN	NaN	NaN	NaN	NaN	NaN	NaN	NaN	NaN	NaN	NaN	NaN	NaN	NaN	NaN	NaN	NaN	NaN	1	1	1	4
Q99J56	Derl1	Derlin-1	DERL1_MOUSE	2	25.5445	25.4174	23.5003	25.2681	25.1686	25.4077	22.1709	24.6524	25.42	22.19	23.258	24.7462	24.9209	24.445	25.526	25.0203	25.4096	25.4916	25.1178	25.162	NaN	NaN	25.1905	25.3838	NaN	24.8156	25.0769	NaN	NaN	25.1681	24.917	24.7638	25.3744	24.9294	25.252	25.1326	0.0216289	0.161606	0.12275	0.166761	4	5	4	5
P31001	Des	Desmin	DESM_MOUSE	42	29.1233	23.8058	24.8782	29.6766	30.8185	25.7268	NaN	25.8014	24.9004	25.6872	26.1138	29.9111	31.0609	30.9361	31.1979	28.6279	30.2661	32.4068	28.8851	NaN	24.0553	29.94	30.7266	25.5252	NaN	25.8498	23.9183	25.2399	25.8613	29.861	31.196	31.5889	30.8823	28.7528	30.3201	32.2116	0.984726	1.82566	1.287	0.73524	4	4	4	5
Q9Z2A7	Dgat1	Diacylglycerol O-acyltransferase 1	DGAT1_MOUSE	9	28.1231	26.9212	26.5385	26.5151	27.3309	27.7596	27.2398	27.2677	27.4855	26.409	28.7008	27.3731	27.0798	26.3293	27.0526	26.8799	27.9865	28.0317	27.5446	26.6355	26.9343	26.8905	27.0296	28.0739	27.3997	27.4033	27.601	27.0505	27.7948	27.3237	26.8287	27.1479	27.156	26.9538	27.4418	27.7023	0.288182	0.276926	0.301182	0.210599	4	5	4	5
Q8BH86	Dglucy	D-glutamate cyclase, mitochondrial	GLUCM_MOUSE	19	25.8267	25.7895	26.8076	24.7788	24.8137	23.2802	25.5301	24.9871	25.8525	25.2807	26.697	25.7621	26.259	24.2297	25.8393	26.1875	27.157	26.7742	25.7668	26.0964	25.8892	25.9754	26.28	NaN	25.6876	25.6395	25.8325	25.6724	26.1358	26.5931	26.3339	25.3663	25.5956	25.6354	26.4492	26.0703	0.0962853	0.217312	0.255809	0.316809	4	5	4	5
Q9QX60	Dguok	Deoxyguanosine kinase, mitochondrial	DGUOK_MOUSE	7	27.0618	25.3659	25.4791	26.035	24.0655	24.4191	25.7222	25.0526	23.9337	25.7936	26.2745	23.1985	25.4418	23.9687	25.8194	25.1934	26.2458	26.2825	26.0673	NaN	NaN	26.2598	NaN	NaN	25.9152	25.8889	NaN	25.9035	25.8056	NaN	25.3271	NaN	25.9116	NaN	25.8911	25.537	0.0942221	0.0128886	0.200769	0.139439	4	5	4	5
O88455	Dhcr7	7-dehydrocholesterol reductase	DHCR7_MOUSE	2	23.9093	24.0507	NaN	23.5489	NaN	NaN	NaN	NaN	24.3873	NaN	22.4516	NaN	22.893	22.2636	24.758	21.3682	24.3671	24.1754	NaN	24.0298	NaN	NaN	NaN	NaN	NaN	NaN	NaN	NaN	NaN	NaN	NaN	NaN	24.4255	NaN	24.2325	23.8379	NaN	NaN	NaN	0.199619	3	1	2	5
Q9DBB8	Dhdh	Trans-1,2-dihydrobenzene-1,2-diol dehydrogenase	DHDH_MOUSE	14	28.6369	29.2878	29.5662	28.8175	27.9278	27.5437	29.5251	28.8358	28.915	29.0149	29.0927	28.5189	28.7246	26.387	28.268	29.1162	28.8763	29.4659	28.8266	29.409	29.2217	28.9364	28.553	28.2902	29.3781	29.364	28.9957	28.7963	28.561	28.9437	28.5405	27.9114	27.9681	28.6014	28.7971	28.7474	0.185391	0.318034	0.136167	0.28028	4	5	4	5
O35435	Dhodh	Dihydroorotate dehydrogenase (quinone), mitochondrial	PYRD_MOUSE	15	27.08	26.7519	28.0003	26.7514	26.5958	25.5168	27.3369	27.098	27.2624	26.7517	27.6716	25.9056	26.726	25.9057	26.0703	27.2077	27.2615	27.5379	26.766	27.0698	26.9494	26.923	27.1362	26.4798	27.3288	27.0124	26.9979	26.7137	26.964	26.9123	26.7764	26.8899	26.4039	26.9185	26.7819	26.6838	0.0857767	0.201526	0.0803931	0.136035	4	5	4	5
Q99L04	Dhrs1	Dehydrogenase/reductase SDR family member 1	DHRS1_MOUSE	16	27.6095	27.3291	27.8405	26.6473	25.4225	26.4048	26.8411	26.7767	27.1612	24.8501	27.5466	25.3509	26.6246	25.4878	27.591	26.9811	27.0172	27.8257	27.1983	26.7971	27.3204	26.9188	26.0578	26.5686	26.8028	26.7876	26.8868	25.5472	27.0441	25.6017	26.5787	25.849	27.216	27.3706	26.8271	27.4454	0.167042	0.20662	0.507541	0.360709	4	5	4	5
Q3U0B3	Dhrs11	Dehydrogenase/reductase SDR family member 11	DHR11_MOUSE	7	26.5737	NaN	24.8608	23.304	24.95	NaN	NaN	24.6535	25.3797	25.3976	25.3858	24.9304	25.2689	25.5844	25.4655	25.7223	25.8015	26.3568	26.0436	NaN	25.2096	NaN	NaN	NaN	NaN	25.4415	25.3376	25.8383	25.4017	25.2034	25.1991	25.6195	25.4501	25.6163	25.6537	25.8091	0.39775	0.0508981	0.223046	0.0885901	3	3	4	5
Q99LB2	Dhrs4	Dehydrogenase/reductase SDR family member 4	DHRS4_MOUSE	16	30.0565	29.6814	29.2714	28.3332	29.3412	29.0096	29.1099	29.1502	29.4272	27.6378	30.1109	29.0189	29.4097	28.312	29.3972	29.3097	29.9014	30.0874	29.413	29.3925	29.2286	29.3382	29.4831	29.0896	29.4513	29.3964	29.5349	28.5618	29.457	29.0799	29.2397	28.8857	29.0137	28.9864	29.3412	29.6935	0.0562257	0.113974	0.245128	0.246349	4	5	4	5
Q9CXR1	Dhrs7	Dehydrogenase/reductase SDR family member 7	DHRS7_MOUSE	16	30.3516	30.5203	30.6866	29.6023	29.7508	29.7063	28.92	27.5871	28.8163	28.0283	30.5044	28.0277	29.8868	28.8653	29.3437	29.3447	29.8646	30.2774	29.8862	30.3042	29.8011	30.036	29.8374	29.8693	29.2804	29.0987	29.5345	28.7306	29.5966	29.6153	29.5349	29.0459	29.2789	29.0394	29.4025	29.5226	0.158338	0.228944	0.252404	0.148623	4	5	4	5
Q99J47	Dhrs7b	Dehydrogenase/reductase SDR family member 7B	DRS7B_MOUSE	12	27.4189	28.5163	28.0585	27.5082	27.2068	27.6166	27.6051	27.6327	28.3734	26.9837	28.4948	26.9254	27.3308	25.5487	27.0564	27.2683	28.2078	28.423	27.413	28.08	27.292	27.5699	27.4932	27.9711	27.4707	27.9215	27.8937	27.4603	27.6065	27.6143	27.364	26.5873	27.3503	27.1867	27.6613	27.8634	0.258848	0.164856	0.0829067	0.313105	4	5	4	5
Q8CHS7	Dhrs7c	Dehydrogenase/reductase SDR family member 7C	DRS7C_MOUSE	6	NaN	NaN	NaN	NaN	24.3964	NaN	NaN	NaN	NaN	NaN	NaN	20.9255	23.6118	22.2558	NaN	NaN	23.3754	25.1573	NaN	NaN	NaN	NaN	24.5727	NaN	NaN	NaN	NaN	NaN	NaN	NaN	24.5178	NaN	NaN	NaN	24.1757	25.225	NaN	NaN	NaN	0.492751	0	1	2	3
O35286	Dhx15	Pre-mRNA-splicing factor ATP-dependent RNA helicase DHX15	DHX15_MOUSE	21	25.3953	24.8918	25.3691	23.6377	25.5379	25.9915	25.0668	24.3021	23.6982	25.1452	25.6344	24.6924	25.275	25.3445	27.5424	27.5679	23.8448	25.8223	24.7661	24.8968	25.2158	NaN	25.2909	25.5094	24.8453	24.766	24.55	24.7573	25.41	25.3028	25.1641	25.1247	27.71	26.9775	NaN	25.347	0.164572	0.280287	0.184898	0.801934	4	5	4	5
Q6PGC1	Dhx29	ATP-dependent RNA helicase DHX29	DHX29_MOUSE	6	NaN	NaN	NaN	NaN	NaN	NaN	NaN	NaN	NaN	NaN	NaN	NaN	NaN	NaN	21.6435	23.0841	NaN	NaN	NaN	NaN	NaN	NaN	NaN	NaN	NaN	NaN	NaN	NaN	NaN	NaN	NaN	NaN	NaN	NaN	NaN	NaN	NaN	NaN	NaN	NaN	0	0	0	2
Q8BZS9	Dhx32	Putative pre-mRNA-splicing factor ATP-dependent RNA helicase DHX32	DHX32_MOUSE	2	NaN	NaN	NaN	NaN	NaN	NaN	NaN	NaN	NaN	NaN	22.2569	21.1459	21.5878	NaN	NaN	21.0062	NaN	21.8781	NaN	NaN	NaN	NaN	NaN	NaN	NaN	NaN	NaN	NaN	NaN	NaN	NaN	NaN	NaN	NaN	NaN	NaN	NaN	NaN	NaN	NaN	0	0	3	2
Q8VHK9	Dhx36	ATP-dependent DNA/RNA helicase DHX36	DHX36_MOUSE	3	NaN	NaN	NaN	NaN	NaN	NaN	NaN	NaN	NaN	21.4981	NaN	NaN	NaN	NaN	NaN	NaN	NaN	NaN	NaN	NaN	NaN	NaN	NaN	NaN	NaN	NaN	NaN	21.3341	NaN	NaN	NaN	NaN	NaN	NaN	NaN	NaN	NaN	NaN	NaN	NaN	0	0	1	0
A0A087WPL5	Dhx9	DEAH box protein 9	A0A087WPL5_MOUSE	34	27.0811	26.2072	25.345	26.3641	26.8405	27.6553	24.8204	23.9022	25.9179	25.6192	26.9039	25.6688	26.4238	25.695	28.4179	28.0083	26.9841	26.7473	26.6024	26.2064	25.5905	26.6385	26.4213	27.3853	25.6428	25.2987	26.2322	26.1261	26.6204	26.4437	26.3668	26.6002	28.2128	27.4587	26.5469	26.488	0.301281	0.60342	0.139783	0.592293	4	5	4	5
Q9JIQ3	Diablo	Diablo homolog, mitochondrial	DBLOH_MOUSE	2	23.6918	NaN	NaN	23.3868	22.4056	21.9009	NaN	NaN	NaN	23.7529	NaN	21.5289	NaN	22.1863	24.3868	23.8351	23.5853	24.7539	NaN	NaN	NaN	NaN	NaN	NaN	NaN	NaN	NaN	NaN	NaN	NaN	NaN	NaN	NaN	NaN	23.3636	NaN	NaN	NaN	NaN	NaN	2	2	2	5
O08808	Diaph1	Protein diaphanous homolog 1	DIAP1_MOUSE	7	23.9977	22.9116	NaN	23.4911	NaN	NaN	NaN	NaN	NaN	NaN	23.4536	NaN	23.3498	NaN	25.0611	25.8122	24.3709	22.2161	NaN	NaN	NaN	NaN	NaN	NaN	NaN	NaN	NaN	NaN	NaN	NaN	23.928	NaN	24.7345	25.4662	24.2403	NaN	NaN	NaN	NaN	0.433629	3	0	2	4
O70566	Diaph2	Protein diaphanous homolog 2	DIAP2_MOUSE	6	NaN	NaN	NaN	NaN	NaN	NaN	NaN	NaN	NaN	NaN	NaN	NaN	22.7883	22.462	22.833	22.9068	23.2728	22.941	NaN	NaN	NaN	NaN	NaN	NaN	NaN	NaN	NaN	NaN	NaN	NaN	NaN	NaN	NaN	NaN	NaN	NaN	NaN	NaN	NaN	NaN	0	0	1	5
Q3UH60	Dip2b	Disco-interacting protein 2 homolog B	DIP2B_MOUSE	4	NaN	23.7366	NaN	NaN	NaN	NaN	NaN	NaN	NaN	NaN	NaN	NaN	22.6021	NaN	23.0714	NaN	NaN	23.3061	NaN	NaN	NaN	NaN	NaN	NaN	NaN	NaN	NaN	NaN	NaN	NaN	NaN	NaN	NaN	NaN	NaN	NaN	NaN	NaN	NaN	NaN	1	0	1	2
B7ZMZ7	Dip2c	NA	B7ZMZ7_MOUSE	4	NaN	NaN	NaN	NaN	NaN	NaN	NaN	NaN	NaN	NaN	NaN	NaN	NaN	NaN	NaN	24.6	22.0903	NaN	NaN	NaN	NaN	NaN	NaN	NaN	NaN	NaN	NaN	NaN	NaN	NaN	NaN	NaN	NaN	24.3947	NaN	NaN	NaN	NaN	NaN	NaN	0	0	0	2
Q9CSH3	Dis3	Exosome complex exonuclease RRP44	RRP44_MOUSE	3	NaN	NaN	NaN	NaN	NaN	NaN	NaN	NaN	NaN	NaN	NaN	NaN	NaN	NaN	23.6148	22.5381	NaN	NaN	NaN	NaN	NaN	NaN	NaN	NaN	NaN	NaN	NaN	NaN	NaN	NaN	NaN	NaN	23.6637	NaN	NaN	NaN	NaN	NaN	NaN	NaN	0	0	0	2
Q9ESX5	Dkc1	H/ACA ribonucleoprotein complex subunit DKC1	DKC1_MOUSE	12	26.4532	25.5271	25.6487	25.02	24.3007	25.8165	25.3218	24.1712	26.4455	25.4486	26.7636	24.9397	25.0814	24.4226	27.5881	27.0969	26.1138	26.4548	26.0519	25.7474	25.2694	25.5843	24.9126	26.0039	25.3613	25.0168	25.7629	25.3503	26.0946	25.4318	25.3447	25.3769	27.0928	26.4276	25.6	25.8617	0.224884	0.327886	0.278908	0.522532	4	5	4	5
Q8BMF4	Dlat	Dihydrolipoyllysine-residue acetyltransferase component of pyruvate dehydrogenase complex, mitochondrial	ODP2_MOUSE	31	33.8328	33.6415	33.3698	33.2478	33.3828	32.7676	33.3436	33.1148	33.5062	32.1483	33.5867	32.3223	32.8786	32.5113	32.7152	32.7732	33.3303	33.5867	33.3436	33.6307	32.9174	33.2336	33.4458	33.1369	33.2759	32.991	32.991	32.173	33.2336	32.9057	33.2039	32.7465	32.5188	32.3998	33.0816	33.2193	0.202438	0.138543	0.296116	0.245089	4	5	4	5
Q9R0Z9	Dlc1	Rho GTPase-activating protein 7	RHG07_MOUSE	2	NaN	NaN	NaN	NaN	NaN	NaN	NaN	NaN	NaN	NaN	21.6702	NaN	NaN	NaN	NaN	NaN	NaN	21.3938	NaN	NaN	NaN	NaN	NaN	NaN	NaN	NaN	NaN	NaN	NaN	NaN	NaN	NaN	NaN	NaN	NaN	NaN	NaN	NaN	NaN	NaN	0	0	1	1
O08749	Dld	Dihydrolipoyl dehydrogenase, mitochondrial	DLDH_MOUSE	29	33.6629	33.5641	33.9063	33.1866	33.0497	32.7046	33.6522	33.0907	33.7353	32.4362	33.8328	32.4165	32.9259	31.838	32.5978	33.0438	33.2478	33.5867	33.1828	33.5412	33.1575	33.195	33.0992	32.7236	33.4581	33.1176	33.3303	32.2759	33.1599	32.85	32.88	32.5697	32.2333	32.8579	33.0343	33.2336	0.133774	0.185488	0.238193	0.260165	4	5	4	5
Q811D0	Dlg1	Disks large homolog 1	DLG1_MOUSE	9	NaN	NaN	22.8935	22.3973	NaN	22.811	NaN	NaN	NaN	22.5846	25.3589	22.3838	24.4795	NaN	24.0894	24.3482	24.3342	24.9308	NaN	NaN	NaN	NaN	NaN	NaN	NaN	NaN	NaN	NaN	NaN	NaN	24.9238	NaN	24.882	24.8205	24.5087	24.7713	NaN	NaN	NaN	0.108785	2	1	4	4
Q9D2G2	Dlst	Dihydrolipoyllysine-residue succinyltransferase component of 2-oxoglutarate dehydrogenase complex, mitochondrial	ODO2_MOUSE	20	31.6686	31.3907	31.8092	30.1561	30.8016	29.8388	30.5179	30.7343	32.0782	30.2979	32.1208	30.4057	31.1298	30.9882	30.8196	31.7849	32.0075	32.3478	31.2864	31.3279	31.2751	30.9181	31.4542	30.3273	30.3584	30.7041	31.5317	30.0245	31.6161	31.0856	31.1141	31.5857	30.7211	31.1277	31.5933	31.8042	0.123623	0.406877	0.400737	0.27696	4	5	4	5
Q9CRA7	Dmac2l	ATP synthase subunit s, mitochondrial	ATP5S_MOUSE	3	22.9295	NaN	NaN	NaN	NaN	NaN	NaN	NaN	NaN	NaN	22.4983	NaN	21.5014	21.2358	21.5502	NaN	22.0494	22.8689	NaN	NaN	NaN	NaN	NaN	NaN	NaN	NaN	NaN	NaN	NaN	NaN	NaN	NaN	NaN	NaN	NaN	NaN	NaN	NaN	NaN	NaN	1	0	2	4
P11531	Dmd	Dystrophin	DMD_MOUSE	80	27.321	24.7138	27.4619	27.1634	27.5362	28.9248	25.242	25.7674	25.169	27.0272	24.4812	27.9378	28.2109	28.368	24.5598	26.3063	27.0396	28.4675	26.9206	24.8943	27.3345	27.8137	28.0914	29.126	23.5662	25.7498	24.8765	27.1104	23.2108	28.2038	28.3273	29.0335	23.1828	22.7388	26.2566	28.2903	0.608854	1.2621	0.762566	1.22059	4	5	4	5
Q9WV69	Dmtn	Dematin	DEMA_MOUSE	6	24.5812	NaN	NaN	23.0181	23.9419	23.0312	23.4004	24.0617	23.6341	NaN	23.5077	24.7826	23.8056	24.183	24.5951	23.6686	25.4817	24.6055	24.7735	NaN	NaN	NaN	24.4715	NaN	NaN	24.7545	NaN	NaN	NaN	25.104	24.5402	25.0594	25.1429	NaN	25.7981	24.7958	NaN	0.138224	0.272878	0.320155	2	5	3	5
Q69Z23	Dnah17	Dynein axonemal heavy chain 17	DYH17_MOUSE	2	NaN	NaN	NaN	NaN	NaN	25.1994	NaN	NaN	NaN	NaN	NaN	NaN	NaN	NaN	NaN	NaN	NaN	NaN	NaN	NaN	NaN	NaN	NaN	NaN	NaN	NaN	NaN	NaN	NaN	NaN	NaN	NaN	NaN	NaN	NaN	NaN	NaN	NaN	NaN	NaN	0	1	0	0
Q8VHE6	Dnah5	Dynein axonemal heavy chain 5	DYH5_MOUSE	4	24.7674	NaN	NaN	NaN	NaN	NaN	NaN	NaN	24.0668	NaN	NaN	NaN	NaN	NaN	24.459	NaN	NaN	NaN	NaN	NaN	NaN	NaN	NaN	NaN	NaN	NaN	NaN	NaN	NaN	NaN	NaN	NaN	NaN	NaN	NaN	NaN	NaN	NaN	NaN	NaN	1	1	0	1
P63037	Dnaja1	DnaJ homolog subfamily A member 1	DNJA1_MOUSE	9	25.7838	26.5757	26.6468	25.6405	25.4819	25.099	25.2919	25.7606	26.4732	24.7904	26.951	25.0045	25.3562	24.1998	26.6629	27.1934	25.8116	27.0047	25.6155	26.562	25.9838	25.8243	26.0571	26.0298	25.4835	26.0474	26.0478	25.4071	26.1617	25.4843	25.6637	25.3775	26.3908	26.3968	25.4506	26.0941	0.302882	0.154419	0.253538	0.323964	4	5	4	5
Q9QYJ0	Dnaja2	DnaJ homolog subfamily A member 2	DNJA2_MOUSE	6	25.7864	26.0387	26.4088	25.1874	24.6279	24.8656	25.2741	24.5163	26.1873	24.8744	25.9908	24.9676	25.3991	25.7234	26.0496	26.7538	26.4103	23.7558	25.1707	25.4135	26.1602	25.4132	25.2269	25.2663	25.34	NaN	26.079	NaN	25.6711	25.1894	25.7055	26.2306	26.0373	25.7185	25.7927	NaN	0.329021	0.314086	0.187525	0.164727	4	5	4	5
Q99M87	Dnaja3	DnaJ homolog subfamily A member 3, mitochondrial	DNJA3_MOUSE	13	27.5659	27.5823	27.783	25.9215	26.8076	26.0599	27.0651	27.1789	27.8529	26.2477	28.0914	26.628	26.9944	26.49	26.9685	27.3954	27.8151	28.1732	27.3997	27.4347	27.4238	26.6886	26.9964	26.4961	27.2235	27.4253	27.5438	26.6041	27.6302	26.8658	26.9542	27.108	27.0041	27.186	27.3619	27.6625	0.220941	0.261591	0.329821	0.188263	4	5	4	5
Q9JMC3	Dnaja4	DnaJ homolog subfamily A member 4	DNJA4_MOUSE	7	NaN	NaN	NaN	NaN	NaN	NaN	23.1793	NaN	23.855	NaN	NaN	22.1608	22.9435	24.3336	21.6242	NaN	23.1388	22.4585	NaN	NaN	NaN	NaN	NaN	NaN	NaN	NaN	NaN	NaN	NaN	NaN	NaN	NaN	NaN	NaN	NaN	NaN	NaN	NaN	NaN	NaN	0	2	2	4
Q9QYJ3	Dnajb1	DnaJ homolog subfamily B member 1	DNJB1_MOUSE	3	NaN	NaN	NaN	NaN	20.8464	NaN	NaN	NaN	23.6455	NaN	NaN	NaN	NaN	21.0483	NaN	NaN	NaN	NaN	NaN	NaN	NaN	NaN	NaN	NaN	NaN	NaN	23.3469	NaN	NaN	NaN	NaN	NaN	NaN	NaN	NaN	NaN	NaN	NaN	NaN	NaN	0	2	0	1
Q99KV1	Dnajb11	DnaJ homolog subfamily B member 11	DJB11_MOUSE	8	NaN	NaN	24.5147	NaN	NaN	24.0471	NaN	NaN	24.9772	23.3968	23.6926	24.6667	24.5624	24.8108	28.2409	26.6836	24.5559	23.0988	NaN	NaN	NaN	NaN	NaN	24.7029	NaN	NaN	25.7787	NaN	25.2293	25.0001	24.6767	24.6736	27.6426	25.9443	24.0306	NaN	NaN	0.50414	0.188486	1.12041	1	2	4	5
Q9D832	Dnajb4	DnaJ homolog subfamily B member 4	DNJB4_MOUSE	8	NaN	NaN	23.7496	NaN	NaN	24.8033	NaN	NaN	NaN	NaN	24.6449	23.5531	23.264	23.1829	24.1863	25.1913	23.8181	24.4757	NaN	NaN	NaN	NaN	NaN	25.2291	NaN	NaN	NaN	NaN	NaN	NaN	NaN	NaN	NaN	25.2262	NaN	NaN	NaN	NaN	NaN	NaN	1	1	3	5
Q9DC23	Dnajc10	DnaJ homolog subfamily C member 10	DJC10_MOUSE	4	NaN	NaN	NaN	NaN	NaN	22.612	NaN	NaN	NaN	NaN	NaN	NaN	NaN	NaN	NaN	24.2185	23.8903	NaN	NaN	NaN	NaN	NaN	NaN	NaN	NaN	NaN	NaN	NaN	NaN	NaN	NaN	NaN	NaN	NaN	NaN	NaN	NaN	NaN	NaN	NaN	0	1	0	2
Q5U458	Dnajc11	DnaJ homolog subfamily C member 11	DJC11_MOUSE	23	27.7202	27.5352	27.6936	27.0257	26.7396	27.0583	26.6161	25.6457	27.1983	26.2422	27.2933	27.2408	27.5813	26.2252	27.3221	27.5394	27.3438	27.3186	27.3669	27.3092	27.0407	27.1383	27.1844	26.9494	27.0631	26.6542	27.0506	26.4502	27.0604	26.926	27.0483	26.9908	26.8443	27.0182	27.4309	27.1769	0.10369	0.131481	0.181345	0.160594	4	5	4	5
G3X922	Dnajc13	NA	G3X922_MOUSE	21	NaN	21.7218	22.0335	21.8868	22.6267	NaN	NaN	NaN	21.7175	23.1262	NaN	22.6744	22.4413	NaN	25.8304	25.799	23.0716	21.5021	NaN	NaN	NaN	NaN	NaN	NaN	NaN	NaN	NaN	23.8382	NaN	23.8006	NaN	NaN	25.3537	25.2479	23.6711	NaN	NaN	NaN	0.0184371	0.507058	3	2	3	4
Q78YY6	Dnajc15	DnaJ homolog subfamily C member 15	DJC15_MOUSE	2	23.167	NaN	NaN	NaN	NaN	NaN	NaN	NaN	NaN	NaN	22.962	NaN	22.3937	22.2599	NaN	21.9899	21.4882	23.5261	NaN	NaN	NaN	NaN	NaN	NaN	NaN	NaN	NaN	NaN	NaN	NaN	NaN	NaN	NaN	NaN	NaN	23.7124	NaN	NaN	NaN	NaN	1	0	2	4
Q9CQV7	Dnajc19	Mitochondrial import inner membrane translocase subunit TIM14	TIM14_MOUSE	5	23.5633	23.9992	25.0236	23.2982	23.6251	22.9992	24.0049	NaN	23.9104	NaN	24.7985	23.4876	23.8118	23.4005	24.0841	25.7535	25.4911	25.1298	NaN	NaN	24.5535	NaN	NaN	NaN	NaN	NaN	24.9202	NaN	24.6427	24.1848	24.3202	24.3594	24.3987	24.1989	24.0409	24.6155	NaN	NaN	0.167281	0.150356	4	4	3	5
Q8VCE1	Dnajc28	DnaJ homolog subfamily C member 28	DJC28_MOUSE	2	NaN	NaN	NaN	NaN	NaN	NaN	NaN	NaN	NaN	NaN	NaN	NaN	NaN	NaN	NaN	NaN	NaN	24.005	NaN	NaN	NaN	NaN	NaN	NaN	NaN	NaN	NaN	NaN	NaN	NaN	NaN	NaN	NaN	NaN	NaN	NaN	NaN	NaN	NaN	NaN	0	0	0	1
Q91YW3	Dnajc3	DnaJ homolog subfamily C member 3	DNJC3_MOUSE	13	NaN	NaN	23.2346	NaN	NaN	NaN	25.0972	NaN	22.7585	22.3842	NaN	23.3608	24.4012	22.9768	26.7511	25.9214	24.2811	25.2499	NaN	NaN	NaN	NaN	NaN	NaN	NaN	NaN	NaN	NaN	NaN	NaN	24.9198	NaN	26.0487	25.3976	25.0056	25.1816	NaN	NaN	NaN	0.344759	1	2	3	5
P60904	Dnajc5	DnaJ homolog subfamily C member 5	DNJC5_MOUSE	2	25.8335	24.1823	NaN	25.3754	NaN	25.2417	NaN	NaN	NaN	NaN	NaN	NaN	NaN	NaN	24.7761	NaN	26.2898	22.5323	25.3286	24.2675	NaN	25.1859	NaN	NaN	NaN	NaN	NaN	NaN	NaN	NaN	NaN	NaN	NaN	NaN	25.9616	NaN	0.349031	NaN	NaN	NaN	3	1	0	3
Q9QYI3	Dnajc7	DnaJ homolog subfamily C member 7	DNJC7_MOUSE	9	NaN	24.2024	NaN	NaN	23.2631	NaN	24.7931	23.91	24.1799	23.8856	24.6185	NaN	22.9156	NaN	25.4897	25.7896	24.3755	25.609	NaN	NaN	NaN	NaN	NaN	NaN	25.165	NaN	NaN	NaN	24.708	NaN	NaN	NaN	25.2475	25.4474	24.7797	24.7352	NaN	NaN	NaN	0.243979	1	4	3	4
Q6NZB0	Dnajc8	DnaJ homolog subfamily C member 8	DNJC8_MOUSE	2	NaN	NaN	NaN	NaN	NaN	NaN	NaN	NaN	23.7828	NaN	NaN	24.4243	NaN	NaN	25.1033	23.9235	NaN	23.749	NaN	NaN	NaN	NaN	NaN	NaN	NaN	NaN	NaN	NaN	NaN	NaN	NaN	NaN	24.9051	NaN	NaN	NaN	NaN	NaN	NaN	NaN	0	1	1	3
Q91WN1	Dnajc9	DnaJ homolog subfamily C member 9	DNJC9_MOUSE	2	NaN	NaN	NaN	NaN	NaN	NaN	NaN	NaN	NaN	NaN	NaN	NaN	NaN	NaN	NaN	22.3096	NaN	NaN	NaN	NaN	NaN	NaN	NaN	NaN	NaN	NaN	NaN	NaN	NaN	NaN	NaN	NaN	NaN	NaN	NaN	NaN	NaN	NaN	NaN	NaN	0	0	0	1
P39053	Dnm1	Dynamin-1	DYN1_MOUSE	6	NaN	NaN	NaN	NaN	NaN	NaN	NaN	NaN	NaN	NaN	NaN	NaN	NaN	NaN	22.8689	NaN	21.9357	NaN	NaN	NaN	NaN	NaN	NaN	NaN	NaN	NaN	NaN	NaN	NaN	NaN	NaN	NaN	NaN	NaN	NaN	NaN	NaN	NaN	NaN	NaN	0	0	0	2
Q8K1M6	Dnm1l	Dynamin-1-like protein	DNM1L_MOUSE	35	28.0624	28.3332	28.1023	27.8751	27.8469	27.7373	27.7877	27.2533	27.2223	27.0441	28.3658	27.0405	27.6095	26.6783	27.5715	27.4094	27.9234	28.4407	27.7424	27.9984	27.6067	27.9959	27.8424	27.8862	27.5801	27.7095	27.3108	27.2572	27.6616	27.7749	27.69	27.4851	27.5881	27.2662	27.5272	27.7296	0.132396	0.153031	0.148746	0.114834	4	5	4	5
P39054	Dnm2	Dynamin-2	DYN2_MOUSE	36	27.2918	26.6151	26.6831	26.6794	26.9052	26.0549	26.7247	26.3155	27.2528	26.9591	26.9371	26.5168	27.216	25.897	28.1229	27.9647	27.1256	26.8429	26.899	26.91	26.5972	27.0009	27.0832	26.9072	26.679	26.8364	26.8889	26.7657	26.9666	27.0402	26.932	26.8096	27.6269	27.3875	26.7327	26.7365	0.115869	0.100954	0.0786496	0.304718	4	5	4	5
Q8BZ98	Dnm3	Dynamin-3	DYN3_MOUSE	2	NaN	NaN	NaN	NaN	NaN	NaN	NaN	NaN	NaN	NaN	NaN	NaN	21.7154	NaN	22.8635	22.1676	21.8501	22.337	NaN	NaN	NaN	NaN	NaN	NaN	NaN	NaN	NaN	NaN	NaN	NaN	NaN	NaN	NaN	NaN	NaN	NaN	NaN	NaN	NaN	NaN	0	0	1	4
Q9Z2W0	Dnpep	Aspartyl aminopeptidase	DNPEP_MOUSE	16	29.0857	28.9124	28.6066	27.9558	28.2424	28.3308	27.8729	28.2444	28.3699	27.7307	28.952	27.9009	28.4251	26.9887	28.5828	28.5218	28.07	28.3668	28.3232	28.3229	27.844	28.0662	28.3207	28.1508	28.3768	28.2303	28.1776	28.127	28.1971	28.2469	28.1754	28.0962	28.2071	28.3814	28.0031	27.9343	0.154825	0.0667673	0.0345118	0.125168	4	5	4	5
Q8BZN6	Dock10	Dedicator of cytokinesis protein 10	DOC10_MOUSE	2	NaN	NaN	NaN	NaN	NaN	NaN	NaN	NaN	NaN	NaN	NaN	NaN	NaN	NaN	22.7145	NaN	NaN	NaN	NaN	NaN	NaN	NaN	NaN	NaN	NaN	NaN	NaN	NaN	NaN	NaN	NaN	NaN	22.5163	NaN	NaN	NaN	NaN	NaN	NaN	NaN	0	0	0	1
Q8C3J5	Dock2	Dedicator of cytokinesis protein 2	DOCK2_MOUSE	16	NaN	NaN	NaN	NaN	NaN	NaN	NaN	NaN	NaN	NaN	NaN	NaN	NaN	22.7939	26.7234	26.6917	NaN	NaN	NaN	NaN	NaN	NaN	NaN	NaN	NaN	NaN	NaN	NaN	NaN	NaN	NaN	24.1854	25.8533	26.8373	NaN	NaN	NaN	NaN	NaN	0.761577	0	0	0	3
Q8R1A4	Dock7	Dedicator of cytokinesis protein 7	DOCK7_MOUSE	8	NaN	NaN	NaN	NaN	NaN	NaN	NaN	NaN	NaN	NaN	NaN	23.265	23.6499	25.3501	24.4601	NaN	23.1181	23.6318	NaN	NaN	NaN	NaN	NaN	NaN	NaN	NaN	NaN	NaN	NaN	NaN	NaN	NaN	NaN	NaN	NaN	NaN	NaN	NaN	NaN	NaN	0	0	2	4
Q8C147	Dock8	Dedicator of cytokinesis protein 8	DOCK8_MOUSE	5	NaN	NaN	NaN	NaN	NaN	NaN	22.2807	NaN	NaN	NaN	NaN	NaN	NaN	NaN	24.2407	22.2519	NaN	NaN	NaN	NaN	NaN	NaN	NaN	NaN	NaN	NaN	NaN	NaN	NaN	NaN	NaN	NaN	24.0426	NaN	NaN	NaN	NaN	NaN	NaN	NaN	0	1	0	2
Q8BIK4	Dock9	Dedicator of cytokinesis protein 9	DOCK9_MOUSE	6	NaN	NaN	NaN	NaN	NaN	NaN	NaN	NaN	NaN	NaN	NaN	NaN	20.9067	NaN	23.2318	NaN	21.8062	NaN	NaN	NaN	NaN	NaN	NaN	NaN	NaN	NaN	NaN	NaN	NaN	NaN	NaN	NaN	NaN	NaN	NaN	NaN	NaN	NaN	NaN	NaN	0	0	1	2
P31428	Dpep1	Dipeptidase 1	DPEP1_MOUSE	13	26.8544	26.7558	26.2879	26.738	26.3786	26.7418	24.9461	25.6609	25.5175	27.1634	26.5925	27.1444	26.7249	26.3801	25.2697	26.1553	26.8531	25.6665	26.3208	26.4864	26.3224	26.7169	26.4354	27.3186	25.9948	26.2419	25.7205	26.8833	26.4585	27.2558	26.8395	26.7305	25.5601	26.2258	26.7841	25.3551	0.134155	0.481056	0.22509	0.424192	4	5	4	5
Q61103	Dpf2	Zinc finger protein ubi-d4	REQU_MOUSE	3	NaN	NaN	NaN	NaN	NaN	NaN	NaN	NaN	NaN	NaN	NaN	NaN	NaN	NaN	23.6694	23.3668	NaN	NaN	NaN	NaN	NaN	NaN	NaN	NaN	NaN	NaN	NaN	NaN	NaN	NaN	NaN	NaN	23.5384	23.0729	NaN	NaN	NaN	NaN	NaN	0.226163	0	0	0	2
O70152	Dpm1	Dolichol-phosphate mannosyltransferase subunit 1	DPM1_MOUSE	8	24.5803	23.5541	NaN	23.4672	23.3049	23.3731	NaN	22.7076	24.1749	23.0345	23.7494	24.8587	23.9412	23.8085	24.1903	25.0441	23.8387	24.7638	24.2963	NaN	NaN	NaN	NaN	NaN	NaN	NaN	24.4315	NaN	NaN	24.4516	24.1567	24.1405	24.1585	24.5218	24.4248	24.9766	NaN	NaN	0.14405	0.252806	3	4	4	5
Q99KK7	Dpp3	Dipeptidyl peptidase 3	DPP3_MOUSE	13	NaN	NaN	23.9964	24.1766	22.6086	25.3848	23.4876	NaN	22.7417	25.0957	25.6236	24.9815	24.9625	24.2373	27.3878	26.7078	25.5281	25.842	NaN	NaN	NaN	NaN	NaN	25.3922	NaN	NaN	NaN	25.2873	25.6576	25.2877	25.4113	25.2439	26.8201	26.1315	25.301	25.2178	NaN	NaN	0.125896	0.55337	2	4	4	5
P28843	Dpp4	Dipeptidyl peptidase 4	DPP4_MOUSE	6	24.6031	22.3203	22.9113	23.268	NaN	NaN	26.1283	NaN	21.8761	24.358	24.0851	24.8841	24.6716	23.0069	25.7857	26.2036	24.7728	24.3051	24.4592	NaN	NaN	25.066	NaN	NaN	25.4223	NaN	NaN	24.7282	24.8946	25.3247	24.6745	24.0339	25.7144	25.609	24.816	NaN	0.293118	NaN	0.218452	0.470171	4	2	4	5
Q9ET22	Dpp7	Dipeptidyl peptidase 2	DPP2_MOUSE	4	NaN	22.0444	NaN	22.0486	NaN	22.0487	NaN	21.9459	NaN	23.8185	22.821	21.4597	21.4897	22.0232	23.0089	21.3464	21.6233	NaN	NaN	NaN	NaN	NaN	NaN	NaN	NaN	NaN	NaN	24.1681	NaN	NaN	NaN	NaN	NaN	NaN	NaN	NaN	NaN	NaN	NaN	NaN	2	2	4	4
Q9QZZ6	Dpt	Dermatopontin	DERM_MOUSE	10	28.8602	27.3704	28.6757	27.9117	27.0172	28.8947	27.6479	27.856	28.4616	28.0934	28.8709	27.22	27.8407	28.4506	27.3956	26.9423	28.6331	27.9358	28.1394	27.4373	27.9919	28.423	27.1395	28.9846	27.7807	28.3824	27.7246	28.3777	27.8364	27.751	27.9256	28.7642	27.4543	26.4544	27.8434	27.0979	0.267771	0.50618	0.207972	0.631788	4	5	4	5
Q8CHR6	Dpyd	Dihydropyrimidine dehydrogenase [NADP(+)]	DPYD_MOUSE	3	NaN	NaN	NaN	NaN	NaN	22.3743	NaN	NaN	NaN	NaN	NaN	NaN	NaN	NaN	NaN	NaN	NaN	NaN	NaN	NaN	NaN	NaN	NaN	NaN	NaN	NaN	NaN	NaN	NaN	NaN	NaN	NaN	NaN	NaN	NaN	NaN	NaN	NaN	NaN	NaN	0	1	0	0
O08553	Dpysl2	Dihydropyrimidinase-related protein 2	DPYL2_MOUSE	26	30.6634	30.2931	30.5347	30.6022	30.4956	31.2885	30.5561	30.4334	30.7383	30.8053	30.7129	30.3196	30.545	30.1677	31.2532	30.93	30.8162	30.7363	30.2852	30.088	30.1604	30.6287	30.5786	31.1872	30.2772	30.7237	30.5026	30.9454	30.3	30.436	30.4899	30.5484	31.1504	30.8391	30.471	30.2955	0.175043	0.25158	0.20757	0.243865	4	5	4	5
Q62188	Dpysl3	Dihydropyrimidinase-related protein 3	DPYL3_MOUSE	35	29.7189	29.1271	30.2547	30.2454	28.9316	30.7927	29.3212	29.5379	29.7443	30.6882	30.099	29.4991	29.9573	29.7586	29.9959	29.9373	29.2803	28.3129	29.7143	29.2928	29.697	30.2173	29.3426	30.8561	29.4898	30.0464	29.94	30.4532	29.7904	30.0292	29.9463	30.0024	29.5914	29.6701	29.2816	28.6203	0.268254	0.455869	0.208051	0.323984	4	5	4	5
Q9EQF6	Dpysl5	Dihydropyrimidinase-related protein 5	DPYL5_MOUSE	2	NaN	NaN	NaN	NaN	NaN	NaN	NaN	NaN	NaN	NaN	NaN	NaN	NaN	NaN	25.3636	NaN	NaN	NaN	NaN	NaN	NaN	NaN	NaN	NaN	NaN	NaN	NaN	NaN	NaN	NaN	NaN	NaN	25.1654	NaN	NaN	NaN	NaN	NaN	NaN	NaN	0	0	0	1
Q9D6N5	Drap1	Dr1-associated corepressor	NC2A_MOUSE	2	NaN	NaN	NaN	NaN	NaN	23.8662	NaN	NaN	NaN	NaN	NaN	NaN	23.0149	NaN	NaN	NaN	NaN	NaN	NaN	NaN	NaN	NaN	NaN	NaN	NaN	NaN	NaN	NaN	NaN	NaN	NaN	NaN	NaN	NaN	NaN	NaN	NaN	NaN	NaN	NaN	0	1	1	0
P32233	Drg1	Developmentally-regulated GTP-binding protein 1	DRG1_MOUSE	6	23.2775	22.9757	23.7353	NaN	NaN	NaN	NaN	NaN	NaN	NaN	NaN	NaN	NaN	NaN	NaN	22.6465	21.6172	23.5621	NaN	NaN	NaN	NaN	NaN	NaN	NaN	NaN	NaN	NaN	NaN	NaN	NaN	NaN	NaN	NaN	NaN	NaN	NaN	NaN	NaN	NaN	3	0	0	3
Q9QXB9	Drg2	Developmentally-regulated GTP-binding protein 2	DRG2_MOUSE	10	24.3011	NaN	23.4491	23.7619	21.4757	23.2954	23.5204	22.9432	23.2364	24.2058	24.6924	24.4311	25.1407	23.6378	25.7098	25.5168	24.7375	25.2306	24.358	NaN	23.3633	NaN	NaN	23.37	23.4544	24.1359	24.1334	24.8265	24.7103	24.3109	24.9612	24.2233	24.8519	25.3403	24.492	24.8327	0.469098	0.283586	0.18233	0.29785	3	5	4	5
O55111	Dsg2	Desmoglein-2	DSG2_MOUSE	2	NaN	NaN	NaN	NaN	22.0556	NaN	NaN	NaN	NaN	NaN	NaN	NaN	22.0855	NaN	NaN	NaN	NaN	22.6591	NaN	NaN	NaN	NaN	NaN	NaN	NaN	NaN	NaN	NaN	NaN	NaN	NaN	NaN	NaN	NaN	NaN	NaN	NaN	NaN	NaN	NaN	0	1	1	1
E9Q557	Dsp	Desmoplakin	DESP_MOUSE	49	26.2706	NaN	27.0558	26.4693	26.1206	24.1553	23.0451	21.9642	NaN	24.7015	22.4368	25.6229	27.7264	27.4179	26.2319	23.0787	26.8028	28.4972	26.1072	NaN	26.8281	26.0253	26.2951	24.2172	NaN	NaN	NaN	23.985	NaN	26.0654	27.6943	27.8461	26.1528	NaN	25.8956	28.0919	0.326584	0.872563	1.02476	0.687948	3	4	4	5
Q91ZU6	Dst	Dystonin	DYST_MOUSE	12	NaN	NaN	NaN	NaN	NaN	NaN	NaN	NaN	NaN	NaN	NaN	NaN	NaN	NaN	NaN	NaN	NaN	NaN	NaN	NaN	NaN	NaN	NaN	NaN	NaN	NaN	NaN	NaN	NaN	NaN	NaN	NaN	NaN	NaN	NaN	NaN	NaN	NaN	NaN	NaN	0	0	0	0
Q9R0P5	Dstn	Destrin	DEST_MOUSE	19	32.0418	30.4695	31.7211	31.8865	30.2756	32.4776	30.9268	31.3088	32.2619	31.9364	32.4078	30.4464	31.2759	30.8636	29.5107	30.5187	31.0668	30.0752	31.5325	30.6285	31.3948	32.1304	30.6709	32.8366	31.1407	31.1501	31.5389	31.5228	31.7567	31.6218	31.6757	31.1852	29.462	30.3699	30.7533	29.6099	0.407841	0.698918	0.067701	0.493485	4	5	4	5
Q9DD18	Dtd1	D-aminoacyl-tRNA deacylase 1	DTD1_MOUSE	4	23.1858	NaN	23.3774	22.809	NaN	NaN	NaN	23.7691	24.8761	NaN	NaN	23.5261	23.1167	NaN	23.9799	23.946	23.9888	24.9819	NaN	NaN	NaN	NaN	NaN	NaN	NaN	NaN	24.4256	NaN	NaN	NaN	NaN	NaN	NaN	NaN	24.1908	24.4086	NaN	NaN	NaN	0.106527	3	2	2	4
Q8BHA3	Dtd2	D-aminoacyl-tRNA deacylase 2	DTD2_MOUSE	6	26.2151	25.1619	25.5892	24.4123	25.2977	24.0816	24.1504	24.6297	24.5436	23.9354	24.0865	23.875	23.2483	23.94	25.6079	24.8145	24.0051	25.2423	25.1075	25.6019	24.6449	25.3629	24.7395	NaN	NaN	25.1423	25.2415	NaN	24.0078	24.854	NaN	24.3063	24.558	24.5499	24.7848	24.2544	0.268338	0.175142	0.403239	0.150306	4	5	4	5
Q9D2N4	Dtna	Dystrobrevin alpha	DTNA_MOUSE	10	NaN	NaN	23.5434	22.5067	NaN	22.8382	NaN	NaN	NaN	NaN	NaN	NaN	22.3579	NaN	NaN	NaN	22.7473	NaN	NaN	NaN	NaN	NaN	NaN	NaN	NaN	NaN	NaN	NaN	NaN	NaN	NaN	NaN	NaN	NaN	NaN	NaN	NaN	NaN	NaN	NaN	2	1	1	1
Q9D7X3	Dusp3	Dual specificity protein phosphatase 3	DUS3_MOUSE	7	27.3119	26.9017	27.4157	27.2151	26.5376	27.8306	26.9993	27.1681	27.9635	27.5439	27.6502	26.6525	27.2531	26.9229	27.1441	27.3287	27.1168	27.2224	27.0666	27.1251	26.9886	27.4403	26.8175	27.6618	27.2618	27.5419	27.4787	27.3835	27.1876	27.0902	26.9959	27.1157	27.003	27.1348	26.9445	26.8727	0.144317	0.20965	0.11735	0.0771243	4	5	4	5
Q9JHU4	Dync1h1	Cytoplasmic dynein 1 heavy chain 1	DYHC1_MOUSE	195	30.4057	30.0355	30.336	30.0405	29.844	30.1174	29.9259	29.2864	29.824	29.5471	30.338	30.089	30.5517	29.6714	31.393	30.8639	30.8386	30.5416	30.2294	30.2506	30.051	30.2615	30.2596	30.4493	30.0084	30.0969	29.9791	30.0616	30.0823	30.4014	30.2857	30.135	30.7211	30.2987	30.1358	30.0479	0.0663437	0.140385	0.114673	0.203755	4	5	4	5
O88487	Dync1i2	Cytoplasmic dynein 1 intermediate chain 2	DC1I2_MOUSE	15	27.4365	27.2555	27.6326	27.8595	27.3438	28.3723	26.7816	26.9286	27.5166	27.904	27.881	27.5232	27.4404	26.9167	28.2939	28.0992	27.5457	27.6339	27.4769	27.1999	27.5225	27.7764	27.7712	28.0885	27.0876	27.2718	27.5305	27.7439	27.6376	27.7473	27.4675	27.1629	27.8042	27.4903	27.459	27.5731	0.162588	0.280065	0.0884063	0.158057	4	5	4	5
Q8R1Q8	Dync1li1	Cytoplasmic dynein 1 light intermediate chain 1	DC1L1_MOUSE	15	26.0792	25.7635	25.4492	23.4154	24.9055	26.8249	25.2025	24.4857	25.3684	25.2047	24.5296	25.8982	25.6028	24.6379	28.1246	26.6248	25.4423	25.4644	25.6646	25.723	25.3266	NaN	25.8372	25.6921	25.5905	NaN	25.6768	NaN	25.5665	25.9172	25.9439	25.5702	26.2521	26.0723	25.2924	25.7372	0.142069	0.0719619	0.13949	0.263821	4	5	4	5
Q6PDL0	Dync1li2	Cytoplasmic dynein 1 light intermediate chain 2	DC1L2_MOUSE	6	NaN	23.7121	NaN	NaN	23.1685	NaN	NaN	NaN	24.6677	NaN	25.275	NaN	23.9674	22.842	22.7316	23.0695	24.3658	24.6249	NaN	NaN	NaN	NaN	NaN	NaN	NaN	NaN	NaN	NaN	25.3464	NaN	NaN	NaN	NaN	NaN	24.8604	25.2469	NaN	NaN	NaN	0.188335	1	2	2	5
P63168	Dynll1	Dynein light chain 1, cytoplasmic	DYL1_MOUSE	4	26.8104	25.9335	27.2989	27.0469	25.4409	27.2129	27.1763	26.9226	27.1531	27.843	26.217	26.418	26.4614	25.6963	26.998	27.7747	26.4233	25.7632	26.4239	25.7668	26.4742	26.9116	NaN	27.1811	26.7204	27.4679	26.6471	27.4672	NaN	26.8785	26.6331	26.3402	27.0011	27.311	26.1597	25.7075	0.308358	0.273758	0.309242	0.445762	4	5	4	5
Q9D0M5	Dynll2	Dynein light chain 2, cytoplasmic	DYL2_MOUSE	6	27.6046	27.0339	27.8637	27.8654	25.3552	27.6546	27.9465	27.6555	27.681	28.1154	26.741	25.8207	26.24	24.638	27.4876	28.1116	27.6341	27.5619	26.8797	26.7396	27.3605	27.453	26.1444	27.5558	27.5705	28.1293	27.4755	28.0224	27.2302	26.6422	26.6218	27.1025	27.2047	27.8338	27.3684	27.2332	0.239429	0.409797	0.498401	0.21883	4	5	4	5
P62627	Dynlrb1	Dynein light chain roadblock-type 1	DLRB1_MOUSE	2	NaN	NaN	NaN	NaN	NaN	NaN	NaN	NaN	NaN	NaN	NaN	NaN	NaN	23.6745	NaN	NaN	NaN	NaN	NaN	NaN	NaN	NaN	NaN	NaN	NaN	NaN	NaN	NaN	NaN	NaN	NaN	NaN	NaN	NaN	NaN	NaN	NaN	NaN	NaN	NaN	0	0	0	1
Q9ESD7	Dysf	Dysferlin	DYSF_MOUSE	36	24.0607	25.4507	26.1459	24.7691	25.2456	26.8197	24.5083	23.8975	24.437	25.1468	25.7204	25.7743	25.7395	25.6735	24.8733	25.2418	25.9944	26.2976	25.197	25.6924	25.5486	25.6042	25.3502	26.239	24.9062	25.2484	24.9887	25.2381	25.2865	26.0238	25.4524	25.8433	25.1409	25.2297	25.4682	25.4605	0.141605	0.4304	0.273863	0.197322	4	5	4	5
P97426	Ear1	Eosinophil cationic protein 1	ECP1_MOUSE	2	NaN	NaN	NaN	NaN	NaN	NaN	NaN	NaN	NaN	NaN	NaN	NaN	NaN	NaN	NaN	24.6542	NaN	NaN	NaN	NaN	NaN	NaN	NaN	NaN	NaN	NaN	NaN	NaN	NaN	NaN	NaN	NaN	NaN	24.4482	NaN	NaN	NaN	NaN	NaN	NaN	0	0	0	1
P97425	Ear2	Eosinophil cationic protein 2	ECP2_MOUSE	3	NaN	NaN	NaN	NaN	NaN	NaN	NaN	NaN	NaN	NaN	NaN	NaN	NaN	NaN	28.0294	26.8783	NaN	NaN	NaN	NaN	NaN	NaN	NaN	NaN	NaN	NaN	NaN	NaN	NaN	NaN	NaN	NaN	27.4685	27.145	NaN	NaN	NaN	NaN	NaN	0.157878	0	0	0	2
Q923L7	Ear6	NA	Q923L7_MOUSE	3	NaN	NaN	NaN	NaN	NaN	NaN	NaN	NaN	NaN	NaN	NaN	NaN	NaN	NaN	25.5852	26.0624	NaN	NaN	NaN	NaN	NaN	NaN	NaN	NaN	NaN	NaN	NaN	NaN	NaN	NaN	NaN	NaN	25.4625	25.7993	NaN	NaN	NaN	NaN	NaN	0.164347	0	0	0	2
Q9CXJ1	Ears2	Probable glutamate--tRNA ligase, mitochondrial	SYEM_MOUSE	6	NaN	NaN	23.5362	NaN	22.3843	NaN	NaN	NaN	NaN	NaN	NaN	NaN	NaN	NaN	NaN	NaN	NaN	NaN	NaN	NaN	NaN	NaN	NaN	NaN	NaN	NaN	NaN	NaN	NaN	NaN	NaN	NaN	NaN	NaN	NaN	NaN	NaN	NaN	NaN	NaN	1	1	0	0
P70245	Ebp	3-beta-hydroxysteroid-Delta(8),Delta(7)-isomerase	EBP_MOUSE	3	24.6048	24.2678	24.7164	NaN	25.0853	25.1922	NaN	24.2274	24.3352	24.7878	25.5849	23.2818	23.9882	NaN	25.665	25.5007	24.2963	25.4365	NaN	NaN	NaN	NaN	25.1125	25.0815	NaN	NaN	NaN	NaN	25.1658	NaN	NaN	NaN	NaN	NaN	NaN	25.1997	NaN	0.0151901	NaN	NaN	3	4	4	4
O35459	Ech1	Delta(3,5)-Delta(2,4)-dienoyl-CoA isomerase, mitochondrial	ECH1_MOUSE	19	32.2397	32.0357	32.0788	31.563	31.8528	31.5652	32.1873	31.5922	31.9818	31.2295	32.6114	30.9081	31.7538	30.8903	31.2713	31.7126	31.8325	32.6066	31.7991	31.7867	31.6972	31.6198	31.8733	31.3335	32.1028	31.7613	31.9258	30.9887	32.1758	31.0287	31.7798	31.2355	31.0783	31.5449	31.5573	32.1005	0.0575805	0.185337	0.406596	0.288604	4	5	4	5
Q9D9V3	Echdc1	Ethylmalonyl-CoA decarboxylase	ECHD1_MOUSE	22	30.6588	31.0013	30.8791	30.1248	29.5526	29.4868	30.0592	29.8941	30.7987	29.8974	31.0633	29.8499	29.8706	28.4223	29.4474	29.9814	30.5513	30.6196	30.3485	30.6855	30.2577	30.196	29.9727	30.1533	30.41	30.3622	30.4919	30.0029	30.6541	30.2077	30.0695	28.8946	29.5321	29.7678	30.1546	30.4478	0.159658	0.141307	0.217935	0.384991	4	5	4	5
Q3TLP5	Echdc2	Enoyl-CoA hydratase domain-containing protein 2, mitochondrial	ECHD2_MOUSE	6	27.7038	27.179	25.4873	26.3391	26.6468	26.7866	27.2728	25.4725	26.8174	26.8681	26.7672	25.7468	26.1663	25.0057	25.0639	25.713	26.579	26.3437	26.3096	26.3973	26.1707	26.2674	26.3108	26.3273	26.5795	26.219	26.3776	26.5153	26.302	25.9316	25.6213	25.6648	25.2921	25.8683	26.1794	26.0277	0.0650952	0.0960281	0.266949	0.22555	4	5	4	5
Q9D7J9	Echdc3	Enoyl-CoA hydratase domain-containing protein 3, mitochondrial	ECHD3_MOUSE	10	28.2905	27.4577	27.7918	26.9599	27.2758	26.6661	27.4582	26.7257	27.9988	26.5658	28.3002	26.5689	27.5923	25.4452	26.7886	27.3415	28.0991	27.9077	27.7342	27.6961	27.5673	27.1749	27.271	27.1984	27.6466	27.5409	27.7811	26.896	27.6503	27.2679	27.2933	26.055	26.6197	26.9287	27.2912	27.2285	0.164561	0.169505	0.212476	0.314408	4	5	4	5
Q8BH95	Echs1	Enoyl-CoA hydratase, mitochondrial	ECHM_MOUSE	22	32.9684	33.0389	33.5062	32.3861	32.5273	32.0267	33.2336	32.7013	33.4581	32.3859	33.5641	31.9007	32.5136	31.6564	32.2973	32.7905	33.0483	33.4209	32.6243	32.8526	32.8787	32.5229	32.7291	32.2209	32.9643	32.7081	33.009	32.1713	33.1159	32.4683	32.5537	32.0624	32.1392	32.4897	32.8096	33.1795	0.11925	0.19947	0.289773	0.334307	4	5	4	5
P42125	Eci1	Enoyl-CoA delta isomerase 1, mitochondrial	ECI1_MOUSE	21	33.3698	33.1576	33.2336	32.4621	32.5267	32.1642	33.0426	32.6171	33.4209	32.3042	33.5978	32.038	32.4797	31.892	32.325	32.7602	33.2077	33.0881	32.8309	32.762	32.6223	32.5904	32.7642	32.2731	32.9557	32.8534	33.1332	32.2972	32.9708	32.5437	32.4157	32.3515	32.1697	32.4259	32.84	33.1205	0.0793412	0.20572	0.216506	0.280015	4	5	4	5
Q9WUR2	Eci2	Enoyl-CoA delta isomerase 2	ECI2_MOUSE	14	28.9669	28.6569	29.2848	28.0695	28.2519	27.7094	29.0769	27.9731	29.3906	28.2249	29.4437	27.4654	27.9087	27.3395	28.23	28.6919	29.3625	28.9831	28.8328	28.3511	28.5207	28.2231	28.5053	28.2181	28.6393	28.5079	29.087	28.1473	28.9334	27.946	28.0569	27.9235	27.9712	28.5114	28.8244	28.9542	0.189363	0.232774	0.350829	0.317895	4	5	4	5
Q61508	Ecm1	Extracellular matrix protein 1	ECM1_MOUSE	11	NaN	NaN	23.5347	NaN	24.537	24.7485	NaN	25.2645	26.1219	27.588	24.0011	26.9017	25.7953	27.2947	24.9764	25.5184	27.0861	25.1951	NaN	NaN	NaN	NaN	NaN	25.859	NaN	NaN	25.9415	26.9432	24.9253	26.8094	26.4561	27.4256	25.8169	25.2238	26.4153	25.2845	NaN	0.0404616	0.468143	0.717186	1	4	4	5
Q6PDI5	Ecpas	Proteasome adapter and scaffold protein ECM29	ECM29_MOUSE	12	NaN	21.8784	22.0533	22.0103	22.4963	21.7644	NaN	21.2764	23.8857	21.2911	21.8592	24.173	24.0637	22.783	25.6371	25.1459	23.798	24.3703	NaN	NaN	NaN	NaN	23.6594	NaN	NaN	NaN	23.7458	NaN	NaN	24.6075	23.9426	24.1651	25.0503	24.6858	24.1178	24.2902	NaN	0.0423498	0.320229	0.294157	3	4	4	5
Q9QZH6	Ecsit	Evolutionarily conserved signaling intermediate in Toll pathway, mitochondrial	ECSIT_MOUSE	14	26.5968	25.5674	25.3397	24.9106	25.7449	24.8905	25.2444	23.405	25.3953	22.4808	26.3818	24.2414	25.6446	24.0993	24.7923	25.9756	26.3687	26.1756	25.8088	25.7083	25.3743	25.5482	25.6596	25.2867	25.9112	NaN	25.509	NaN	25.618	24.735	25.6347	NaN	24.8774	25.4263	25.308	25.9804	0.129709	0.182618	0.31447	0.322878	4	5	4	5
Q3UJB9	Edc4	Enhancer of mRNA-decapping protein 4	EDC4_MOUSE	8	NaN	NaN	NaN	NaN	23.4142	NaN	NaN	NaN	22.9382	24.8878	23.2089	22.6333	NaN	23.3269	22.7887	24.1	21.9875	21.8256	NaN	NaN	NaN	NaN	NaN	NaN	NaN	NaN	NaN	NaN	NaN	NaN	NaN	NaN	NaN	24.2034	NaN	NaN	NaN	NaN	NaN	NaN	0	2	3	5
Q8BL66	Eea1	Early endosome antigen 1	EEA1_MOUSE	19	NaN	NaN	NaN	NaN	NaN	23.2694	NaN	NaN	NaN	23.5398	NaN	23.9571	24.6317	23.2013	25.0666	22.3746	23.7603	23.7414	NaN	NaN	NaN	NaN	NaN	NaN	NaN	NaN	NaN	NaN	NaN	24.4798	24.1723	25.3992	25.2519	NaN	24.5935	NaN	NaN	NaN	0.150107	0.271934	0	1	3	5
P10126	Eef1a1	Elongation factor 1-alpha 1	EF1A1_MOUSE	33	33.3568	33.2336	33.3436	32.8976	33.0328	33.2193	33.1049	32.8411	32.8172	33.1148	33.5754	32.8947	33.0918	32.3874	33.2193	33.2193	33.3568	33.3303	33.2336	33.0192	32.7257	32.8791	32.9935	33.1073	32.9088	32.8518	32.9861	32.6525	33.2059	33.1715	33.1271	32.7873	33.2193	32.987	32.8895	33.0152	0.151301	0.0674824	0.164364	0.113906	4	5	4	5
P62631	Eef1a2	Elongation factor 1-alpha 2	EF1A2_MOUSE	10	27.0783	NaN	NaN	26.3758	27.8894	22.431	NaN	NaN	NaN	23.3523	NaN	26.9514	28.6573	28.1591	26.8723	23.3277	28.0975	28.585	27.1982	NaN	NaN	26.9911	28.5828	NaN	NaN	NaN	NaN	NaN	NaN	27.8024	28.7104	28.7491	26.3085	NaN	28.0825	28.971	0.101328	NaN	0.43088	0.585093	2	2	3	5
O70251	Eef1b	Elongation factor 1-beta	EF1B_MOUSE	5	25.2518	24.2282	26.1726	23.7954	25.0035	23.3873	23.6201	NaN	24.7424	23.6252	24.4358	25.88	25.1784	27.0173	25.8783	23.5354	25.3199	24.5195	25.1592	NaN	25.8382	NaN	25.4634	NaN	NaN	NaN	24.8837	NaN	25.0023	26.0045	25.1034	27.0748	25.52	NaN	24.9911	24.7845	0.326795	0.280359	0.411707	0.841048	4	4	4	5
P57776	Eef1d	Elongation factor 1-delta	EF1D_MOUSE	7	27.5854	27.1251	28.0883	27.3035	27.0879	27.5247	26.9528	26.8756	27.1169	26.3244	27.8393	27.1479	26.799	27.7647	27.7907	26.7631	26.9625	27.5997	26.9328	26.7032	27.086	27.1138	26.978	27.6757	26.978	27.234	27.0085	26.507	27.2674	27.3207	26.7483	27.7893	27.5851	26.8323	26.8407	27.2234	0.125528	0.228481	0.266168	0.300534	4	5	4	5
Q9D8N0	Eef1g	Elongation factor 1-gamma	EF1G_MOUSE	18	29.7269	30.1188	29.6346	29.2166	29.7765	29.1891	29.5361	29.0889	29.5153	29.5181	29.9671	29.38	29.6025	28.9392	29.7987	30.1564	29.6206	30.0275	29.4944	29.6459	29.1803	29.5147	29.552	29.435	29.5436	29.5517	29.2131	29.5405	29.4531	29.5935	29.4668	29.2619	29.7142	29.7297	29.3647	29.6203	0.130749	0.0960736	0.0457854	0.143068	4	5	4	5
P58252	Eef2	Elongation factor 2	EF2_MOUSE	53	31.5764	31.236	31.7333	31.0749	30.8259	31.1952	31.0559	31.2976	31.6047	31.3855	31.5672	30.6815	31.0396	29.7604	32.0954	32.215	31.7131	31.7203	31.3156	31.16	31.2985	31.1858	31.2869	31.4142	31.1901	31.4286	31.3	31.1311	31.3426	31.1664	31.2943	30.94	31.8923	31.8082	31.2197	31.3142	0.0543168	0.0680081	0.0700338	0.278915	4	5	4	5
Q8BPB5	Efemp1	EGF-containing fibulin-like extracellular matrix protein 1	FBLN3_MOUSE	19	29.1308	28.0161	29.0367	29.7419	28.2277	30.2463	28.5916	28.0206	28.0065	29.5774	28.626	28.6	28.5489	28.5633	27.7634	27.9432	28.5998	26.9519	28.5642	28.4023	28.494	29.4253	28.6582	29.9932	28.6057	28.9409	28.5651	29.2965	28.3571	28.8655	28.6075	28.8932	27.7521	28.0599	28.4031	27.2046	0.374031	0.509581	0.286794	0.435001	4	5	4	5
Q9WVJ9	Efemp2	EGF-containing fibulin-like extracellular matrix protein 2	FBLN4_MOUSE	14	26.1688	23.9855	27.3055	24.6629	23.7737	26.6403	24.6288	25.9513	24.3611	27.5466	26.9835	25.7598	25.5537	25.5377	23.3203	25.3719	25.8665	NaN	26.4448	NaN	26.6072	NaN	NaN	26.8282	NaN	26.3517	NaN	27.0971	26.4964	26.2535	25.9238	26.5316	NaN	25.4362	25.4869	NaN	0.0795387	0.231457	0.361067	0.464626	4	5	4	4
Q9D4J1	Efhd1	EF-hand domain-containing protein D1	EFHD1_MOUSE	5	NaN	NaN	NaN	NaN	NaN	NaN	NaN	NaN	NaN	NaN	23.2037	NaN	22.4523	NaN	NaN	NaN	NaN	NaN	NaN	NaN	NaN	NaN	NaN	NaN	NaN	NaN	NaN	NaN	NaN	NaN	NaN	NaN	NaN	NaN	NaN	NaN	NaN	NaN	NaN	NaN	0	0	2	0
Q9D8Y0	Efhd2	EF-hand domain-containing protein D2	EFHD2_MOUSE	8	24.7372	23.5983	23.6569	24.0821	24.3025	25.5546	NaN	22.2612	21.9333	NaN	24.9705	25.2983	25.3391	26.4577	25.9233	25.311	25.345	25.8829	25.0796	24.8613	25.0241	NaN	25.1363	25.613	NaN	NaN	NaN	NaN	24.9052	25.5197	25.3378	26.4572	25.8027	24.5636	25.1059	25.6397	0.0772582	0.231544	0.208658	0.487102	4	4	3	5
Q8C0D5	Efl1	Elongation factor-like GTPase 1	EFL1_MOUSE	4	NaN	NaN	NaN	NaN	NaN	NaN	NaN	NaN	NaN	25.4256	NaN	NaN	NaN	NaN	22.3616	NaN	26.7013	NaN	NaN	NaN	NaN	NaN	NaN	NaN	NaN	NaN	NaN	NaN	NaN	NaN	NaN	NaN	NaN	NaN	NaN	NaN	NaN	NaN	NaN	NaN	0	0	1	2
Q8BG67	Efr3a	Protein EFR3 homolog A	EFR3A_MOUSE	5	NaN	NaN	NaN	NaN	NaN	NaN	NaN	NaN	NaN	NaN	NaN	NaN	NaN	NaN	23.5881	24.1248	21.8915	22.7152	NaN	NaN	NaN	NaN	NaN	NaN	NaN	NaN	NaN	NaN	NaN	NaN	NaN	NaN	NaN	24.2441	NaN	NaN	NaN	NaN	NaN	NaN	0	0	0	4
O08810	Eftud2	116 kDa U5 small nuclear ribonucleoprotein component	U5S1_MOUSE	26	25.519	24.9351	25.2557	24.7521	25.8094	25.5536	NaN	24.2482	25.8795	23.0201	26.2938	26.0379	25.3841	25.2158	28.0079	27.0933	25.2213	26.669	25.4617	25.2328	25.4451	25.2836	25.9036	25.9716	NaN	NaN	25.6225	NaN	25.8573	26.1796	25.7743	25.7661	27.5875	26.4643	25.2092	25.6164	0.0792446	0.123929	0.153129	0.752373	4	4	4	5
Q01279	Egfr	Epidermal growth factor receptor	EGFR_MOUSE	9	26.0816	23.3309	24.2186	23.1376	23.2281	NaN	NaN	22.5365	24.1216	24.3233	25.2019	25.3251	23.7005	26.1293	25.8712	25.2205	25.241	24.2411	25.6521	NaN	24.5532	NaN	NaN	NaN	NaN	NaN	24.806	25.1806	25.0799	25.466	24.4294	26.2554	25.5482	24.7446	24.7594	23.9301	0.514005	NaN	0.276398	0.625099	4	3	4	5
Q99MS7	Ehbp1l1	EH domain-binding protein 1-like protein 1	EH1L1_MOUSE	7	NaN	22.8037	NaN	NaN	NaN	NaN	NaN	NaN	NaN	NaN	NaN	22.4545	22.1451	NaN	NaN	23.4237	22.3261	NaN	NaN	NaN	NaN	NaN	NaN	NaN	NaN	NaN	NaN	NaN	NaN	NaN	NaN	NaN	NaN	NaN	NaN	NaN	NaN	NaN	NaN	NaN	1	0	2	2
Q9WVK4	Ehd1	EH domain-containing protein 1	EHD1_MOUSE	44	30.3158	29.7083	30.1749	29.3141	29.5717	29.5065	29.853	28.7237	29.9259	29.2307	30.5383	29.017	29.7346	28.7741	30.0186	30.5844	30.1604	30.2637	29.8842	29.6596	29.4763	29.6097	29.6798	30.0174	29.6678	29.4955	29.5621	29.3256	29.9399	29.4639	29.6445	29.4282	29.7926	30.0479	29.6705	29.8853	0.120237	0.147872	0.189343	0.157841	4	5	4	5
Q8BH64	Ehd2	EH domain-containing protein 2	EHD2_MOUSE	51	33.1558	33.037	33.2193	32.54	32.304	33.0588	32.9347	32.9022	33.2105	32.7672	33.3828	32.2019	32.472	31.8119	32.3068	32.8617	33.0637	32.8974	32.7833	32.8558	32.703	32.6693	32.4866	33.0625	32.6124	32.8495	32.9	32.529	33.0134	32.4501	32.6774	32.0067	32.074	32.6268	32.764	32.6812	0.058343	0.157793	0.181257	0.236427	4	5	4	5
Q9QXY6	Ehd3	EH domain-containing protein 3	EHD3_MOUSE	4	NaN	NaN	NaN	NaN	NaN	23.182	NaN	NaN	NaN	NaN	NaN	23.0959	NaN	NaN	NaN	NaN	NaN	NaN	NaN	NaN	NaN	NaN	NaN	NaN	NaN	NaN	NaN	NaN	NaN	NaN	NaN	NaN	NaN	NaN	NaN	NaN	NaN	NaN	NaN	NaN	0	1	1	0
Q9EQP2	Ehd4	EH domain-containing protein 4	EHD4_MOUSE	28	28.7385	27.3911	27.8758	28.8393	29.1545	28.2127	26.5388	26.8887	27.0546	27.4943	27.447	28.3526	29.1146	29.074	28.8187	28.3382	29.0924	30.3905	28.4925	27.6539	27.6562	28.8407	29.0732	28.6936	27.1392	27.8875	27.4809	28.4583	27.5154	28.6498	28.995	29.1379	28.5344	28.2612	28.7021	29.7459	0.41411	0.559245	0.376801	0.437162	4	5	4	5
Q9DBM2	Ehhadh	Peroxisomal bifunctional enzyme	ECHP_MOUSE	35	27.9952	27.8277	28.119	27.7461	27.7136	28.8828	27.4968	27.5471	26.5875	26.7735	28.6356	27.1304	27.4739	25.9676	27.124	27.5026	28.561	28.8757	27.6859	27.7062	27.5493	28.037	27.8203	28.9668	27.4748	27.6407	27.0724	26.949	28.1782	27.8931	27.6617	27.0829	27.3886	27.0952	27.9995	28.111	0.149939	0.586095	0.326946	0.345244	4	5	4	5
Q8BMJ3	Eif1ax	Eukaryotic translation initiation factor 1A, X-chromosomal	IF1AX_MOUSE	3	NaN	NaN	22.9275	NaN	NaN	NaN	NaN	NaN	23.1392	NaN	23.4931	NaN	NaN	NaN	NaN	24.7477	NaN	NaN	NaN	NaN	NaN	NaN	NaN	NaN	NaN	NaN	NaN	NaN	NaN	NaN	NaN	NaN	NaN	25.0536	NaN	NaN	NaN	NaN	NaN	NaN	1	1	1	1
Q8BJW6	Eif2a	Eukaryotic translation initiation factor 2A	EIF2A_MOUSE	14	25.3549	24.3816	24.699	NaN	23.2487	24.5789	23.9837	24.3966	25.4663	24.7621	26.2545	25.0121	24.5144	24.2765	25.4617	26.5995	26.136	25.9118	25.2577	25.1528	24.8942	NaN	NaN	NaN	NaN	25.5834	25.7558	25.1321	25.5651	25.1889	25.2801	24.7357	25.6594	26.0682	25.4319	25.7902	0.126225	0.0843886	0.139423	0.309404	3	5	4	5
Q99LC8	Eif2b1	Translation initiation factor eIF-2B subunit alpha	EI2BA_MOUSE	3	24.5232	NaN	NaN	NaN	NaN	23.5833	NaN	NaN	NaN	NaN	NaN	23.3181	22.6922	NaN	23.9849	23.889	23.6865	22.069	NaN	NaN	NaN	NaN	NaN	NaN	NaN	NaN	NaN	NaN	NaN	NaN	NaN	NaN	NaN	NaN	NaN	NaN	NaN	NaN	NaN	NaN	1	1	2	4
Q99LD9	Eif2b2	Translation initiation factor eIF-2B subunit beta	EI2BB_MOUSE	4	NaN	NaN	NaN	NaN	NaN	NaN	NaN	NaN	NaN	NaN	23.3736	NaN	22.243	NaN	NaN	22.0933	23.0217	24.1078	NaN	NaN	NaN	NaN	NaN	NaN	NaN	NaN	NaN	NaN	NaN	NaN	NaN	NaN	NaN	NaN	NaN	NaN	NaN	NaN	NaN	NaN	0	0	2	3
B1AUN3	Eif2b3	NA	B1AUN3_MOUSE	8	23.7772	NaN	22.7322	NaN	NaN	24.0452	23.4048	21.8487	23.3651	NaN	24.5967	22.7143	22.5675	21.7146	22.6135	22.3589	23.4321	23.8393	NaN	NaN	NaN	NaN	NaN	NaN	NaN	NaN	23.3339	NaN	NaN	23.0801	NaN	NaN	23.0369	NaN	23.2714	23.4364	NaN	NaN	NaN	0.137173	2	4	3	5
Q61749	Eif2b4	Translation initiation factor eIF-2B subunit delta	EI2BD_MOUSE	3	23.8605	24.1831	23.0549	23.1352	NaN	20.8111	NaN	NaN	22.8727	NaN	23.4167	NaN	22.5422	NaN	22.6147	24.6809	23.8228	23.3669	23.7082	23.368	23.0157	NaN	NaN	NaN	NaN	NaN	NaN	NaN	23.3452	NaN	22.8774	NaN	NaN	23.7081	23.0728	23.4478	0.237807	NaN	0.227294	0.215732	4	2	2	4
Q8CHW4	Eif2b5	Translation initiation factor eIF-2B subunit epsilon	EI2BE_MOUSE	4	NaN	NaN	22.8317	NaN	NaN	NaN	NaN	NaN	23.1657	NaN	NaN	NaN	NaN	NaN	22.0926	24.3568	22.4242	22.5354	NaN	NaN	NaN	NaN	NaN	NaN	NaN	NaN	NaN	NaN	NaN	NaN	NaN	NaN	NaN	24.1704	NaN	NaN	NaN	NaN	NaN	NaN	1	1	0	4
Q6ZWX6	Eif2s1	Eukaryotic translation initiation factor 2 subunit 1	IF2A_MOUSE	20	27.5286	27.5158	26.6453	27.2401	26.6826	27.0133	26.2056	26.2823	26.9661	27.6005	27.5655	26.2225	27.6285	24.953	28.4645	28.253	27.8712	27.1063	27.3567	27.524	27.0367	27.4534	27.3204	27.4712	27.0153	27.2905	27.1192	27.3145	27.2678	27.3498	27.1065	26.7162	27.7627	27.6906	27.2798	27.2141	0.141026	0.123111	0.0724754	0.274932	4	5	4	5
Q99L45	Eif2s2	Eukaryotic translation initiation factor 2 subunit 2	IF2B_MOUSE	10	25.9515	25.6419	24.3537	NaN	NaN	24.6447	24.121	24.6421	24.997	23.1809	26.1952	24.816	25.251	23.9223	25.7625	26.58	25.9386	26.0665	25.6131	25.7651	24.4078	NaN	NaN	NaN	NaN	25.1546	25.3233	NaN	25.5574	25.2975	25.9001	24.8828	25.7812	25.6776	25.2108	25.4557	0.428305	0.0825892	0.211266	0.239011	3	4	4	5
Q9Z0N1	Eif2s3x	Eukaryotic translation initiation factor 2 subunit 3, X-linked	IF2G_MOUSE	16	27.3416	27.2805	27.7553	27.4028	27.3214	27.8564	27.93	27.3335	28.0411	27.5225	28.232	27.238	27.5707	26.8557	29.0589	28.793	28.3564	28.1708	27.4568	27.6457	27.4402	27.8167	27.644	27.8048	28.0702	27.9679	27.8988	28.008	27.7416	27.7818	27.5563	27.259	28.553	28.3839	27.8787	27.884	0.1256	0.110667	0.12981	0.3309	4	5	4	5
Q9Z0N2	Eif2s3y	Eukaryotic translation initiation factor 2 subunit 3, Y-linked	IF2H_MOUSE	2	24.5245	23.8575	23.9991	23.6743	23.3147	NaN	23.4939	NaN	NaN	NaN	24.0888	NaN	23.521	NaN	25.0119	NaN	24.3018	25.0275	NaN	NaN	NaN	NaN	NaN	NaN	NaN	NaN	NaN	NaN	NaN	NaN	NaN	NaN	NaN	NaN	NaN	NaN	NaN	NaN	NaN	NaN	4	2	2	3
P23116	Eif3a	Eukaryotic translation initiation factor 3 subunit A	EIF3A_MOUSE	35	27.8709	27.4322	28.1812	27.1164	27.01	27.1296	27.5746	26.2692	28.1767	27.5113	28.1898	26.8852	27.6398	26.6716	29.1079	28.8638	27.5958	28.2483	27.68	27.4478	27.5886	27.7165	27.6531	27.5773	27.5457	27.1654	27.7372	27.5035	27.6734	27.6191	27.5591	27.3597	28.494	28.0944	27.5743	27.7793	0.0812343	0.141421	0.0509601	0.321957	4	5	4	5
Q8JZQ9	Eif3b	Eukaryotic translation initiation factor 3 subunit B	EIF3B_MOUSE	23	26.685	26.9763	27.3067	25.616	25.3357	26.0247	26.5712	26.1977	26.4689	27.3623	27.5827	26.997	26.8616	26.6146	28.6563	28.1848	27.4596	27.7342	26.7985	26.9486	26.9232	27.116	26.6326	27.1285	27.2515	27.189	26.969	27.158	26.869	27.0546	26.5958	26.6019	27.9862	27.7029	27.0989	26.87	0.0915066	0.159598	0.164655	0.40543	4	5	4	5
Q8R1B4	Eif3c	Eukaryotic translation initiation factor 3 subunit C	EIF3C_MOUSE	20	26.7946	25.5556	26.364	26.2816	25.1583	26.4069	25.9886	24.6838	26.4466	25.2811	27.5545	26.2474	26.3708	25.1172	27.7562	27.9654	27.1136	25.5951	26.4762	26.1446	26.1266	26.6036	26.4044	26.6777	26.496	25.9861	26.3051	26.0472	26.8387	26.5099	26.4442	26.0023	27.3259	26.9982	26.2826	26.0034	0.166467	0.171211	0.22088	0.43752	4	5	4	5
O70194	Eif3d	Eukaryotic translation initiation factor 3 subunit D	EIF3D_MOUSE	14	25.84	24.1157	26.0509	23.7748	23.6401	25.4407	24.1363	NaN	24.6343	25.1918	26.1711	25.0504	25.2308	22.4169	27.8609	27.3989	27.037	26.9399	26.4194	NaN	26.3135	NaN	NaN	26.1554	NaN	NaN	NaN	25.788	26.2861	25.8701	25.6242	NaN	26.7424	26.9366	26.1188	26.3427	0.0518725	NaN	0.20629	0.253649	4	4	4	5
P60229	Eif3e	Eukaryotic translation initiation factor 3 subunit E	EIF3E_MOUSE	14	25.5694	25.1494	25.5093	25.3939	25.4054	25.0502	24.388	24.6638	25.3559	NaN	27.0472	25.5723	25.8131	24.7557	27.4245	26.7841	26.8751	26.3822	26.5095	25.7566	25.4818	26.0008	26.298	25.8395	NaN	25.4378	25.3788	NaN	26.2831	25.8019	25.7685	25.6007	26.9048	25.9713	26.1268	26.1976	0.31579	0.310323	0.209441	0.358967	4	5	3	5
Q9DCH4	Eif3f	Eukaryotic translation initiation factor 3 subunit F	EIF3F_MOUSE	7	24.4386	23.0148	NaN	24.7108	25.1583	22.542	NaN	23.9495	22.4222	23.5921	22.6503	23.7897	25.301	21.7766	24.8527	23.6919	NaN	25.3071	24.5629	NaN	NaN	24.9921	24.6905	NaN	NaN	24.6486	NaN	24.3509	NaN	24.1189	24.4794	NaN	24.7413	23.9195	NaN	24.7466	0.208819	0.0205342	0.124208	0.293983	3	4	4	4
Q9Z1D1	Eif3g	Eukaryotic translation initiation factor 3 subunit G	EIF3G_MOUSE	8	24.9423	25.3734	26.4564	24.3602	23.8328	22.9795	25.6767	24.9718	25.6923	26.0836	26.0628	23.3716	23.6113	23.2098	24.7909	26.1394	24.0733	25.6271	24.8451	25.4858	25.6225	NaN	NaN	NaN	25.2026	24.744	25.8165	25.4022	25.3207	NaN	24.813	NaN	NaN	25.7088	24.8755	24.9801	0.263692	0.375866	0.206719	0.33546	4	5	4	5
Q91WK2	Eif3h	Eukaryotic translation initiation factor 3 subunit H	EIF3H_MOUSE	11	26.011	26.6775	27.0477	26.1554	24.673	24.665	25.993	25.4594	26.4995	25.2715	26.0927	26.4805	26.3046	25.8048	26.8881	27.0084	25.394	26.0376	26.2409	26.2079	26.2321	26.1406	25.875	NaN	26.5405	26.3155	26.0741	25.8388	26.363	25.745	26.0819	25.3821	26.355	26.379	25.5294	25.9209	0.0310849	0.200445	0.197222	0.309455	4	5	4	5
Q9QZD9	Eif3i	Eukaryotic translation initiation factor 3 subunit I	EIF3I_MOUSE	14	26.4007	25.575	27.0355	25.5687	24.0667	25.6719	24.7096	26.361	27.655	25.78	27.0792	25.643	26.867	24.4526	27.8159	27.2577	27.35	26.8912	26.4788	26.4392	26.4322	26.001	NaN	26.5391	26.1166	26.8961	27.1948	26.3844	26.9627	26.5633	26.8254	NaN	27.6865	26.838	26.6431	26.9665	0.144181	0.310808	0.177706	0.348772	4	5	4	5
Q3UGC7	Eif3j1	Eukaryotic translation initiation factor 3 subunit J-A	EI3JA_MOUSE	2	NaN	NaN	NaN	NaN	NaN	NaN	NaN	NaN	22.2888	NaN	NaN	NaN	NaN	22.6357	22.6798	23.1407	NaN	NaN	NaN	NaN	NaN	NaN	NaN	NaN	NaN	NaN	NaN	NaN	NaN	NaN	NaN	NaN	NaN	NaN	NaN	NaN	NaN	NaN	NaN	NaN	0	1	0	3
Q9DBZ5	Eif3k	Eukaryotic translation initiation factor 3 subunit K	EIF3K_MOUSE	7	25.9193	NaN	23.6403	NaN	23.9281	24.8215	NaN	23.8906	NaN	24.8472	25.4647	22.8981	23.0883	NaN	26.2078	24.411	22.6851	26.2982	25.7466	NaN	NaN	NaN	NaN	25.5709	NaN	NaN	NaN	NaN	25.4512	NaN	NaN	NaN	25.9298	NaN	NaN	25.7683	NaN	NaN	NaN	0.0790431	2	3	4	4
Q8QZY1	Eif3l	Eukaryotic translation initiation factor 3 subunit L	EIF3L_MOUSE	18	26.5985	26.5025	25.7642	25.652	24.9224	24.7022	24.1977	24.6074	25.7259	24.7925	26.9421	25.362	25.0412	24.6822	27.3375	26.812	26.5694	26.6476	26.2696	26.394	25.4052	25.9927	25.6319	25.3466	NaN	25.2781	25.7273	25.2436	26.4034	26.2207	25.8223	25.1549	27.0822	26.1562	25.9359	26.3258	0.274929	0.15039	0.324883	0.47972	4	5	4	5
Q99JX4	Eif3m	Eukaryotic translation initiation factor 3 subunit M	EIF3M_MOUSE	8	25.9519	24.2484	25.3704	NaN	21.7496	23.9895	23.5859	23.4009	23.3485	24.1069	26.3149	23.0778	23.8892	22.4162	24.8422	25.1207	24.8499	24.5397	25.5413	24.515	24.3799	NaN	NaN	24.5877	NaN	NaN	NaN	24.1751	25.1193	NaN	24.3064	NaN	25.3896	24.55	24.471	24.7415	0.475751	NaN	0.37935	0.318809	3	5	4	5
P60843	Eif4a1	Eukaryotic initiation factor 4A-I	IF4A1_MOUSE	28	30.5965	30.3515	30.6316	30.0117	29.8332	30.1239	30.1298	29.9556	30.4137	30.2507	30.9005	29.6757	30.1182	29.2237	30.9508	30.9297	30.1547	30.5438	30.1599	30.2148	30.1156	30.2617	30.1724	30.3255	30.1634	30.146	30.1194	30.0345	30.2778	29.9794	30.0985	29.663	30.7809	30.5035	30.0173	30.1601	0.0441833	0.0578639	0.0922358	0.298809	4	5	4	5
P10630	Eif4a2	Eukaryotic initiation factor 4A-II	IF4A2_MOUSE	11	27.6543	27.549	27.8207	27.4397	26.9909	27.41	27.4716	26.8682	27.7025	26.7579	27.6911	26.4534	27.3344	26.2534	27.6175	27.5162	27.4865	27.6929	27.032	27.2908	27.0729	27.5891	27.1932	27.4661	27.3362	27.58	27.2747	27.0979	27.4375	27.052	27.2903	26.8158	27.225	27.3035	27.257	27.459	0.184154	0.108022	0.125206	0.154387	4	5	4	5
Q91VC3	Eif4a3	Eukaryotic initiation factor 4A-III	IF4A3_MOUSE	13	26.8021	26.5024	24.3658	26.3143	29.7472	27.3418	26.1196	27.5739	27.8723	28.4328	30.3024	29.2933	25.8574	26.8872	29.1502	27.4383	29.5705	30.0951	27.6103	27.4426	NaN	27.7899	28.407	28.3135	27.8514	28.4194	28.4232	28.3552	28.1065	27.9505	27.722	27.6521	29.381	28.785	27.7815	28.0787	0.120397	0.152485	0.184937	0.544414	4	5	4	5
Q8BGD9	Eif4b	Eukaryotic translation initiation factor 4B	IF4B_MOUSE	10	NaN	26.6608	25.9605	23.9251	26.8822	NaN	25.2472	25.6487	26.7948	25.4377	27.144	27.4529	24.9007	25.1028	26.0582	27.3604	27.0441	25.1855	NaN	26.2983	25.8482	NaN	26.7108	NaN	26.1353	26.5163	26.4348	26.3263	26.2982	27.384	25.7241	26.2162	26.9604	26.8257	26.3669	26.012	0.218839	0.161346	0.526102	0.281357	3	4	4	5
P63073	Eif4e	Eukaryotic translation initiation factor 4E	IF4E_MOUSE	6	26.409	25.5011	26.8711	23.5963	22.7755	23.1878	26.0301	26.1994	26.6337	25.4372	26.7283	23.5605	25.0167	23.4471	26.169	26.679	25.8388	26.627	25.8846	25.187	25.7983	NaN	NaN	NaN	25.6633	25.7868	26.2324	25.7542	26.3463	24.6334	25.6092	24.5531	25.8624	26.0595	25.876	26.1181	0.242302	0.216041	0.444078	0.333776	4	5	4	5
Q9DBB5	Eif4e3	Eukaryotic translation initiation factor 4E type 3	IF4E3_MOUSE	4	NaN	21.8388	22.2908	NaN	NaN	NaN	25.0268	NaN	22.9381	NaN	NaN	NaN	NaN	NaN	NaN	NaN	23.674	23.9125	NaN	NaN	NaN	NaN	NaN	NaN	24.7609	NaN	NaN	NaN	NaN	NaN	NaN	NaN	NaN	NaN	NaN	NaN	NaN	NaN	NaN	NaN	2	2	0	2
Q6NZJ6	Eif4g1	Eukaryotic translation initiation factor 4 gamma 1	IF4G1_MOUSE	31	27.2289	27.7087	27.9889	26.5996	26.7096	25.6037	27.3339	27.6653	27.6673	26.9709	27.895	26.6349	27.607	23.9278	28.0937	28.2649	28.1154	28.2726	27.3432	27.6865	27.6153	27.3034	27.2037	26.8852	27.3481	27.5565	27.4497	27.321	27.4273	27.3239	27.5963	25.216	27.6794	27.7074	27.4905	27.7336	0.132941	0.170582	0.0920193	0.44256	4	5	4	5
Q62448	Eif4g2	Eukaryotic translation initiation factor 4 gamma 2	IF4G2_MOUSE	13	24.1888	25.3439	24.0673	24.0508	23.949	24.3124	NaN	22.3998	23.539	NaN	22.4222	23.3363	23.0718	NaN	26.3079	25.5434	24.1208	24.0648	24.2753	25.0964	24.1406	24.6833	24.4709	24.8315	NaN	NaN	NaN	NaN	NaN	NaN	NaN	NaN	24.7947	25.0085	24.514	25.1191	0.309731	0.175828	NaN	0.177978	4	4	3	4
Q80XI3	Eif4g3	Eukaryotic translation initiation factor 4 gamma 3	IF4G3_MOUSE	2	NaN	NaN	NaN	NaN	NaN	NaN	NaN	NaN	NaN	NaN	NaN	NaN	NaN	NaN	NaN	NaN	22.7616	NaN	NaN	NaN	NaN	NaN	NaN	NaN	NaN	NaN	NaN	NaN	NaN	NaN	NaN	NaN	NaN	NaN	NaN	NaN	NaN	NaN	NaN	NaN	0	0	0	1
Q9WUK2	Eif4h	Eukaryotic translation initiation factor 4H	IF4H_MOUSE	7	25.2218	25.5572	26.8703	24.7886	25.9405	24.9786	27.0155	25.0016	27.4297	25.7849	27.2338	26.2734	26.3217	25.8358	26.3061	26.2624	26.2511	27.1683	26.1127	25.8195	26.1809	NaN	26.3739	NaN	26.7864	26.4976	26.6238	26.281	26.6258	26.3114	26.6665	25.9867	25.6519	25.8726	25.8652	26.4903	0.128349	0.123169	0.140195	0.23678	4	5	4	5
P59325	Eif5	Eukaryotic translation initiation factor 5	IF5_MOUSE	9	25.8371	25.4469	25.2339	24.8541	23.2233	25.2507	25.1262	24.6128	25.6695	25.6805	25.8814	24.6524	25.0583	24.2295	27.6203	27.1116	26.8787	27.3731	26.2001	26.0466	25.6807	25.5968	NaN	25.3742	25.7963	25.7139	26.0898	26.0377	26.023	25.8968	25.9023	25.6775	26.7847	26.7274	25.9546	26.2095	0.200195	0.201354	0.0525154	0.326582	4	5	4	5
P63242	Eif5a	Eukaryotic translation initiation factor 5A-1	IF5A1_MOUSE	13	27.9137	26.9741	27.247	26.546	27.6221	26.5261	27.08	27.2101	26.7738	26.8109	27.9412	28.1053	27.5042	28.2759	27.898	27.0654	27.1936	27.4852	27.5389	27.3166	27.3917	26.8957	27.6253	27.2222	26.9899	27.2399	27.2714	26.6119	27.443	27.8115	27.553	28.201	27.5384	26.9581	27.0439	27.5082	0.178825	0.164236	0.311625	0.36956	4	5	4	5
Q05D44	Eif5b	Eukaryotic translation initiation factor 5B	IF2P_MOUSE	12	26.0893	24.2425	26.1472	23.5541	23.5948	22.9478	24.5346	23.4869	25.5571	22.9789	25.3377	24.4936	24.6136	NaN	26.9184	26.2031	26.271	25.8576	25.381	NaN	25.5181	NaN	NaN	NaN	24.9756	NaN	25.3386	NaN	25.3651	25.3757	24.7945	NaN	26.1547	25.7114	25.0831	25.4527	0.0671747	0.176969	0.21348	0.31505	4	5	4	4
O55135	Eif6	Eukaryotic translation initiation factor 6	IF6_MOUSE	3	NaN	NaN	NaN	NaN	NaN	NaN	NaN	NaN	NaN	NaN	NaN	23.5585	22.3777	24.0076	25.0833	23.3806	23.2206	23.2233	NaN	NaN	NaN	NaN	NaN	NaN	NaN	NaN	NaN	NaN	NaN	NaN	NaN	24.2893	24.9077	NaN	NaN	NaN	NaN	NaN	NaN	0.29858	0	0	2	5
Q80Y81	Elac2	Zinc phosphodiesterase ELAC protein 2	RNZ2_MOUSE	7	NaN	NaN	NaN	NaN	21.2334	NaN	NaN	NaN	NaN	NaN	22.3266	21.3174	NaN	NaN	21.1718	NaN	21.3365	23.303	NaN	NaN	NaN	NaN	NaN	NaN	NaN	NaN	NaN	NaN	NaN	NaN	NaN	NaN	NaN	NaN	NaN	NaN	NaN	NaN	NaN	NaN	0	1	2	3
P70372	Elavl1	ELAV-like protein 1	ELAV1_MOUSE	14	27.0428	26.4971	27.2232	26.4318	26.2901	26.8082	26.2265	23.8501	26.8461	26.162	27.0404	25.5797	26.3541	25.7968	27.7834	27.8027	26.7264	27.0564	26.302	26.2509	26.159	26.1442	26.6555	26.3001	25.7434	25.1955	26.8012	25.7508	26.8298	25.901	26.2963	25.9997	27.6725	27.2739	26.6652	26.9641	0.0523999	0.411329	0.35291	0.40919	4	5	4	5
Q8BPU7	Elmo1	Engulfment and cell motility protein 1	ELMO1_MOUSE	11	NaN	23.6154	NaN	NaN	23.8512	NaN	NaN	23.0748	NaN	23.1167	23.0688	NaN	20.8244	NaN	27.4064	26.5647	NaN	NaN	NaN	NaN	NaN	NaN	NaN	NaN	NaN	NaN	NaN	NaN	NaN	NaN	NaN	NaN	27.3352	25.8715	NaN	NaN	NaN	NaN	NaN	0.661575	1	2	3	2
P54320	Eln	Elastin	ELN_MOUSE	13	29.4907	28.65	30.6997	29.0404	27.5382	30.8074	28.5136	28.5417	28.3822	29.3105	27.2307	30.2753	28.6082	29.3802	27.1598	27.4233	27.6715	26.4123	29.02	28.6363	30.0737	29.2835	27.7799	30.6704	28.3386	28.707	28.1566	29.348	27.1023	30.4458	28.5389	29.6551	27.1125	27.589	27.5885	26.1251	0.45342	1.03215	0.854479	1.06666	4	5	4	5
P62869	Elob	Elongin-B	ELOB_MOUSE	2	NaN	NaN	NaN	NaN	NaN	NaN	NaN	NaN	NaN	NaN	NaN	22.5335	22.1323	23.6905	NaN	NaN	NaN	NaN	NaN	NaN	NaN	NaN	NaN	NaN	NaN	NaN	NaN	NaN	NaN	NaN	NaN	NaN	NaN	NaN	NaN	NaN	NaN	NaN	NaN	NaN	0	0	2	1
P83940	Eloc	Elongin-C	ELOC_MOUSE	3	23.5988	23.0888	NaN	23.4322	24.1427	23.583	NaN	NaN	NaN	23.334	23.2633	NaN	23.4256	24.3616	NaN	NaN	NaN	NaN	NaN	NaN	NaN	NaN	NaN	NaN	NaN	NaN	NaN	NaN	NaN	NaN	NaN	NaN	NaN	NaN	NaN	NaN	NaN	NaN	NaN	NaN	3	2	3	1
Q920L5	Elovl6	Elongation of very long chain fatty acids protein 6	ELOV6_MOUSE	5	24.9945	NaN	NaN	NaN	NaN	23.0136	NaN	NaN	22.0673	NaN	25.2637	NaN	23.7281	NaN	22.6757	22.2482	24.7219	25.7309	NaN	NaN	NaN	NaN	NaN	NaN	NaN	NaN	NaN	NaN	24.7611	NaN	24.0656	NaN	23.7366	NaN	24.3226	25.0388	NaN	NaN	0.334404	0.450072	1	2	2	4
Q8C7X2	Emc1	ER membrane protein complex subunit 1	EMC1_MOUSE	21	26.697	26.9321	26.8805	25.751	24.6925	24.9879	26.4463	25.7202	25.4635	26.1909	27.1428	25.0452	25.3455	23.2483	25.6768	26.5516	26.5112	26.0796	25.919	26.5137	26.2033	25.9581	25.6509	25.7601	26.0435	25.8716	25.6333	26.0291	26.1506	25.9633	25.9382	NaN	25.9632	25.7255	25.9897	26.2179	0.197727	0.121119	0.0670115	0.139128	4	5	4	5
Q9CRD2	Emc2	ER membrane protein complex subunit 2	EMC2_MOUSE	10	25.8429	25.5603	25.8601	24.8944	25.5183	24.786	25.488	25.54	26.5245	25.8641	27.1136	25.4171	25.2724	25.2862	26.1677	25.8141	26.2734	27.0615	25.4055	NaN	25.4316	25.4405	26.0832	NaN	25.3303	25.7889	26.1085	25.6726	26.2408	25.9143	25.8782	26.1169	25.6776	25.6898	25.8296	26.4178	0.0125819	0.231008	0.167641	0.232226	4	5	4	5
Q99KI3	Emc3	ER membrane protein complex subunit 3	EMC3_MOUSE	6	23.911	23.1079	24.2386	24.1455	23.2647	NaN	23.1993	22.9193	NaN	23.1628	24.2984	24.3352	22.2082	NaN	23.1867	24.5246	24.4301	24.5886	NaN	NaN	24.1755	NaN	NaN	NaN	NaN	NaN	NaN	NaN	24.3344	23.8308	NaN	NaN	NaN	24.7318	24.3648	24.4102	NaN	NaN	0.244346	0.143447	4	3	4	4
Q9CZX9	Emc4	ER membrane protein complex subunit 4	EMC4_MOUSE	3	23.9858	25.1943	21.1098	NaN	24.1544	24.1049	24.6285	24.0107	24.7258	23.8976	24.3	23.7443	24.6741	NaN	24.8563	NaN	23.8835	24.4841	NaN	NaN	NaN	NaN	NaN	NaN	NaN	NaN	NaN	NaN	NaN	NaN	24.6383	NaN	24.6489	NaN	NaN	NaN	NaN	NaN	NaN	NaN	3	5	4	3
Q9EP72	Emc7	ER membrane protein complex subunit 7	EMC7_MOUSE	5	24.9125	23.6649	24.4158	22.1362	NaN	NaN	23.8034	23.2733	25.4704	24.3744	24.852	NaN	25.2498	22.8577	24.595	24.6062	25.6355	25.5847	24.8212	NaN	24.8184	NaN	NaN	NaN	NaN	NaN	24.9931	24.8179	25.2547	NaN	24.7709	NaN	24.6725	25.0826	24.7646	24.8799	0.00138485	NaN	0.193299	0.125289	4	3	3	5
O70378	Emc8	ER membrane protein complex subunit 8	EMC8_MOUSE	4	23.3982	23.9719	24.379	24.303	24.7708	23.4889	NaN	NaN	23.4395	25.04	24.2245	24.4611	24.6996	24.9955	23.2552	24.0956	23.5281	23.1221	NaN	NaN	NaN	NaN	25.0445	NaN	NaN	NaN	NaN	25.1594	NaN	25.0016	24.9583	25.3618	NaN	24.6454	NaN	NaN	NaN	NaN	0.0745817	0.344067	4	3	4	5
O08579	Emd	Emerin	EMD_MOUSE	4	NaN	NaN	NaN	NaN	NaN	NaN	NaN	NaN	NaN	NaN	24.2326	NaN	23.6004	23.0045	23.8484	23.6577	NaN	23.2764	NaN	NaN	NaN	NaN	NaN	NaN	NaN	NaN	NaN	NaN	24.3819	NaN	NaN	NaN	NaN	NaN	NaN	NaN	NaN	NaN	NaN	NaN	0	0	2	4
Q99K41	Emilin1	EMILIN-1	EMIL1_MOUSE	14	24.1664	NaN	24.4933	NaN	25.0677	27.55	NaN	NaN	NaN	23.8826	NaN	26.8418	24.039	26.9823	25.8058	24.4117	23.5223	NaN	NaN	NaN	NaN	NaN	25.3113	27.4762	NaN	NaN	NaN	NaN	NaN	27.309	24.3632	27.257	25.8038	23.8938	NaN	NaN	NaN	0.898506	1.0893	0.951172	2	2	3	4
Q05BC3	Eml1	Echinoderm microtubule-associated protein-like 1	EMAL1_MOUSE	19	25.2847	NaN	24.0914	24.4639	NaN	26.1702	NaN	NaN	24.4718	23.4919	25.3889	25.3848	25.3389	25.1742	22.1576	NaN	24.3396	22.9195	25.5261	NaN	NaN	NaN	NaN	26.5581	NaN	NaN	24.8812	NaN	24.7676	25.4519	25.5935	25.9208	NaN	NaN	24.3084	NaN	NaN	0.740366	0.278653	0.717155	3	2	4	4
Q7TNG5	Eml2	Echinoderm microtubule-associated protein-like 2	EMAL2_MOUSE	16	25.8982	26.8081	27.5982	27.2952	26.9361	28.2348	27.052	27.5202	26.6853	26.3858	26.7985	27.5251	27.1949	26.8364	26.487	25.091	26.6614	25.1576	26.7019	26.7132	26.8956	27.4166	26.9591	27.964	26.6943	27.2223	26.7242	26.8415	26.6356	27.5531	27.4955	27.1418	26.6761	25.7855	26.1442	25.7755	0.252543	0.412971	0.30931	0.435769	4	5	4	5
Q3UMY5	Eml4	Echinoderm microtubule-associated protein-like 4	EMAL4_MOUSE	3	NaN	NaN	NaN	NaN	NaN	NaN	NaN	NaN	NaN	NaN	NaN	NaN	NaN	NaN	22.7145	23.6	NaN	NaN	NaN	NaN	NaN	NaN	NaN	NaN	NaN	NaN	NaN	NaN	NaN	NaN	NaN	NaN	22.5852	23.3551	NaN	NaN	NaN	NaN	NaN	0.368684	0	0	0	2
Q03173	Enah	Protein enabled homolog	ENAH_MOUSE	13	25.4081	24.629	25.7373	26.1472	24.3057	27.5369	25.6727	25.7882	25.5732	27.1388	26.1919	26.6827	27.1128	26.2844	22.2995	22.152	23.4541	24.942	26.4281	NaN	26.0119	25.5275	NaN	27.2132	25.9211	26.5819	25.2497	27.1941	25.9414	26.8509	26.8915	26.4964	NaN	NaN	25.5707	25.2155	0.30513	0.56088	0.321585	0.482839	4	5	4	5
Q8C522	Endod1	Endonuclease domain-containing 1 protein	ENDD1_MOUSE	9	NaN	21.4737	26.627	24.1862	NaN	24.9775	24.7115	24.4539	22.4292	23.9508	22.7481	25.2693	25.47	24.2403	24.6266	24.3921	24.8172	24.2101	NaN	NaN	25.3316	NaN	NaN	NaN	24.7762	24.8508	NaN	NaN	NaN	24.9443	24.9443	25.3166	24.6771	24.4983	24.69	24.233	NaN	0.036536	0	0.300373	3	4	4	5
O08600	Endog	Endonuclease G, mitochondrial	NUCG_MOUSE	10	26.5645	26.0679	26.6539	25.7235	24.6213	23.2683	25.8595	24.5757	26.7752	25.3697	25.609	25.1345	25.2513	25.1244	24.8088	25.5462	26.1675	26.1222	25.9009	25.8913	25.8142	25.8742	25.677	NaN	26.1451	25.8003	26.111	25.7299	25.7475	25.8051	25.5822	26.0267	25.1467	25.4477	25.6343	25.9787	0.0266737	0.157703	0.0643517	0.246983	4	5	4	5
Q63961	Eng	Endoglin	EGLN_MOUSE	5	NaN	NaN	NaN	NaN	NaN	NaN	NaN	NaN	NaN	NaN	NaN	NaN	NaN	NaN	NaN	NaN	NaN	23.0761	NaN	NaN	NaN	NaN	NaN	NaN	NaN	NaN	NaN	NaN	NaN	NaN	NaN	NaN	NaN	NaN	NaN	NaN	NaN	NaN	NaN	NaN	0	0	0	1
P17182	Eno1	Alpha-enolase	ENOA_MOUSE	50	35.3101	35.5498	35.6655	35.0266	34.402	34.3828	35.5296	35.13	35.4883	34.6735	35.402	34.3436	34.6143	33.4943	34.5062	35.0673	35.0142	35.0713	34.8138	35.3988	35.0142	35.0673	34.7504	34.5754	35.2793	35.0184	35.0832	34.6253	34.6735	34.6735	34.7302	33.9417	34.3101	34.6839	34.7603	34.7751	0.173478	0.189441	0.0298192	0.228842	4	5	4	5
P17183	Eno2	Gamma-enolase	ENOG_MOUSE	3	24.6521	NaN	NaN	22.9844	25.8336	NaN	NaN	NaN	NaN	NaN	NaN	24.9259	25.5586	25.1055	25.5122	NaN	25.1519	26.3054	24.1582	NaN	NaN	NaN	25.8897	NaN	NaN	NaN	NaN	NaN	NaN	25.1019	25.3418	25.1374	NaN	NaN	24.8025	25.8754	NaN	NaN	0.117315	0.39643	2	1	2	4
P21550	Eno3	Beta-enolase	ENOB_MOUSE	31	29.3628	NaN	NaN	28.9566	30.1606	25.2289	24.9614	24.9611	24.2871	26.0457	NaN	29.1308	30.2021	29.6928	29.3576	26.5599	30.0342	30.8599	28.8538	NaN	NaN	28.8836	30.4253	24.4859	24.1209	24.4048	NaN	25.7676	NaN	29.3079	30.4629	30.1057	29.3019	25.917	29.4205	31.0809	0.0146126	1.88676	0.972823	0.844683	2	5	3	5
P16406	Enpep	Glutamyl aminopeptidase	AMPE_MOUSE	19	23.482	23.4691	23.2772	22.9509	24.3266	25.5372	24.751	NaN	NaN	26.1036	26.263	25.0771	24.3791	24.7583	26.8648	25.5322	27.6278	24.6313	NaN	NaN	NaN	NaN	25.3035	25.8692	24.9555	NaN	NaN	25.7939	26.033	26.0446	25.2881	26.0737	25.9361	25.5501	26.2341	25.6524	NaN	0.326667	0.222847	0.195778	4	3	4	5
P06802	Enpp1	Ectonucleotide pyrophosphatase/phosphodiesterase family member 1	ENPP1_MOUSE	2	NaN	NaN	NaN	NaN	NaN	NaN	NaN	NaN	NaN	22.8657	NaN	NaN	NaN	NaN	NaN	NaN	NaN	NaN	NaN	NaN	NaN	NaN	NaN	NaN	NaN	NaN	NaN	NaN	NaN	NaN	NaN	NaN	NaN	NaN	NaN	NaN	NaN	NaN	NaN	NaN	0	0	1	0
Q6DYE8	Enpp3	Ectonucleotide pyrophosphatase/phosphodiesterase family member 3	ENPP3_MOUSE	8	22.4058	NaN	24.042	22.684	NaN	23.524	NaN	21.55	NaN	24.3549	NaN	22.3911	22.6043	21.7855	NaN	NaN	23.4866	NaN	NaN	NaN	23.8189	NaN	NaN	NaN	NaN	NaN	NaN	NaN	NaN	NaN	NaN	NaN	NaN	NaN	23.7712	NaN	NaN	NaN	NaN	NaN	3	2	3	2
P55772	Entpd1	Ectonucleoside triphosphate diphosphohydrolase 1	ENTP1_MOUSE	7	25.6382	24.7557	25.6569	26.3884	25.5793	27.1871	24.7912	24.2765	24.8432	25.6936	26.1317	25.9676	26.2331	25.9595	26.7033	25.7548	25.9184	26.032	25.7113	NaN	26.052	26.6382	25.8739	27.1453	25.1867	25.575	25.4143	25.9609	25.4016	26.4549	25.9547	26.0972	26.3905	25.3807	25.5328	25.5284	0.333297	0.663037	0.293017	0.317261	4	5	4	5
O55026	Entpd2	Ectonucleoside triphosphate diphosphohydrolase 2	ENTP2_MOUSE	13	26.9239	26.985	25.4796	26.8723	26.683	28.0814	26.9098	26.7674	26.6276	27.3577	27.2271	26.9533	26.8427	26.4082	27.6639	27.4417	27.688	25.8459	27.0028	26.907	26.7009	27.5501	27.2464	28.35	26.7114	27.1282	26.5221	27.4914	26.9005	27.1812	26.8102	26.9289	27.3268	26.603	26.7991	25.6654	0.269825	0.58031	0.219995	0.367952	4	5	4	5
Q9WUZ9	Entpd5	Ectonucleoside triphosphate diphosphohydrolase 5	ENTP5_MOUSE	8	24.2549	23.0946	24.313	NaN	22.7689	23.6924	25.0737	24.1045	24.8184	24.0468	25.3967	23.4348	23.0182	25.5346	23.6016	23.2242	24.9941	24.8395	24.4493	NaN	24.7047	NaN	NaN	NaN	24.5457	24.6446	24.3397	24.5418	24.8356	NaN	NaN	NaN	24.184	NaN	24.8439	24.5251	0.12484	0.105733	0.143492	0.226398	3	5	4	5
P48193	Epb41	Protein 4.1	EPB41_MOUSE	26	28.5636	26.9733	26.3874	27.0948	27.4928	27.0396	25.3152	25.6283	26.9151	27.1441	26.2382	27.8411	28.5432	28.6813	28.6974	28.5015	29.5947	28.7608	28.5222	27.4631	26.7571	28.0176	28.0556	27.4937	25.7383	25.5193	27.0497	27.5834	26.4693	28.3108	27.7522	29.1392	28.3733	28.0912	29.1263	28.0889	0.490619	0.67821	0.462008	0.373622	4	5	4	5
Q9Z2H5	Epb41l1	Band 4.1-like protein 1	E41L1_MOUSE	6	NaN	NaN	NaN	NaN	NaN	NaN	NaN	NaN	NaN	NaN	22.5974	NaN	NaN	NaN	NaN	24.0441	23.1806	NaN	NaN	NaN	NaN	NaN	NaN	NaN	NaN	NaN	NaN	NaN	NaN	NaN	NaN	NaN	NaN	NaN	NaN	NaN	NaN	NaN	NaN	NaN	0	0	1	2
O70318	Epb41l2	Band 4.1-like protein 2	E41L2_MOUSE	41	27.8975	28.9907	28.5843	27.6396	28.0743	28.3539	28.5921	28.2021	28.6706	28.3794	28.9527	27.696	28.1387	27.2855	28.83	28.7615	28.692	28.3993	27.8931	28.5774	28.344	28.1522	28.1952	28.6713	28.7296	28.7558	28.3432	28.5024	28.472	28.2072	27.9817	27.7534	28.6374	28.4688	28.2138	28.0085	0.199315	0.168118	0.16437	0.240176	4	5	4	5
A0A5F8MPE1	Epb41l3	NA	A0A5F8MPE1_MOUSE	7	21.982	NaN	NaN	NaN	22.9571	NaN	NaN	NaN	NaN	NaN	NaN	NaN	NaN	NaN	25.8001	NaN	NaN	NaN	NaN	NaN	NaN	NaN	NaN	NaN	NaN	NaN	NaN	NaN	NaN	NaN	NaN	NaN	NaN	NaN	NaN	NaN	NaN	NaN	NaN	NaN	1	1	0	1
P49222	Epb42	Protein 4.2	EPB42_MOUSE	17	26.7985	21.9322	NaN	26.4899	25.6068	NaN	NaN	23.9436	NaN	25.7887	23.8288	26.09	25.9066	26.4075	27.6411	27.192	28.2105	26.4956	26.5625	NaN	NaN	26.6796	26.6064	NaN	NaN	24.9849	NaN	26.0125	NaN	26.7214	25.8838	27.2998	27.1472	26.4867	27.8541	26.4469	0.0573982	0.720437	0.332468	0.417507	3	2	4	5
Q99M71	Epdr1	Mammalian ependymin-related protein 1	EPDR1_MOUSE	3	NaN	NaN	NaN	NaN	NaN	NaN	NaN	NaN	NaN	23.6769	NaN	NaN	23.6437	20.6084	NaN	NaN	24.1478	23.5011	NaN	NaN	NaN	NaN	NaN	NaN	NaN	NaN	NaN	NaN	NaN	NaN	23.9804	NaN	NaN	NaN	24.2032	23.6059	NaN	NaN	NaN	0.288644	0	0	2	3
Q9D379	Ephx1	Epoxide hydrolase 1	HYEP_MOUSE	27	30.2308	29.5843	30.2694	28.0961	25.7537	28.1919	29.8901	29.635	28.1409	28.3219	28.4174	27.093	27.5145	26.6843	28.7765	28.8566	28.5012	30.0142	28.9505	28.6024	28.9795	29.1249	27.3398	29.1203	28.6028	28.858	28.2239	28.708	28.6311	28.6242	28.4824	28.2459	28.9853	28.8942	28.6572	28.2527	0.14595	0.405901	0.0641341	0.236071	4	5	4	5
P34914	Ephx2	Bifunctional epoxide hydrolase 2	HYES_MOUSE	38	31.3695	30.9652	31.5978	30.5567	30.4978	30.4263	30.7047	30.2063	30.7653	30.1381	31.5435	29.9295	30.5532	29.1935	29.8924	30.0349	30.7277	31.6544	30.872	30.6429	30.6056	30.452	30.4435	30.4589	30.5054	30.4032	30.5018	30.0654	30.8284	30.0879	30.3303	29.5046	29.975	30.0077	30.5357	30.888	0.122479	0.0294387	0.264907	0.375457	4	5	4	5
Q8VEH5	Epm2aip1	EPM2A-interacting protein 1	EPMIP_MOUSE	2	NaN	NaN	22.4511	NaN	NaN	NaN	NaN	NaN	NaN	NaN	NaN	NaN	NaN	NaN	NaN	NaN	NaN	NaN	NaN	NaN	NaN	NaN	NaN	NaN	NaN	NaN	NaN	NaN	NaN	NaN	NaN	NaN	NaN	NaN	NaN	NaN	NaN	NaN	NaN	NaN	1	0	0	0
Q8R0W0	Eppk1	Epiplakin	EPIPL_MOUSE	5	22.1943	22.9131	NaN	22.6057	NaN	22.4415	NaN	22.3612	NaN	NaN	22.6084	NaN	NaN	NaN	22.1827	22.3313	26.5137	26.6589	NaN	NaN	NaN	NaN	NaN	NaN	NaN	NaN	NaN	NaN	NaN	NaN	NaN	NaN	NaN	22.1252	NaN	NaN	NaN	NaN	NaN	NaN	3	2	1	4
Q8CGC7	Eprs1	Bifunctional glutamate/proline--tRNA ligase	SYEP_MOUSE	50	29.0237	28.97	28.9989	27.933	28.063	27.9711	28.176	27.2695	28.5572	27.8841	28.6644	27.8049	28.0314	26.9709	28.7371	29.5321	29.1943	28.641	28.4949	28.4547	28.3004	28.3146	28.3585	28.214	28.3769	28.4069	28.3583	28.3415	28.2764	28.4444	28.2343	27.8653	28.665	28.7138	28.4482	28.3702	0.0681039	0.0503486	0.0642045	0.213202	4	5	4	5
P42567	Eps15	Epidermal growth factor receptor substrate 15	EPS15_MOUSE	4	NaN	NaN	NaN	NaN	NaN	NaN	NaN	NaN	NaN	NaN	NaN	21.4425	20.6697	21.3616	NaN	NaN	19.8848	21.6437	NaN	NaN	NaN	NaN	NaN	NaN	NaN	NaN	NaN	NaN	NaN	NaN	NaN	NaN	NaN	NaN	NaN	NaN	NaN	NaN	NaN	NaN	0	0	2	3
P49290	Epx	Eosinophil peroxidase	PERE_MOUSE	29	NaN	NaN	NaN	NaN	23.7788	NaN	NaN	22.2957	NaN	NaN	NaN	22.1241	NaN	NaN	30.2106	29.5867	22.2808	20.834	NaN	NaN	NaN	NaN	22.8534	NaN	NaN	NaN	NaN	NaN	NaN	22.1083	NaN	NaN	30.3617	28.9844	NaN	NaN	NaN	NaN	NaN	0.628084	0	2	1	4
Q9EQH2	Erap1	Endoplasmic reticulum aminopeptidase 1	ERAP1_MOUSE	23	25.5534	24.88	24.9258	24.2792	25.2717	25.8222	25.2732	24.9597	25.143	25.1662	26.2038	25.9026	25.8911	23.6874	27.1916	27.0822	26.464	26.1962	25.3341	25.576	25.0921	25.2731	25.9297	26.2293	25.4054	25.5667	25.4056	25.7366	25.9252	25.8644	25.5304	25.0978	27.1506	26.1983	25.8129	25.4194	0.14053	0.26421	0.117312	0.617299	4	5	4	5
Q99MI1	Erc1	ELKS/Rab6-interacting/CAST family member 1	RB6I2_MOUSE	11	NaN	NaN	23.7181	NaN	NaN	NaN	NaN	NaN	NaN	NaN	NaN	23.9226	24.2246	24.276	NaN	23.049	24.7026	NaN	NaN	NaN	NaN	NaN	NaN	NaN	NaN	NaN	NaN	NaN	NaN	NaN	NaN	NaN	NaN	NaN	NaN	NaN	NaN	NaN	NaN	NaN	1	0	2	3
Q9DC16	Ergic1	Endoplasmic reticulum-Golgi intermediate compartment protein 1	ERGI1_MOUSE	8	23.9751	24.7946	24.9495	25.2155	24.919	25.952	24.2227	25.3688	26.0014	25.2774	24.6246	25.4472	26.3599	24.6524	27.1431	26.2909	26.284	26.2042	24.7194	25.7859	24.847	26.0891	25.7241	26.0213	25.2937	26.0341	25.8117	25.7023	25.3163	25.8437	25.6913	25.4822	26.7409	26.1468	25.6679	25.3955	0.457088	0.192783	0.147619	0.427781	4	5	4	5
Q8C460	Eri3	ERI1 exoribonuclease 3	ERI3_MOUSE	2	NaN	NaN	NaN	NaN	NaN	NaN	NaN	NaN	NaN	NaN	NaN	NaN	NaN	NaN	NaN	NaN	NaN	22.609	NaN	NaN	NaN	NaN	NaN	NaN	NaN	NaN	NaN	NaN	NaN	NaN	NaN	NaN	NaN	NaN	NaN	NaN	NaN	NaN	NaN	NaN	0	0	0	1
Q8BFZ9	Erlin2	Erlin-2	ERLN2_MOUSE	15	26.9832	27.387	26.8236	25.3487	27.1778	25.4655	26.4664	26.6295	27.4615	26.1424	27.5841	26.0919	27.3066	25.7267	28.1365	27.2353	27.6963	27.2287	27.2885	27.2173	26.7808	26.5628	27.3204	26.7782	26.6517	27.0227	26.9126	26.5665	27.2867	27.1868	27.4114	26.8859	27.6084	26.9062	27.3403	27.3388	0.234585	0.183964	0.231912	0.214558	4	5	4	5
Q3UVK0	Ermp1	Endoplasmic reticulum metallopeptidase 1	ERMP1_MOUSE	9	25.5334	25.1871	25.6386	24.9314	24.5478	24.4224	24.3301	24.3122	25.158	25.7031	24.3547	25.3003	25.302	24.7718	25.6492	24.662	25.8727	25.6758	25.3422	25.3525	24.7595	25.4306	25.1387	25.5035	25.032	25.142	24.8721	25.1407	25.0394	25.3802	24.9389	25.2088	25.1671	24.6701	25.0712	24.9326	0.192704	0.168506	0.134966	0.143095	4	5	4	5
Q8R180	Ero1a	ERO1-like protein alpha	ERO1A_MOUSE	10	24.0159	22.2308	21.4361	21.4672	NaN	22.9938	NaN	NaN	23.8647	NaN	24.252	23.3185	23.8796	NaN	25.9026	24.4047	23.9678	24.9133	24.011	NaN	NaN	NaN	NaN	NaN	NaN	NaN	NaN	NaN	24.6446	24.4738	24.2394	NaN	24.825	NaN	24.3675	24.1646	NaN	NaN	0.139097	0.242147	4	2	3	4
Q8R2E9	Ero1b	ERO1-like protein beta	ERO1B_MOUSE	2	NaN	NaN	NaN	NaN	NaN	NaN	NaN	NaN	NaN	NaN	NaN	NaN	NaN	NaN	24.3548	NaN	NaN	NaN	NaN	NaN	NaN	NaN	NaN	NaN	NaN	NaN	NaN	NaN	NaN	NaN	NaN	NaN	24.1566	NaN	NaN	NaN	NaN	NaN	NaN	NaN	0	0	0	1
P57759	Erp29	Endoplasmic reticulum resident protein 29	ERP29_MOUSE	6	24.6782	22.9035	24.7163	24.0424	24.4112	23.0914	22.87	23.1644	23.8386	24.0626	25.2975	23.533	24.3182	24.8387	27.6367	25.2541	24.7186	25.5117	24.4433	NaN	24.4738	24.4267	24.7906	NaN	NaN	NaN	24.2957	24.7339	24.8094	24.3978	24.6262	25.5111	26.7753	25.4083	24.3525	24.7268	0.0165877	0.240225	0.120023	0.726043	4	5	4	5
Q9D1Q6	Erp44	Endoplasmic reticulum resident protein 44	ERP44_MOUSE	7	25.5851	24.0007	24.9037	23.4268	25.1781	23.3062	NaN	23.9154	25.1322	25.5945	24.7494	25.5175	26.3333	26.3153	26.5523	25.4095	24.0152	25.5261	25.5759	NaN	25.3139	NaN	25.24	NaN	NaN	25.029	25.4085	25.7449	25.2482	25.2927	25.4494	25.8563	26.483	25.5507	24.7046	24.9009	0.128074	0.13055	0.162724	0.510088	4	4	4	5
Q925F2	Esam	Endothelial cell-selective adhesion molecule	ESAM_MOUSE	4	23.8869	NaN	23.8446	24.6146	24.1021	25.1155	23.9231	24.2555	24.7703	24.2336	26.2518	22.9971	24.2215	23.2693	24.3105	23.2588	24.8877	25.4818	NaN	NaN	NaN	25.0372	NaN	25.4637	NaN	NaN	24.8537	NaN	25.5062	NaN	NaN	NaN	NaN	NaN	25.1136	25.0854	NaN	0.294616	NaN	0.0138463	3	5	4	5
Q9R0P3	Esd	S-formylglutathione hydrolase	ESTD_MOUSE	16	29.6643	28.8656	29.3198	28.7197	28.5777	29.2363	29.0937	28.45	29.275	29.362	29.5614	28.3557	28.7188	27.926	29.6231	29.4451	29.1707	29.1269	28.9858	28.377	28.6407	29.1344	28.6567	29.0661	28.953	28.9519	28.8327	28.8338	29.0511	28.4182	28.5898	28.2065	29.2937	29.0046	28.8494	28.9517	0.230119	0.104714	0.192908	0.250668	4	5	4	5
Q3U7R1	Esyt1	Extended synaptotagmin-1	ESYT1_MOUSE	45	28.8324	29.0918	29.1183	28.7884	28.5306	29.3891	28.466	27.9905	29.2041	29.1957	29.5626	29.1667	28.7228	28.3545	29.9259	29.5359	29.3258	28.8297	28.6858	28.9108	28.5648	29.0313	29.1566	29.748	28.3772	28.5995	28.5762	28.9007	28.7949	29.448	28.8751	28.8857	29.3548	28.8939	28.6874	28.3611	0.146033	0.429053	0.226163	0.255546	4	5	4	5
Q3TZZ7	Esyt2	Extended synaptotagmin-2	ESYT2_MOUSE	26	27.1127	25.8521	26.8795	26.4356	25.5799	27.7526	24.6391	23.7677	25.3336	27.2852	26.8399	26.4703	26.3391	25.6501	26.1605	26.243	25.9052	26.3644	26.5253	25.9799	26.446	26.5138	26.0517	27.436	25.12	NaN	25.6659	27.2756	26.3113	26.96	26.4833	26.2882	26.4559	25.9809	26.1043	26.0162	0.164494	0.770445	0.307783	0.142474	4	5	4	5
Q8BWY3	Etf1	Eukaryotic peptide chain release factor subunit 1	ERF1_MOUSE	10	26.0217	25.4012	25.7148	24.7757	24.2955	24.3318	25.6276	25.0588	25.5455	26.2847	25.9416	25.0301	25.0118	24.8428	26.252	26.4043	25.2986	25.7091	25.2652	25.2659	25.1188	25.3647	24.9872	25.0775	25.562	25.3208	25.3971	25.787	25.4815	25.4432	24.9697	25.3969	25.7344	25.9113	25.085	25.0168	0.0693819	0.161882	0.223689	0.272843	4	5	4	5
Q99LC5	Etfa	Electron transfer flavoprotein subunit alpha, mitochondrial	ETFA_MOUSE	30	34.4702	34.1604	34.2828	33.9242	33.6088	33.0525	34.0673	33.4083	34.4146	32.8412	34.2965	33.2478	33.8792	33.0868	33.5179	33.4943	33.5754	33.87	34.0592	33.9763	33.7047	33.8138	33.8974	33.3828	34.0753	33.6735	33.933	32.7542	33.9591	33.3568	33.5978	33.3436	33.3568	33.1614	33.5867	34.0101	0.109784	0.177528	0.329183	0.243946	4	5	4	5
Q9DCW4	Etfb	Electron transfer flavoprotein subunit beta	ETFB_MOUSE	24	33.4209	33.4334	33.6839	32.7036	32.9443	32.5415	33.3303	32.8681	33.7653	32.4973	33.4581	32.3355	32.9814	32.815	32.8801	33.106	33.2193	33.933	32.823	33.3956	32.9435	32.7919	33.2478	32.5332	33.3169	33.0582	33.3956	32.4147	33.0512	32.7806	32.9933	33.1414	32.6671	32.7885	32.9165	33.4458	0.2085	0.212896	0.187473	0.22343	4	5	4	5
Q921G7	Etfdh	Electron transfer flavoprotein-ubiquinone oxidoreductase, mitochondrial	ETFD_MOUSE	44	33.5754	33.3169	33.5527	32.8512	32.5622	31.9436	33.0938	32.6516	33.0081	32.003	33.2619	31.7681	32.5723	31.5706	32.2587	32.7454	33.0848	33.4943	33.1876	33.1286	32.8962	32.7992	32.7661	32.4296	32.9587	32.6359	32.6582	31.9774	32.9446	32.2978	32.6636	32.1794	32.1634	32.5003	32.8847	33.2179	0.127301	0.134791	0.287427	0.329286	4	5	4	5
Q91V16	Etfrf1	Electron transfer flavoprotein regulatory factor 1	ETFR1_MOUSE	5	26.2286	25.8001	26.4718	25.4669	23.9395	24.2232	26.2337	25.9264	26.5005	24.8532	26.0797	22.8464	24.4701	21.3164	24.6908	25.3215	26.233	25.5392	26.1458	25.331	25.5137	25.0907	NaN	NaN	25.6316	25.5047	26.1527	24.5663	26.1147	NaN	24.8292	NaN	25.0295	25.7444	25.979	25.776	0.337774	0.249496	0.619563	0.2538	4	5	4	5
Q9DCM0	Ethe1	Persulfide dioxygenase ETHE1, mitochondrial	ETHE1_MOUSE	6	23.3725	22.3376	23.7795	NaN	23.7104	23.7327	NaN	NaN	NaN	NaN	NaN	24.3808	NaN	25.1792	23.5331	23.6209	23.2177	23.7308	NaN	NaN	NaN	NaN	24.4929	NaN	NaN	NaN	NaN	NaN	NaN	24.7912	NaN	25.1004	NaN	24.0923	NaN	24.171	NaN	NaN	NaN	0.419184	3	2	1	5
P70429	Evl	Ena/VASP-like protein	EVL_MOUSE	5	NaN	NaN	NaN	NaN	NaN	NaN	NaN	NaN	NaN	NaN	NaN	NaN	NaN	NaN	26.1215	25.7779	NaN	NaN	NaN	NaN	NaN	NaN	NaN	NaN	NaN	NaN	NaN	NaN	NaN	NaN	NaN	NaN	25.7313	25.4948	NaN	NaN	NaN	NaN	NaN	0.115664	0	0	0	2
Q61545	Ewsr1	RNA-binding protein EWS	EWS_MOUSE	3	NaN	23.5452	23.1249	NaN	24.726	24.7345	22.949	23.1418	NaN	NaN	NaN	21.4779	NaN	24.2448	26.3374	25.9475	23.1568	24.7204	NaN	NaN	NaN	NaN	24.9599	NaN	NaN	NaN	NaN	NaN	NaN	NaN	NaN	NaN	26.1459	25.9505	NaN	24.298	NaN	NaN	NaN	0.537816	2	4	1	5
Q8R3S6	Exoc1	Exocyst complex component 1	EXOC1_MOUSE	6	NaN	NaN	NaN	NaN	NaN	NaN	NaN	NaN	NaN	NaN	22.2143	23.6247	NaN	23.7768	NaN	23.8812	NaN	NaN	NaN	NaN	NaN	NaN	NaN	NaN	NaN	NaN	NaN	NaN	NaN	NaN	NaN	NaN	NaN	24.22	NaN	NaN	NaN	NaN	NaN	NaN	0	0	2	2
Q9D4H1	Exoc2	Exocyst complex component 2	EXOC2_MOUSE	5	NaN	NaN	NaN	NaN	NaN	NaN	NaN	NaN	22.684	NaN	23.407	NaN	NaN	NaN	22.9939	NaN	NaN	23.8787	NaN	NaN	NaN	NaN	NaN	NaN	NaN	NaN	NaN	NaN	NaN	NaN	NaN	NaN	NaN	NaN	NaN	23.5478	NaN	NaN	NaN	NaN	0	1	1	2
Q6KAR6	Exoc3	Exocyst complex component 3	EXOC3_MOUSE	5	NaN	NaN	NaN	NaN	NaN	NaN	NaN	NaN	NaN	NaN	NaN	23.4849	23.6771	22.6573	23.4625	23.7694	24.1624	24.392	NaN	NaN	NaN	NaN	NaN	NaN	NaN	NaN	NaN	NaN	NaN	NaN	NaN	NaN	NaN	NaN	NaN	NaN	NaN	NaN	NaN	NaN	0	0	2	5
O35250	Exoc7	Exocyst complex component 7	EXOC7_MOUSE	3	NaN	NaN	NaN	NaN	NaN	NaN	NaN	NaN	NaN	NaN	NaN	NaN	NaN	NaN	NaN	NaN	21.9363	NaN	NaN	NaN	NaN	NaN	NaN	NaN	NaN	NaN	NaN	NaN	NaN	NaN	NaN	NaN	NaN	NaN	NaN	NaN	NaN	NaN	NaN	NaN	0	0	0	1
Q6PGF7	Exoc8	Exocyst complex component 8	EXOC8_MOUSE	4	NaN	NaN	NaN	NaN	NaN	NaN	NaN	NaN	NaN	NaN	23.9496	NaN	NaN	NaN	NaN	NaN	NaN	NaN	NaN	NaN	NaN	NaN	NaN	NaN	NaN	NaN	NaN	NaN	NaN	NaN	NaN	NaN	NaN	NaN	NaN	NaN	NaN	NaN	NaN	NaN	0	0	1	0
Q8VBV3	Exosc2	Exosome complex component RRP4	EXOS2_MOUSE	2	NaN	NaN	NaN	27.8313	27.3777	27.9725	27.2275	26.6951	NaN	NaN	NaN	27.4696	26.1404	25.8774	22.37	NaN	NaN	NaN	NaN	NaN	NaN	NaN	NaN	NaN	NaN	NaN	NaN	NaN	NaN	NaN	NaN	NaN	NaN	NaN	NaN	NaN	NaN	NaN	NaN	NaN	1	4	2	2
Q8BTW3	Exosc6	Exosome complex component MTR3	EXOS6_MOUSE	2	NaN	NaN	NaN	NaN	NaN	NaN	NaN	NaN	NaN	NaN	NaN	NaN	NaN	NaN	23.4977	23.2451	NaN	NaN	NaN	NaN	NaN	NaN	NaN	NaN	NaN	NaN	NaN	NaN	NaN	NaN	NaN	NaN	NaN	NaN	NaN	NaN	NaN	NaN	NaN	NaN	0	0	0	2
Q9D0M0	Exosc7	Exosome complex exonuclease RRP42	EXOS7_MOUSE	3	NaN	NaN	NaN	NaN	NaN	NaN	NaN	NaN	NaN	22.8098	NaN	NaN	NaN	NaN	NaN	NaN	NaN	NaN	NaN	NaN	NaN	NaN	NaN	NaN	NaN	NaN	NaN	NaN	NaN	NaN	NaN	NaN	NaN	NaN	NaN	NaN	NaN	NaN	NaN	NaN	0	0	1	0
Q9JHI7	Exosc9	Exosome complex component RRP45	EXOS9_MOUSE	2	NaN	NaN	NaN	NaN	NaN	NaN	NaN	NaN	NaN	NaN	NaN	NaN	NaN	NaN	23.2694	22.3927	NaN	NaN	NaN	NaN	NaN	NaN	NaN	NaN	NaN	NaN	NaN	NaN	NaN	NaN	NaN	NaN	23.0713	NaN	NaN	NaN	NaN	NaN	NaN	NaN	0	0	0	2
P26040	Ezr	Ezrin	EZRI_MOUSE	10	NaN	NaN	23.2476	NaN	23.6644	23.5419	24.397	NaN	NaN	23.88	NaN	23.7808	22.7848	23.1746	27.4021	27.3684	23.9298	NaN	NaN	NaN	NaN	NaN	NaN	NaN	24.999	NaN	NaN	NaN	NaN	25.0178	NaN	NaN	27.1317	26.8754	NaN	NaN	NaN	NaN	NaN	0.125319	1	3	3	4
O88947	F10	Coagulation factor X	FA10_MOUSE	6	NaN	NaN	NaN	NaN	NaN	NaN	NaN	NaN	NaN	NaN	NaN	22.406	NaN	NaN	24.2503	23.4619	22.7033	NaN	NaN	NaN	NaN	NaN	NaN	NaN	NaN	NaN	NaN	NaN	NaN	NaN	NaN	NaN	NaN	NaN	23.316	NaN	NaN	NaN	NaN	NaN	0	0	1	3
O88792	F11r	Junctional adhesion molecule A	JAM1_MOUSE	4	NaN	NaN	NaN	NaN	NaN	NaN	NaN	NaN	NaN	NaN	23.9493	NaN	NaN	NaN	NaN	NaN	NaN	NaN	NaN	NaN	NaN	NaN	NaN	NaN	NaN	NaN	NaN	NaN	NaN	NaN	NaN	NaN	NaN	NaN	NaN	NaN	NaN	NaN	NaN	NaN	0	0	1	0
Q80YC5	F12	Coagulation factor XII	FA12_MOUSE	6	23.2567	NaN	NaN	NaN	NaN	NaN	NaN	NaN	22.8989	NaN	NaN	NaN	NaN	NaN	23.8594	23.9247	22.3064	NaN	NaN	NaN	NaN	NaN	NaN	NaN	NaN	NaN	NaN	NaN	NaN	NaN	NaN	NaN	NaN	NaN	NaN	NaN	NaN	NaN	NaN	NaN	1	1	0	3
Q8BH61	F13a1	Coagulation factor XIII A chain	F13A_MOUSE	25	27.1929	27.6701	27.6529	27.8586	27.3304	27.4045	26.2768	27.6436	26.9911	28.2411	28.4469	28.5376	28.39	27.4126	28.454	28.2287	28.4393	27.7091	27.4241	27.0909	27.2431	28.1741	27.7516	28.1072	26.9604	28.0102	27.2859	28.2168	27.7133	28.5577	28.1749	27.7112	28.0655	27.8157	27.9086	27.5717	0.370708	0.314454	0.232684	0.130617	4	5	4	5
Q07968	F13b	Coagulation factor XIII B chain	F13B_MOUSE	3	NaN	NaN	NaN	22.6515	NaN	NaN	NaN	NaN	NaN	22.5271	NaN	23.9151	22.1906	22.6602	22.3274	23.2471	NaN	NaN	NaN	NaN	NaN	NaN	NaN	NaN	NaN	NaN	NaN	NaN	NaN	24.6205	NaN	NaN	NaN	23.7513	NaN	NaN	NaN	NaN	NaN	NaN	1	0	3	3
P19221	F2	Prothrombin	THRB_MOUSE	21	27.9032	25.8684	25.6734	25.8071	25.8013	25.4451	24.3081	24.621	26.4323	26.132	26.6561	26.2273	26.2269	27.0415	27.0172	27.1928	27.5301	26.0684	27.2381	26.1367	26.2604	26.6516	26.4228	26.0227	25.2036	26.1305	26.7837	26.3517	26.5472	26.2886	26.1039	26.9464	26.6523	26.5557	26.8434	26.376	0.367453	0.367416	0.126968	0.156018	4	5	4	5
P20352	F3	Tissue factor	TF_MOUSE	5	NaN	NaN	NaN	NaN	NaN	23.2306	NaN	NaN	NaN	NaN	NaN	NaN	NaN	NaN	NaN	NaN	22.4078	NaN	NaN	NaN	NaN	NaN	NaN	NaN	NaN	NaN	NaN	NaN	NaN	NaN	NaN	NaN	NaN	NaN	NaN	NaN	NaN	NaN	NaN	NaN	0	1	0	1
P12710	Fabp1	Fatty acid-binding protein, liver	FABPL_MOUSE	8	28.3706	27.7323	26.7357	26.8606	27.1916	26.4279	27.2001	26.5146	27.6335	27.329	26.8086	25.8665	24.3713	29.1405	26.9741	26.5933	25.6057	25.7816	27.8975	27.4971	26.1833	26.8704	27.5722	26.7781	26.9486	26.7024	27.3405	27.1193	26.5012	26.547	NaN	29.4813	26.6653	26.2662	25.7201	25.7428	0.477001	0.268045	0.252247	1.44329	4	5	4	5
P11404	Fabp3	Fatty acid-binding protein, heart	FABPH_MOUSE	12	32.2193	31.5781	31.5491	31.7588	32.6713	30.3781	31.2118	31.1783	31.9223	29.6384	31.6666	31.8139	32.6203	31.8031	30.5656	30.6162	31.8817	33.2759	31.9834	31.5833	31.1901	31.7728	32.7314	30.7879	31.9115	31.341	31.5487	30.3364	31.3011	32.0422	32.6017	32.0332	30.396	30.8041	31.4248	32.948	0.223215	0.538324	0.599871	0.73501	4	5	4	5
P04117	Fabp4	Fatty acid-binding protein, adipocyte	FABP4_MOUSE	23	35.8562	35.7775	35.8723	35.3892	35.2336	35.3436	35.9869	35.6388	35.7124	35.5121	36.1146	35.2965	35.3828	34.212	35.2372	35.099	35.7453	35.8328	35.3698	35.78	35.6334	35.3101	35.2157	35.2372	35.9352	35.8138	35.5383	35.3101	35.6225	35.5383	35.3698	34.6253	34.9763	35.0142	35.4913	35.5296	0.154548	0.226312	0.100726	0.25912	4	5	4	5
Q05816	Fabp5	Fatty acid-binding protein 5	FABP5_MOUSE	19	30.9729	31.2476	31.5875	30.282	30.1934	29.8833	31.5343	30.7036	31.544	30.6651	31.3855	29.8645	30.1642	27.1627	31.0696	30.7161	30.5389	30.6534	30.4076	30.9156	31.0904	30.472	30.2774	30.4079	31.2047	30.9985	31.1274	30.606	30.8315	30.2422	30.0828	28.4955	30.7149	30.6118	30.215	30.3288	0.23157	0.27856	0.23624	0.426142	4	5	4	5
P51880	Fabp7	Fatty acid-binding protein, brain	FABP7_MOUSE	2	NaN	NaN	NaN	NaN	NaN	NaN	NaN	NaN	NaN	NaN	NaN	NaN	NaN	NaN	NaN	NaN	24.9935	NaN	NaN	NaN	NaN	NaN	NaN	NaN	NaN	NaN	NaN	NaN	NaN	NaN	NaN	NaN	NaN	NaN	24.7315	NaN	NaN	NaN	NaN	NaN	0	0	0	1
P54731	Faf1	FAS-associated factor 1	FAF1_MOUSE	5	NaN	NaN	NaN	NaN	NaN	NaN	NaN	NaN	21.7047	NaN	NaN	NaN	NaN	NaN	NaN	NaN	NaN	NaN	NaN	NaN	NaN	NaN	NaN	NaN	NaN	NaN	NaN	NaN	NaN	NaN	NaN	NaN	NaN	NaN	NaN	NaN	NaN	NaN	NaN	NaN	0	1	0	0
Q3TDN2	Faf2	FAS-associated factor 2	FAF2_MOUSE	10	22.9734	NaN	24.9313	NaN	NaN	NaN	NaN	NaN	22.4872	NaN	23.5754	22.2187	22.4231	23.3901	24.5487	25.7297	25.0752	23.2877	NaN	NaN	24.9577	NaN	NaN	NaN	NaN	NaN	NaN	NaN	NaN	NaN	NaN	NaN	25.0771	25.1573	NaN	NaN	NaN	NaN	NaN	0.0393096	2	1	3	5
P35505	Fah	Fumarylacetoacetase	FAAA_MOUSE	16	28.8765	29.2392	29.4091	28.0136	27.6026	28.1774	28.5611	28.1679	29.2221	27.679	29.1789	27.7403	28.3513	27.7338	27.5723	27.9551	28.6851	29.0862	28.3146	28.6059	28.7544	28.4307	27.9961	28.3511	28.529	28.4739	28.5278	28.1269	28.1976	28.2513	28.2151	28.4276	27.6305	27.7856	28.4744	28.4649	0.134593	0.142983	0.0359252	0.265385	4	5	4	5
Q8R0F8	Fahd1	Acylpyruvase FAHD1, mitochondrial	FAHD1_MOUSE	8	27.3088	26.8271	27.8741	26.578	26.1532	25.9071	26.8769	25.8451	26.7024	25.9046	27.5802	25.8367	27.1912	25.7917	25.9164	26.8184	27.2515	28.0357	27.0476	27.4466	26.9116	27.1793	26.8118	26.4601	27.0751	26.223	26.6878	26.3687	26.9387	26.422	26.7548	26.4026	26.399	26.4711	26.4968	27.2893	0.162374	0.224652	0.190403	0.308775	4	5	4	5
Q3TC72	Fahd2	Fumarylacetoacetate hydrolase domain-containing protein 2A	FAHD2_MOUSE	14	29.0246	28.1758	29.1931	27.9292	28.1595	27.7561	28.3305	28.0852	29.4295	27.3628	29.2332	27.4747	27.9333	26.8223	27.7818	28.293	28.738	28.9304	28.5414	28.3539	28.48	28.1488	28.2293	27.8772	28.5499	28.7068	28.8858	27.792	28.487	27.9041	27.8536	27.4329	27.4712	27.9768	28.1946	28.2241	0.116565	0.261649	0.245058	0.255155	4	5	4	5
Q3TGF2	Fam107b	Protein FAM107B	F107B_MOUSE	2	NaN	NaN	NaN	NaN	NaN	22.6871	NaN	NaN	NaN	NaN	NaN	NaN	NaN	NaN	NaN	23.3601	NaN	NaN	NaN	NaN	NaN	NaN	NaN	NaN	NaN	NaN	NaN	NaN	NaN	NaN	NaN	NaN	NaN	23.1541	NaN	NaN	NaN	NaN	NaN	NaN	0	1	0	1
Q9D281	Fam114a1	Protein Noxp20	NXP20_MOUSE	3	NaN	NaN	NaN	NaN	NaN	22.5139	NaN	NaN	NaN	NaN	22.4643	23.5189	21.7492	23.7407	21.6254	NaN	NaN	NaN	NaN	NaN	NaN	NaN	NaN	NaN	NaN	NaN	NaN	NaN	NaN	23.5575	NaN	24.2408	NaN	NaN	NaN	NaN	NaN	NaN	NaN	NaN	0	1	3	2
Q8VE88	Fam114a2	Protein FAM114A2	F1142_MOUSE	2	NaN	NaN	NaN	NaN	NaN	NaN	NaN	NaN	NaN	NaN	NaN	NaN	21.2185	NaN	NaN	21.6292	NaN	NaN	NaN	NaN	NaN	NaN	NaN	NaN	NaN	NaN	NaN	NaN	NaN	NaN	NaN	NaN	NaN	NaN	NaN	NaN	NaN	NaN	NaN	NaN	0	0	1	1
Q6A0A9	FAM120A	Constitutive coactivator of PPAR-gamma-like protein 1	F120A_MOUSE	21	25.7372	24.3092	24.2899	NaN	NaN	NaN	24.8532	23.6877	26.3696	24.3944	26.0377	24.9501	25.5742	26.2933	26.5849	26.9965	26.5431	26.628	25.6678	25.855	NaN	NaN	NaN	NaN	26.044	25.2947	26.1577	25.4737	25.9932	25.5114	25.5145	26.3024	26.3418	26.3321	26.0047	26.1832	0.0915781	0.292269	0.185293	0.0946713	3	3	4	5
Q9D6U8	Fam162a	Protein FAM162A	F162A_MOUSE	10	28.5815	29.0777	29.5775	28.4513	28.4793	28.7902	29.35	29.0755	29.3528	28.4295	29.7088	27.6673	28.7963	27.1837	28.2769	28.7828	29.1579	29.0518	28.3493	28.7783	28.8787	28.6962	28.4762	28.4413	29.0717	29.1296	29.035	28.6082	28.7794	28.2544	28.6417	27.923	27.9692	28.655	28.7166	28.8622	0.150432	0.224319	0.146907	0.288496	4	5	4	5
Q8BGY7	Fam210a	Protein FAM210A	F210A_MOUSE	5	25.8662	26.9164	26.5985	25.4587	24.1786	23.2945	25.5147	24.7534	25.4844	23.6468	24.9939	23.0306	24.0393	23.3467	23.6992	25.1986	26.8411	25.121	25.8504	25.6536	25.7029	25.5353	NaN	NaN	25.8871	25.0399	25.3197	23.9176	NaN	NaN	NaN	NaN	NaN	25.6228	26.1273	NaN	0.09105	0.309193	NaN	0.244746	4	5	4	5
Q8C0Z1	Fam234a	Protein FAM234A	F234A_MOUSE	4	NaN	NaN	NaN	NaN	NaN	21.7968	NaN	NaN	NaN	NaN	NaN	NaN	NaN	NaN	NaN	22.5634	NaN	NaN	NaN	NaN	NaN	NaN	NaN	NaN	NaN	NaN	NaN	NaN	NaN	NaN	NaN	NaN	NaN	NaN	NaN	NaN	NaN	NaN	NaN	NaN	0	1	0	1
Q91VU0	Fam3c	Protein FAM3C	FAM3C_MOUSE	3	NaN	NaN	NaN	NaN	NaN	NaN	NaN	NaN	NaN	NaN	NaN	NaN	22.8627	NaN	NaN	23.1878	NaN	NaN	NaN	NaN	NaN	NaN	NaN	NaN	NaN	NaN	NaN	NaN	NaN	NaN	NaN	NaN	NaN	NaN	NaN	NaN	NaN	NaN	NaN	NaN	0	0	1	1
Q3TJZ6	Fam98a	Protein FAM98A	FA98A_MOUSE	8	23.5337	22.6631	23.0935	NaN	NaN	NaN	NaN	21.8781	24.2724	NaN	24.0805	21.0292	NaN	NaN	24.023	24.6214	24.0557	22.6525	NaN	NaN	NaN	NaN	NaN	NaN	NaN	NaN	NaN	NaN	23.7124	NaN	NaN	NaN	23.5213	NaN	NaN	NaN	NaN	NaN	NaN	NaN	3	2	2	4
Q80VD1	Fam98b	Protein FAM98B	FA98B_MOUSE	5	NaN	NaN	24.5772	NaN	NaN	24.9837	NaN	NaN	24.6146	NaN	22.9177	NaN	21.7172	NaN	24.9188	24.4134	22.5623	23.857	NaN	NaN	NaN	NaN	NaN	NaN	NaN	NaN	NaN	NaN	NaN	NaN	NaN	NaN	24.7447	24.0585	NaN	23.416	NaN	NaN	NaN	0.45196	1	2	2	4
E9PYD1	Fam98c	NA	E9PYD1_MOUSE	3	22.3863	NaN	NaN	NaN	22.6814	NaN	NaN	NaN	NaN	NaN	22.5153	NaN	NaN	20.7801	22.0636	22.2597	NaN	23.0688	NaN	NaN	NaN	NaN	NaN	NaN	NaN	NaN	NaN	NaN	NaN	NaN	NaN	NaN	NaN	NaN	NaN	23.269	NaN	NaN	NaN	NaN	1	1	1	4
F8VPU2	Farp1	FERM, ARHGEF and pleckstrin domain-containing protein 1	FARP1_MOUSE	6	NaN	23.9981	NaN	NaN	NaN	23.6974	NaN	NaN	NaN	NaN	23.3623	NaN	23.1416	NaN	21.7903	24.2266	24.0093	NaN	NaN	NaN	NaN	NaN	NaN	NaN	NaN	NaN	NaN	NaN	NaN	NaN	23.5289	NaN	NaN	24.2812	24.3266	NaN	NaN	NaN	NaN	0.0222235	1	1	2	3
Q99M01	Fars2	Phenylalanine--tRNA ligase, mitochondrial	SYFM_MOUSE	6	24.4912	NaN	23.4153	23.2904	NaN	NaN	22.7851	NaN	22.6739	NaN	22.7149	23.137	23.7676	22.8672	23.5395	22.955	24.8951	24.6372	23.8224	NaN	23.3291	23.493	NaN	NaN	NaN	NaN	NaN	NaN	NaN	23.6148	24.1936	23.4835	23.7737	23.4561	24.3742	24.7962	0.178111	NaN	0.279911	0.430834	3	2	3	5
Q8C0C7	Farsa	Phenylalanine--tRNA ligase alpha subunit	SYFA_MOUSE	19	27.4465	27.3096	27.8805	26.9882	27.4639	27.2178	27.3893	26.7585	27.2705	27.62	27.5748	26.6862	27.0628	25.3101	28.1493	28.1235	27.3172	27.5528	27.1668	27.4505	27.2065	27.4838	27.1942	27.3814	27.5934	27.53	27.2462	27.3162	27.0247	27.1169	26.8749	26.6088	27.4217	27.3572	27.1165	27.0322	0.112812	0.120135	0.129307	0.208795	4	5	4	5
Q9WUA2	Farsb	Phenylalanine--tRNA ligase beta subunit	SYFB_MOUSE	20	27.2752	26.7975	27.4493	26.3881	25.749	27.0617	26.6185	26.0083	26.7268	26.2553	26.6443	29.2865	28.4236	30.1438	27.832	27.7536	27.6047	27.3582	27.4558	27.6209	27.5053	27.5101	26.6248	27.5231	27.4717	27.1575	27.3301	27.4089	27.4686	27.5053	27.2023	26.5407	27.7262	27.7308	27.3227	27.597	0.0490591	0.223786	0.0903854	0.287389	4	5	4	5
P19096	Fasn	Fatty acid synthase	FAS_MOUSE	201	37.6455	37.9742	37.7922	37.0471	36.7428	36.3988	37.4748	36.9954	37.6253	36.7428	37.3731	36.5698	36.9526	35.595	36.3535	36.9634	37.0163	37.332	37.1358	37.7615	37.3236	37.0163	36.8746	36.5179	37.3892	37.0773	37.2724	36.5698	36.9197	36.9417	36.9086	35.809	36.0673	36.6388	36.7677	37.0369	0.240507	0.225936	0.115387	0.332979	4	5	4	5
P62862	Fau	40S ribosomal protein S30	RS30_MOUSE	3	NaN	25.8203	25.6242	NaN	24.5677	NaN	NaN	NaN	25.5867	NaN	25.3841	23.3943	24.0189	25.1667	22.5285	25.3384	24.0735	24.7161	NaN	25.6853	25.2934	NaN	NaN	NaN	NaN	NaN	25.2778	NaN	NaN	NaN	23.6399	NaN	NaN	25.49	NaN	NaN	0.190896	NaN	NaN	NaN	2	2	3	5
P35550	Fbl	rRNA 2'-O-methyltransferase fibrillarin	FBRL_MOUSE	12	NaN	23.9163	NaN	23.3367	24.8642	25.4823	NaN	NaN	24.5744	NaN	24.2623	24.4539	24.1356	23.7856	27.2351	26.1339	24.7657	24.6285	NaN	24.25	NaN	NaN	24.322	25.8472	NaN	NaN	23.9394	NaN	24.5235	24.6911	24.2704	24.5408	26.6693	25.2698	24.6416	25.0692	NaN	0.747545	0.144271	0.735085	2	3	3	5
Q71FD7	Fblim1	Filamin-binding LIM protein 1	FBLI1_MOUSE	26	29.2943	28.7239	29.9194	30.687	28.4691	31.1263	29.6404	29.6484	29.8649	31.1333	30.832	30.3928	30.427	29.4289	NaN	28.7566	29.3709	27.0148	29.1124	28.8638	29.5144	30.659	28.6244	31.08	29.7436	30.099	29.7791	30.903	30.3117	30.6647	30.3003	29.7016	NaN	29.0479	29.4929	27.4732	0.627541	0.611059	0.206862	0.507939	4	5	4	4
Q08879	Fbln1	Fibulin-1	FBLN1_MOUSE	11	22.8314	23.1083	23.044	26.0175	22.878	23.5524	23.0384	23.124	23.6328	27.425	24.0573	25.7062	25.1296	25.9466	24.2902	24.2941	25.7894	24.3083	NaN	NaN	NaN	26.6319	NaN	NaN	NaN	NaN	24.4547	26.8836	24.7348	26.0457	25.2978	26.142	24.2277	24.394	25.3338	NaN	NaN	NaN	0.648012	0.637043	4	5	4	5
P37889	Fbln2	Fibulin-2	FBLN2_MOUSE	27	26.145	25.6896	25.5253	27.4891	23.6652	28.2467	25.9279	26.8704	26.0641	30.6358	27.1454	29.1611	27.6588	29.1411	25.151	25.7533	28.4564	25.6054	25.9335	25.5748	25.1052	27.7664	NaN	28.4896	26.3981	27.2091	25.9997	30.5664	26.9797	29.3446	27.8102	29.4605	24.6409	25.9035	28.5038	25.737	0.949714	0.824471	1.00684	1.21695	4	5	4	5
Q9WVH9	Fbln5	Fibulin-5	FBLN5_MOUSE	19	31.8865	31.0027	31.8481	31.8432	30.6659	32.3122	31.0369	30.5617	31.6293	31.8303	31.958	31.0767	31.2351	31.3556	28.124	30.6802	31.1526	29.2593	31.3033	30.7586	31.1533	31.8646	30.6293	32.384	31.0759	31.0241	31.2249	31.7355	31.1395	31.4081	31.2708	31.7165	28.0378	30.2684	30.6871	28.76	0.328466	0.553256	0.184674	0.894945	4	5	4	5
Q61554	Fbn1	Fibrillin-1	FBN1_MOUSE	106	32.6805	32.8892	33.3698	33.0792	33.1511	34.0266	32.6494	32.812	32.0117	33.5527	32.6673	33.7653	33.4581	33.7453	33.3303	32.4641	33.7252	32.3827	32.3383	32.7353	32.7433	33.0511	33.2193	33.9763	32.5811	33.2478	32.1213	33.4458	32.4046	33.9505	33.4458	34.0512	33.0251	32.2006	33.3303	32.2063	0.197658	0.487052	0.391146	0.561734	4	5	4	5
Q61555	Fbn2	Fibrillin-2	FBN2_MOUSE	3	NaN	NaN	NaN	NaN	NaN	NaN	NaN	NaN	NaN	NaN	NaN	21.8176	NaN	22.0022	23.2694	23.8893	24.1272	22.8937	NaN	NaN	NaN	NaN	NaN	NaN	NaN	NaN	NaN	NaN	NaN	NaN	NaN	NaN	NaN	23.6832	NaN	NaN	NaN	NaN	NaN	NaN	0	0	1	5
Q9QXD6	Fbp1	Fructose-1,6-bisphosphatase 1	F16P1_MOUSE	5	25.3941	25.4269	22.5531	23.4065	23.9354	25.7531	NaN	NaN	24.0491	NaN	NaN	NaN	NaN	25.5213	22.089	21.3649	21.8562	NaN	24.9569	24.8536	NaN	NaN	24.5336	25.8516	NaN	NaN	NaN	NaN	NaN	NaN	NaN	26.0979	NaN	NaN	NaN	NaN	0.0506241	0.604534	NaN	NaN	4	3	0	4
P70695	Fbp2	Fructose-1,6-bisphosphatase isozyme 2	F16P2_MOUSE	10	25.772	25.6436	26.4843	24.9203	25.115	24.3481	25.2524	24.6478	26.0676	22.7746	25.8587	24.6009	25.587	23.112	24.8678	24.5773	25.8243	27.2681	25.7578	25.7188	25.9524	25.7829	25.7004	25.388	25.7137	25.708	26.0464	NaN	25.796	25.26	25.5238	24.4937	25.1713	25.1283	25.6351	26.607	0.0734592	0.162729	0.185231	0.60667	4	5	4	5
Q78JE5	Fbxo22	F-box only protein 22	FBX22_MOUSE	4	NaN	NaN	NaN	NaN	NaN	NaN	NaN	NaN	NaN	NaN	NaN	NaN	NaN	NaN	24.2941	22.0369	NaN	NaN	NaN	NaN	NaN	NaN	NaN	NaN	NaN	NaN	NaN	NaN	NaN	NaN	NaN	NaN	24.096	NaN	NaN	NaN	NaN	NaN	NaN	NaN	0	0	0	2
Q9DC63	Fbxo3	F-box only protein 3	FBX3_MOUSE	3	NaN	NaN	NaN	NaN	NaN	NaN	NaN	NaN	NaN	NaN	22.0319	NaN	21.6682	NaN	NaN	21.9069	NaN	NaN	NaN	NaN	NaN	NaN	NaN	NaN	NaN	NaN	NaN	NaN	NaN	NaN	NaN	NaN	NaN	NaN	NaN	NaN	NaN	NaN	NaN	NaN	0	0	2	1
Q8BJL1	Fbxo30	F-box only protein 30	FBX30_MOUSE	2	NaN	NaN	NaN	NaN	NaN	22.6958	NaN	NaN	NaN	NaN	NaN	NaN	NaN	NaN	NaN	NaN	NaN	NaN	NaN	NaN	NaN	NaN	NaN	NaN	NaN	NaN	NaN	NaN	NaN	NaN	NaN	NaN	NaN	NaN	NaN	NaN	NaN	NaN	NaN	NaN	0	1	0	0
Q9QZN4	Fbxo6	F-box only protein 6	FBX6_MOUSE	5	NaN	22.9994	22.8571	21.7428	NaN	NaN	21.5126	NaN	21.1926	NaN	21.5993	19.907	NaN	NaN	21.6355	21.7874	23.3684	21.5614	NaN	NaN	NaN	NaN	NaN	NaN	NaN	NaN	NaN	NaN	NaN	NaN	NaN	NaN	NaN	NaN	23.7433	NaN	NaN	NaN	NaN	NaN	3	2	2	4
P08101	Fcgr2	Low affinity immunoglobulin gamma Fc region receptor II	FCGR2_MOUSE	3	NaN	NaN	NaN	NaN	NaN	NaN	NaN	NaN	NaN	NaN	NaN	NaN	NaN	NaN	26.0379	25.011	NaN	22.6221	NaN	NaN	NaN	NaN	NaN	NaN	NaN	NaN	NaN	NaN	NaN	NaN	NaN	NaN	NaN	NaN	NaN	NaN	NaN	NaN	NaN	NaN	0	0	0	3
Q61559	Fcgrt	IgG receptor FcRn large subunit p51	FCGRN_MOUSE	2	NaN	NaN	NaN	NaN	NaN	NaN	NaN	NaN	NaN	NaN	NaN	23.4147	NaN	22.3739	NaN	22.4345	NaN	NaN	NaN	NaN	NaN	NaN	NaN	NaN	NaN	NaN	NaN	NaN	NaN	NaN	NaN	NaN	NaN	NaN	NaN	NaN	NaN	NaN	NaN	NaN	0	0	1	2
Q3UQN2	Fcho2	F-BAR domain only protein 2	FCHO2_MOUSE	5	NaN	NaN	NaN	23.6575	23.2973	23.5477	23.0284	22.9317	23.1039	23.9648	23.5229	23.5248	22.9655	22.5542	25.3489	25.0953	24.3683	NaN	NaN	NaN	NaN	NaN	NaN	NaN	NaN	NaN	NaN	NaN	NaN	23.9529	NaN	NaN	24.7119	25.3058	23.711	NaN	NaN	NaN	NaN	0.50329	1	5	4	4
Q7TMC8	Fcsk	L-fucose kinase	FCSK_MOUSE	5	22.3844	NaN	21.9416	NaN	21.4855	22.0578	NaN	NaN	NaN	NaN	NaN	NaN	21.2746	NaN	NaN	NaN	NaN	NaN	NaN	NaN	NaN	NaN	NaN	NaN	NaN	NaN	NaN	NaN	NaN	NaN	NaN	NaN	NaN	NaN	NaN	NaN	NaN	NaN	NaN	NaN	2	2	1	0
P53798	Fdft1	Squalene synthase	FDFT_MOUSE	2	NaN	NaN	NaN	NaN	NaN	NaN	NaN	NaN	21.9507	NaN	NaN	NaN	NaN	NaN	NaN	NaN	21.4636	NaN	NaN	NaN	NaN	NaN	NaN	NaN	NaN	NaN	NaN	NaN	NaN	NaN	NaN	NaN	NaN	NaN	NaN	NaN	NaN	NaN	NaN	NaN	0	1	0	1
Q920E5	Fdps	Farnesyl pyrophosphate synthase	FPPS_MOUSE	9	26.142	27.5368	28.1768	25.8451	NaN	26.233	27.0968	26.695	26.646	25.2298	26.7615	25.7023	26.2776	24.226	26.6096	26.7184	26.0329	27.6977	26.2129	26.991	27.4257	25.9929	NaN	26.3498	26.7958	26.6926	26.8923	25.9719	26.4525	26.4904	26.6277	NaN	26.9054	26.2147	26.1314	26.8379	0.459416	0.154725	0.182441	0.275756	4	4	4	5
P46656	Fdx1	Adrenodoxin, mitochondrial	ADX_MOUSE	2	NaN	NaN	23.8395	NaN	22.8689	22.8639	NaN	23.2015	NaN	NaN	NaN	NaN	22.6259	23.6865	NaN	NaN	NaN	NaN	NaN	NaN	NaN	NaN	NaN	NaN	NaN	NaN	NaN	NaN	NaN	NaN	NaN	NaN	NaN	NaN	NaN	NaN	NaN	NaN	NaN	NaN	1	3	1	1
Q61578	Fdxr	NADPH:adrenodoxin oxidoreductase, mitochondrial	ADRO_MOUSE	18	26.4806	26.4606	26.4534	25.8546	25.4029	25.148	26.0614	24.0293	26.9939	NaN	27.3898	25.0272	25.8255	24.6778	26.3111	26.6755	26.8086	26.4783	25.9697	26.2046	25.8874	26.0231	26.0166	25.8807	25.8796	25.7633	26.4484	NaN	26.5818	25.4895	25.8911	25.4517	26.0535	25.9679	26.0298	26.2192	0.0952517	0.202141	0.393069	0.182084	4	5	3	5
P22315	Fech	Ferrochelatase, mitochondrial	HEMH_MOUSE	8	25.5785	25.7666	26.2791	24.4917	23.6537	22.7168	23.7623	25.0344	26.334	26.0342	26.1937	23.1648	25.5235	24.1428	23.1755	27.3606	27.0787	26.3987	25.158	25.3252	26.2433	25.58	NaN	NaN	NaN	25.9558	25.8999	26.3975	25.7068	NaN	25.4144	25.4871	NaN	26.2856	26.086	25.8597	0.360832	0.0273996	0.365238	0.227467	4	5	4	5
P39749	Fen1	Flap endonuclease 1	FEN1_MOUSE	5	NaN	NaN	NaN	NaN	NaN	NaN	NaN	NaN	NaN	NaN	NaN	NaN	NaN	NaN	25.5072	24.2598	NaN	NaN	NaN	NaN	NaN	NaN	NaN	NaN	NaN	NaN	NaN	NaN	NaN	NaN	NaN	NaN	25.1439	24.3851	NaN	NaN	NaN	NaN	NaN	0.363575	0	0	0	2
P0DM40	Fer1l5	Fer-1-like protein 5	FR1L5_MOUSE	2	NaN	NaN	NaN	22.9541	NaN	NaN	NaN	NaN	NaN	NaN	NaN	NaN	NaN	NaN	NaN	NaN	NaN	NaN	NaN	NaN	NaN	NaN	NaN	NaN	NaN	NaN	NaN	NaN	NaN	NaN	NaN	NaN	NaN	NaN	NaN	NaN	NaN	NaN	NaN	NaN	1	0	0	0
Q8CIB5	Fermt2	Fermitin family homolog 2	FERM2_MOUSE	31	29.6198	28.5787	29.9503	29.383	27.8405	30.685	28.8215	29.0406	29.0187	29.3956	29.368	28.7799	29.1878	28.4071	28.4882	28.8009	29.1282	28.7492	29.1936	28.7202	29.0822	29.5969	28.7591	30.3353	29.0087	29.2761	28.9976	29.3702	28.8901	29.2619	29.1229	29.0181	28.4946	28.4737	28.8556	28.4921	0.252016	0.521449	0.139559	0.182134	4	5	4	5
A6X940	Fermt2	NA	A6X940_MOUSE	3	24.7979	24.5165	26.2605	24.1204	23.8179	24.738	24.2446	24.7678	25.2064	24.7578	24.6845	23.5368	24.555	24.5409	23.4414	24.4325	NaN	24.431	NaN	NaN	25.6319	NaN	NaN	NaN	NaN	NaN	NaN	NaN	NaN	NaN	NaN	24.8617	NaN	NaN	NaN	NaN	NaN	NaN	NaN	NaN	4	5	4	4
Q8K1B8	Fermt3	Fermitin family homolog 3	URP2_MOUSE	19	24.6233	22.6097	23.9634	23.3033	25.7691	NaN	NaN	NaN	NaN	24.9173	22.3368	25.3661	26.1047	24.9704	28.7967	28.3277	24.1319	24.769	24.5419	NaN	23.8495	NaN	25.678	NaN	NaN	NaN	NaN	25.1857	NaN	24.9761	25.434	24.6474	28.9588	27.956	23.1365	23.7293	0.333015	NaN	0.159429	1.35358	4	1	4	5
Q9QXC1	Fetub	Fetuin-B	FETUB_MOUSE	8	26.6193	26.366	25.6252	24.9445	25.8639	24.9228	25.4933	25.3873	25.7817	25.6308	25.002	24.4599	25.2023	24.4347	26.4374	26.0554	26.1076	24.6689	25.8978	25.14	24.8676	25.2549	25.3427	25.0329	25.0149	25.1728	25.2393	25.5926	25.0298	25.2167	25.6592	NaN	26.0596	25.7846	25.9713	24.8893	0.3265	0.0966627	0.204074	0.310913	4	5	4	5
E9PV24	Fga	Fibrinogen alpha chain	FIBA_MOUSE	31	30.6802	29.8264	30.4595	32.9459	30.611	30.2556	29.8604	31.1388	30.4059	31.6617	30.2542	31.6604	30.8469	32.0615	32.2572	31.0543	32.5481	31.0864	30.5544	29.7639	29.9475	32.7922	30.8596	30.5947	29.853	31.0272	30.275	31.593	30.0112	32.0698	30.9002	32.5081	32.0139	30.8911	32.3264	30.8502	1.14756	0.30446	0.550199	0.486153	4	5	4	5
Q8K0E8	Fgb	Fibrinogen beta chain	FIBB_MOUSE	38	31.0212	30.0417	31.0105	33.0385	30.499	30.2431	29.8295	31.0071	30.9217	31.9916	30.7361	31.7819	31.0883	32.1969	32.4856	31.679	33.0966	31.4591	30.8781	29.9176	30.3669	32.9882	31.0861	30.6247	29.9519	31.1325	30.4839	31.6568	30.3867	32.0705	31.1664	32.6611	32.2303	31.2219	32.6418	31.1361	1.10246	0.312852	0.454204	0.463175	4	5	4	5
Q8VCM7	Fgg	Fibrinogen gamma chain	FIBG_MOUSE	30	30.4937	29.3487	30.3649	32.9228	30.4421	30.2577	29.5579	30.3621	30.6714	31.393	30.3323	30.9732	30.8747	31.9971	32.5016	31.3988	32.9001	30.9995	30.4147	29.6536	30.1064	32.7274	30.8821	30.3308	29.7157	30.8621	30.3964	31.2979	30.2887	31.655	30.7879	32.3169	32.2205	30.9613	32.4439	30.9411	1.13561	0.303227	0.394361	0.453131	4	5	4	5
P97807	Fh	Fumarate hydratase, mitochondrial	FUMH_MOUSE	35	33.4581	33.3169	33.1552	32.8989	33.1376	32.8504	33.3436	33.1161	33.6522	32.3818	33.8328	32.3981	33.2897	32.3017	32.9108	32.8766	33.5754	33.8422	33.1929	33.3568	33.0297	33.1944	33.2759	32.7537	33.1385	33.0977	33.2619	32.333	33.2193	32.7192	33.1044	32.5105	32.5839	32.6336	33.0972	33.3698	0.0925231	0.136599	0.263293	0.273945	4	5	4	5
A2AEX6	Fhl1	NA	A2AEX6_MOUSE	29	31.4772	29.9814	31.9513	32.0505	31.0162	32.0883	31.2555	31.9601	32.0798	32.6737	32.6888	31.5308	31.809	30.9012	29.7084	32.0652	32.196	30.8161	31.3096	30.2143	31.4096	31.9737	30.6679	31.9709	31.3493	32.0525	32.1957	32.2715	32.1109	31.4478	31.6746	30.8293	29.4316	31.5933	32.1057	31.2876	0.443021	0.371518	0.258342	0.555513	4	5	4	5
O70433	Fhl2	Four and a half LIM domains protein 2	FHL2_MOUSE	8	25.7149	NaN	NaN	27.1421	27.1277	24.6482	NaN	24.6913	NaN	26.2511	24.7973	26.154	27.1768	25.7647	NaN	NaN	27.6093	27.6002	25.4728	NaN	NaN	27.0661	27.3357	NaN	NaN	25.1	NaN	26.414	24.5644	26.724	27.1787	26.3501	NaN	NaN	26.8783	26.8022	0.710153	0.918853	0.563006	0.186439	2	3	4	3
Q9R059	Fhl3	Four and a half LIM domains protein 3	FHL3_MOUSE	10	NaN	NaN	NaN	NaN	NaN	NaN	NaN	NaN	NaN	25.9786	22.9057	18.8842	23.468	20.9562	20.8177	23.5103	25.3537	22.5459	NaN	NaN	NaN	NaN	NaN	NaN	NaN	NaN	NaN	25.2029	NaN	NaN	23.984	NaN	NaN	NaN	24.9966	23.3316	NaN	NaN	0.564261	0.736141	0	0	4	5
Q76LL6	Fhod3	FH1/FH2 domain-containing protein 3	FHOD3_MOUSE	2	NaN	NaN	NaN	NaN	NaN	NaN	NaN	NaN	23.5315	NaN	NaN	NaN	NaN	NaN	24.005	NaN	NaN	NaN	NaN	NaN	NaN	NaN	NaN	NaN	NaN	NaN	NaN	NaN	NaN	NaN	NaN	NaN	NaN	NaN	NaN	NaN	NaN	NaN	NaN	NaN	0	1	0	1
Q6P6L0	Filip1l	Filamin A-interacting protein 1-like	FIL1L_MOUSE	15	NaN	NaN	22.6421	23.1512	NaN	26.2686	NaN	23.5517	23.9535	23.7564	22.8954	23.6342	22.2441	23.3185	NaN	21.5383	22.0762	NaN	NaN	NaN	NaN	NaN	NaN	25.8741	NaN	24.1926	24.9802	24.996	NaN	24.2549	NaN	NaN	NaN	NaN	NaN	NaN	NaN	0.568823	0.355444	NaN	2	3	4	3
Q9CQ92	Fis1	Mitochondrial fission 1 protein	FIS1_MOUSE	5	27.1137	26.6834	26.6931	26.9326	24.2855	26.3217	26.7089	26.3292	27.088	27.1721	27.331	28.072	26.5721	26.9415	26.4368	27.0045	27.6767	27.2385	26.8757	26.9068	26.532	27.0673	NaN	26.7277	26.7037	27.0226	26.834	26.9353	26.9996	27.1923	27.0499	27.1503	26.5559	26.6602	26.9038	27.302	0.149009	0.103637	0.077084	0.218923	4	5	4	5
P59266	Fitm2	Acyl-coenzyme A diphosphatase FITM2	FITM2_MOUSE	2	25.3676	NaN	NaN	NaN	NaN	NaN	NaN	NaN	25.2964	NaN	25.8811	NaN	23.192	NaN	24.5499	NaN	25.2579	25.67	NaN	NaN	NaN	NaN	NaN	NaN	NaN	NaN	NaN	NaN	NaN	NaN	NaN	NaN	NaN	NaN	NaN	NaN	NaN	NaN	NaN	NaN	1	1	2	3
Q61576	Fkbp10	Peptidyl-prolyl cis-trans isomerase FKBP10	FKB10_MOUSE	4	NaN	NaN	NaN	NaN	NaN	NaN	NaN	NaN	NaN	NaN	21.0481	22.7572	22.5176	NaN	22.3065	NaN	NaN	21.4107	NaN	NaN	NaN	NaN	NaN	NaN	NaN	NaN	NaN	NaN	NaN	NaN	22.944	NaN	NaN	NaN	NaN	NaN	NaN	NaN	NaN	NaN	0	0	3	2
Q9D1M7	Fkbp11	Peptidyl-prolyl cis-trans isomerase FKBP11	FKB11_MOUSE	4	NaN	NaN	NaN	NaN	NaN	NaN	NaN	NaN	NaN	NaN	NaN	NaN	NaN	NaN	25.6764	23.9709	NaN	20.9986	NaN	NaN	NaN	NaN	NaN	NaN	NaN	NaN	NaN	NaN	NaN	NaN	NaN	NaN	NaN	NaN	NaN	NaN	NaN	NaN	NaN	NaN	0	0	0	3
Q6P9Q6	Fkbp15	FK506-binding protein 15	FKB15_MOUSE	2	NaN	NaN	NaN	NaN	NaN	NaN	NaN	NaN	NaN	NaN	NaN	NaN	21.7512	22.6022	NaN	23.3817	NaN	NaN	NaN	NaN	NaN	NaN	NaN	NaN	NaN	NaN	NaN	NaN	NaN	NaN	NaN	NaN	NaN	NaN	NaN	NaN	NaN	NaN	NaN	NaN	0	0	1	2
P26883	Fkbp1a	Peptidyl-prolyl cis-trans isomerase FKBP1A	FKB1A_MOUSE	6	26.5939	26.218	27.6538	26.4679	26.1833	27.7974	26.04	26.0056	28.1933	26.933	28.0104	26.2541	26.3028	26.3628	28.048	26.1472	26.9764	27.6895	NaN	NaN	27.6776	NaN	NaN	27.4879	NaN	NaN	28.1709	NaN	27.8599	NaN	NaN	NaN	27.531	26.689	27.3992	27.8398	NaN	0.328624	NaN	0.30435	4	5	4	5
P45878	Fkbp2	Peptidyl-prolyl cis-trans isomerase FKBP2	FKBP2_MOUSE	8	26.8287	26.1309	26.8232	25.8665	23.3453	25.9237	24.9268	25.8749	27.5276	26.8647	27.5116	25.9934	25.5834	23.4364	28.0909	26.219	26.0804	27.1624	26.0224	26.9265	26.0603	26.3352	25.6585	25.9183	26.2639	26.3916	26.7178	26.5853	26.5552	26.119	26.5013	25.5277	27.6198	26.4375	26.3441	26.3744	0.315669	0.282012	0.139737	0.578768	4	5	4	5
Q62446	Fkbp3	Peptidyl-prolyl cis-trans isomerase FKBP3	FKBP3_MOUSE	4	23.8986	23.0314	24.52	23.1913	24.1993	23.2311	NaN	22.8695	25.3263	22.799	25.0186	NaN	NaN	23.6148	22.8022	22.608	23.7095	25.4759	NaN	NaN	NaN	NaN	24.3438	NaN	NaN	NaN	NaN	NaN	24.6874	NaN	NaN	NaN	NaN	NaN	NaN	24.8601	NaN	NaN	NaN	NaN	4	4	2	5
P30416	Fkbp4	Peptidyl-prolyl cis-trans isomerase FKBP4	FKBP4_MOUSE	19	27.631	26.9865	27.8575	27.1148	26.0985	27.025	27.4097	26.4741	27.847	25.6259	27.2968	25.9343	26.6179	24.138	27.2474	27.9077	28.0206	27.8833	27.0053	27.3686	27.3065	27.7832	26.6561	27.3319	27.0694	26.759	27.3206	25.8171	27.0076	26.9434	26.7729	25.2432	27.2628	27.4023	27.3828	26.8656	0.227785	0.21139	0.316253	0.427109	4	5	4	5
Q64378	Fkbp5	Peptidyl-prolyl cis-trans isomerase FKBP5	FKBP5_MOUSE	5	NaN	NaN	NaN	NaN	NaN	NaN	NaN	NaN	NaN	NaN	23.1517	23.3987	NaN	23.4256	25.2995	24.9961	24.1203	24.2285	NaN	NaN	NaN	NaN	NaN	NaN	NaN	NaN	NaN	NaN	NaN	NaN	NaN	NaN	24.6362	NaN	24.3397	24.2186	NaN	NaN	NaN	0.152594	0	0	2	5
O35465	Fkbp8	Peptidyl-prolyl cis-trans isomerase FKBP8	FKBP8_MOUSE	4	24.2136	24.002	NaN	NaN	NaN	NaN	NaN	NaN	NaN	NaN	NaN	NaN	23.6041	NaN	24.6533	NaN	NaN	24.1504	NaN	NaN	NaN	NaN	NaN	NaN	NaN	NaN	NaN	NaN	NaN	NaN	NaN	NaN	NaN	NaN	NaN	NaN	NaN	NaN	NaN	NaN	2	0	1	2
Q8R123	Flad1	FAD synthase	FAD1_MOUSE	14	25.6346	24.8781	25.5182	24.7102	24.1966	NaN	25.473	24.7715	25.2648	24.3786	25.4097	24.239	24.5772	23.4411	24.7927	24.3473	24.9348	25.4225	25.0917	24.6126	24.6747	25.3097	24.8723	NaN	25.3388	25.002	24.6442	24.8893	24.7071	24.6921	24.4516	24.9605	24.3451	24.7749	24.7088	24.8042	0.233912	0.205759	0.122567	0.148764	4	4	4	5
[truncated: 2,578 more rows]

## Sheet: Table S12
Supplementary Table S12: LV tissue quantitive proteomics for groups WT-Veh, WT-Cmpd17b, Hypertensive-Veh, and Hypertensive-Cmpd17b
[truncated: 2,838 more rows]
[truncated: 3 more columns]

## Sheet: Table S13
Supplementary Table S13. T-Test analysis of TA tissue proteomics of WT, Cmpd17b and NTN groups. Red highlights p<0.05
[truncated: 2,291 more rows]

[truncated: 12 more sheets: Table S14, Table S15, Table S16, Table S17, Table S18, Table S19, Table S20, Table S21, Table S22, Table S23, Table S24, Table S25]
